# Supplementary material for: Unravelling population structure heterogeneity within the genome of the malaria vector Anopheles gambiae
Source: BMC Genomics. 2021 Jun 8;22:422. doi: 10.1186/s12864-021-07722-y (PMC8185951; doi:10.1186/s12864-021-07722-y)
Supplement: Supplementary file 3 — Additional file 3: S1 Table. Sample information, data from the Ag1000G. [file 12864_2021_7722_MOESM3_ESM.xlsx]

## Sheet: Suppl table1
S1 Table	Sample information, data from Ag1000G. Accession numbers for samples are under study accession PRJEB18691 from the European Nucleotide Archive (ENA - http://www.ebi.ac.uk/ena).		Accession numbers (SRA) for all samples on TableS1 are under study accession PRJEB18691 from the European Nucleotide Archive (ENA - http://www.ebi.ac.uk/ena).
Code	SRA	Population	Country	Region	Year	M & S	Karyotype 2La	Karyotype 2Rb
AB0085-C	ERS223996	BFS	Burkina Faso	West	2012	S	2	2
AB0087-C	ERS224013	BFM	Burkina Faso	West	2012	M	2	1
AB0088-C	ERS223991	BFM	Burkina Faso	West	2012	M	2	0
AB0089-C	ERS224031	BFM	Burkina Faso	West	2012	M	2	1
AB0090-C	ERS223936	BFM	Burkina Faso	West	2012	M	2	0
AB0091-C	ERS224065	BFM	Burkina Faso	West	2012	M	2	0
AB0092-C	ERS224043	BFM	Burkina Faso	West	2012	M	2	1
AB0094-C	ERS224057	BFM	Burkina Faso	West	2012	M	2	1
AB0095-C	ERS224021	BFM	Burkina Faso	West	2012	M	2	0
AB0097-C	ERS224030	BFM	Burkina Faso	West	2012	M	2	0
AB0098-C	ERS223999	BFM	Burkina Faso	West	2012	M	2	1
AB0099-C	ERS223941	BFM	Burkina Faso	West	2012	M	2	0
AB0100-C	ERS224020	BFM	Burkina Faso	West	2012	M	2	0
AB0101-C	ERS223977	BFM	Burkina Faso	West	2012	M	2	0
AB0103-C	ERS223970	BFS	Burkina Faso	West	2012	S	2	2
AB0104-C	ERS223976	BFS	Burkina Faso	West	2012	S	2	2
AB0109-C	ERS223925	BFM	Burkina Faso	West	2012	M	2	0
AB0110-C	ERS224009	BFM	Burkina Faso	West	2012	M	2	1
AB0111-C	ERS224056	BFM	Burkina Faso	West	2012	M	2	0
AB0112-C	ERS224015	BFM	Burkina Faso	West	2012	M	2	0
AB0113-C	ERS223984	BFM	Burkina Faso	West	2012	M	2	2
AB0114-C	ERS224023	BFM	Burkina Faso	West	2012	M	2	1
AB0117-C	ERS224010	BFS	Burkina Faso	West	2012	S	1	2
AB0119-C	ERS224017	BFS	Burkina Faso	West	2012	S	2	2
AB0122-C	ERS224064	BFM	Burkina Faso	West	2012	M	2	0
AB0123-C	ERS224045	BFM	Burkina Faso	West	2012	M	2	0
AB0124-C	ERS224044	BFM	Burkina Faso	West	2012	M	2	1
AB0126-C	ERS224079	BFS	Burkina Faso	West	2012	S	1	2
AB0127-C	ERS224775	BFS	Burkina Faso	West	2012	S	2	2
AB0128-C	ERS224011	BFS	Burkina Faso	West	2012	S	2	2
AB0129-C	ERS224050	BFS	Burkina Faso	West	2012	S	2	1
AB0130-C	ERS224053	BFS	Burkina Faso	West	2012	S	2	1
AB0133-C	ERS224071	BFS	Burkina Faso	West	2012	S	2	2
AB0134-C	ERS224046	BFS	Burkina Faso	West	2012	S	2	1
AB0135-C	ERS224014	BFS	Burkina Faso	West	2012	S	2	2
AB0136-C	ERS224063	BFS	Burkina Faso	West	2012	S	2	2
AB0137-C	ERS224008	BFM	Burkina Faso	West	2012	M	2	1
AB0138-C	ERS224006	BFM	Burkina Faso	West	2012	M	2	1
AB0139-C	ERS223955	BFM	Burkina Faso	West	2012	M	2	0
AB0140-C	ERS223963	BFM	Burkina Faso	West	2012	M	2	0
AB0142-C	ERS223982	BFM	Burkina Faso	West	2012	M	2	0
AB0143-C	ERS224051	BFS	Burkina Faso	West	2012	S	2	2
AB0145-C	ERS223962	BFS	Burkina Faso	West	2012	S	1	2
AB0146-C	ERS224077	BFS	Burkina Faso	West	2012	S	2	2
AB0147-C	ERS223924	BFS	Burkina Faso	West	2012	S	2	1
AB0148-C	ERS224076	BFS	Burkina Faso	West	2012	S	1	2
AB0151-C	ERS224003	BFS	Burkina Faso	West	2012	S	1	1
AB0153-C	ERS224776	BFS	Burkina Faso	West	2012	S	1	1
AB0155-C	ERS224066	BFS	Burkina Faso	West	2012	S	2	1
AB0157-C	ERS224058	BFS	Burkina Faso	West	2012	S	1	1
AB0158-C	ERS224016	BFS	Burkina Faso	West	2012	S	2	1
AB0159-C	ERS224770	BFS	Burkina Faso	West	2012	S	2	2
AB0160-C	ERS224032	BFS	Burkina Faso	West	2012	S	2	2
AB0161-C	ERS224771	BFS	Burkina Faso	West	2012	S	2	2
AB0164-C	ERS224060	BFS	Burkina Faso	West	2012	S	2	0
AB0166-C	ERS224004	BFS	Burkina Faso	West	2012	S	2	1
AB0169-C	ERS224052	BFS	Burkina Faso	West	2012	S	2	2
AB0170-C	ERS224018	BFS	Burkina Faso	West	2012	S	1	1
AB0171-C	ERS224067	BFS	Burkina Faso	West	2012	S	2	1
AB0172-C	ERS223916	BFS	Burkina Faso	West	2012	S	2	2
AB0173-C	ERS224772	BFS	Burkina Faso	West	2012	S	2	2
AB0174-C	ERS224039	BFS	Burkina Faso	West	2012	S	2	1
AB0175-C	ERS224070	BFS	Burkina Faso	West	2012	S	2	2
AB0176-C	ERS224022	BFS	Burkina Faso	West	2012	S	2	2
AB0177-C	ERS224778	BFS	Burkina Faso	West	2012	S	2	2
AB0178-C	ERS224074	BFS	Burkina Faso	West	2012	S	2	1
AB0179-C	ERS224055	BFS	Burkina Faso	West	2012	S	2	1
AB0181-C	ERS223761	BFM	Burkina Faso	West	2012	M	2	0
AB0182-C	ERS223922	BFM	Burkina Faso	West	2012	M	2	1
AB0183-C	ERS223994	BFM	Burkina Faso	West	2012	M	2	1
AB0184-C	ERS223843	BFM	Burkina Faso	West	2012	M	2	0
AB0185-C	ERS223844	BFM	Burkina Faso	West	2012	M	2	0
AB0186-C	ERS223938	BFM	Burkina Faso	West	2012	M	2	1
AB0187-C	ERS223971	BFM	Burkina Faso	West	2012	M	2	0
AB0188-C	ERS223923	BFM	Burkina Faso	West	2012	M	2	2
AB0189-C	ERS223794	BFM	Burkina Faso	West	2012	M	2	1
AB0190-C	ERS223749	BFM	Burkina Faso	West	2012	M	2	1
AB0191-C	ERS224078	BFM	Burkina Faso	West	2012	M	2	1
AB0192-C	ERS223933	BFM	Burkina Faso	West	2012	M	2	1
AB0197-C	ERS223875	BFS	Burkina Faso	West	2012	S	2	2
AB0198-C	ERS223967	BFS	Burkina Faso	West	2012	S	2	1
AB0199-C	ERS224069	BFS	Burkina Faso	West	2012	S	2	1
AB0201-C	ERS224000	BFS	Burkina Faso	West	2012	S	2	2
AB0202-C	ERS224042	BFS	Burkina Faso	West	2012	S	2	2
AB0203-C	ERS224029	BFS	Burkina Faso	West	2012	S	2	2
AB0204-C	ERS223946	BFM	Burkina Faso	West	2012	M	2	0
AB0205-C	ERS223790	BFS	Burkina Faso	West	2012	S	1	2
AB0206-C	ERS223797	BFS	Burkina Faso	West	2012	S	2	2
AB0207-C	ERS223771	BFS	Burkina Faso	West	2012	S	2	2
AB0208-C	ERS223827	BFS	Burkina Faso	West	2012	S	2	2
AB0209-C	ERS223861	BFM	Burkina Faso	West	2012	M	2	0
AB0210-C	ERS223873	BFM	Burkina Faso	West	2012	M	2	1
AB0211-C	ERS223759	BFS	Burkina Faso	West	2012	S	2	1
AB0212-C	ERS223909	BFM	Burkina Faso	West	2012	M	2	1
AB0213-C	ERS223756	BFM	Burkina Faso	West	2012	M	2	0
AB0217-C	ERS223750	BFS	Burkina Faso	West	2012	S	2	1
AB0219-C	ERS223910	BFM	Burkina Faso	West	2012	M	2	0
AB0221-C	ERS223757	BFM	Burkina Faso	West	2012	M	2	0
AB0222-C	ERS223990	BFM	Burkina Faso	West	2012	M	2	2
AB0223-C	ERS223867	BFM	Burkina Faso	West	2012	M	2	1
AB0224-C	ERS223804	BFM	Burkina Faso	West	2012	M	1	1
AB0226-C	ERS223818	BFM	Burkina Faso	West	2012	M	2	1
AB0227-C	ERS223934	BFM	Burkina Faso	West	2012	M	2	1
AB0228-C	ERS224037	BFS	Burkina Faso	West	2012	S	2	2
AB0229-C	ERS223951	BFM	Burkina Faso	West	2012	M	2	1
AB0231-C	ERS224102	BFS	Burkina Faso	West	2012	S	1	2
AB0233-C	ERS224118	BFS	Burkina Faso	West	2012	S	1	2
AB0234-C	ERS224096	BFM	Burkina Faso	West	2012	M	2	0
AB0235-C	ERS224211	BFS	Burkina Faso	West	2012	S	2	2
AB0236-C	ERS224132	BFS	Burkina Faso	West	2012	S	2	1
AB0237-C	ERS224094	BFM	Burkina Faso	West	2012	M	2	0
AB0238-C	ERS224227	BFS	Burkina Faso	West	2012	S	2	2
AB0239-C	ERS224203	BFS	Burkina Faso	West	2012	S	2	2
AB0240-C	ERS224169	BFM	Burkina Faso	West	2012	M	2	0
AB0241-C	ERS224195	BFS	Burkina Faso	West	2012	S	2	2
AB0242-C	ERS224285	BFM	Burkina Faso	West	2012	M	2	0
AB0243-C	ERS224221	BFM	Burkina Faso	West	2012	M	2	0
AB0244-C	ERS224283	BFS	Burkina Faso	West	2012	S	2	2
AB0246-C	ERS224254	BFM	Burkina Faso	West	2012	M	2	1
AB0249-C	ERS224162	BFM	Burkina Faso	West	2012	M	2	0
AB0250-C	ERS224213	BFM	Burkina Faso	West	2012	M	2	0
AB0251-C	ERS224133	BFS	Burkina Faso	West	2012	S	1	2
AB0252-C	ERS224143	BFS	Burkina Faso	West	2012	S	2	1
AB0253-C	ERS224149	BFS	Burkina Faso	West	2012	S	2	2
AB0256-C	ERS224784	BFS	Burkina Faso	West	2012	S	1	2
AB0257-C	ERS224174	BFM	Burkina Faso	West	2012	M	2	2
AB0258-C	ERS224238	BFM	Burkina Faso	West	2012	M	2	2
AB0260-C	ERS224156	BFS	Burkina Faso	West	2012	S	2	1
AB0261-C	ERS224656	BFS	Burkina Faso	West	2012	S	1	2
AB0262-C	ERS224210	BFM	Burkina Faso	West	2012	M	2	2
AB0263-C	ERS224223	BFM	Burkina Faso	West	2012	M	2	1
AB0264-C	ERS224114	BFS	Burkina Faso	West	2012	S	2	2
AB0265-C	ERS224095	BFS	Burkina Faso	West	2012	S	2	2
AB0266-C	ERS224782	BFM	Burkina Faso	West	2012	M	2	2
AB0267-C	ERS224228	BFM	Burkina Faso	West	2012	M	2	0
AB0268-C	ERS224295	BFS	Burkina Faso	West	2012	S	2	2
AB0270-C	ERS224101	BFS	Burkina Faso	West	2012	S	1	1
AB0271-C	ERS224148	BFS	Burkina Faso	West	2012	S	2	2
AB0272-C	ERS224247	BFS	Burkina Faso	West	2012	S	2	2
AB0273-C	ERS224154	BFS	Burkina Faso	West	2012	S	2	2
AB0274-C	ERS224294	BFS	Burkina Faso	West	2012	S	2	2
AB0276-C	ERS224319	BFM	Burkina Faso	West	2012	M	2	1
AB0277-C	ERS224151	BFS	Burkina Faso	West	2012	S	2	1
AB0278-C	ERS224165	BFS	Burkina Faso	West	2012	S	2	1
AB0279-C	ERS224190	BFM	Burkina Faso	West	2012	M	2	1
AB0280-C	ERS224090	BFS	Burkina Faso	West	2012	S	2	2
AB0281-C	ERS224670	BFS	Burkina Faso	West	2012	S	2	0
AB0282-C	ERS224181	BFM	Burkina Faso	West	2012	M	2	1
AB0283-C	ERS224248	BFS	Burkina Faso	West	2012	S	2	2
AB0284-C	ERS224089	BFS	Burkina Faso	West	2012	S	2	2
AC0090-C	ERS223917	UGS	Uganda	East	2012	S	1	0
AC0091-C	ERS224027	UGS	Uganda	East	2012	S	1	1
AC0092-C	ERS223956	UGS	Uganda	East	2012	S	2	1
AC0093-C	ERS223969	UGS	Uganda	East	2012	S	1	0
AC0094-C	ERS223926	UGS	Uganda	East	2012	S	1	0
AC0095-C	ERS224048	UGS	Uganda	East	2012	S	2	0
AC0096-C	ERS223954	UGS	Uganda	East	2012	S	1	0
AC0097-C	ERS223817	UGS	Uganda	East	2012	S	2	1
AC0098-C	ERS223928	UGS	Uganda	East	2012	S	2	0
AC0099-C	ERS223835	UGS	Uganda	East	2012	S	0	0
AC0100-C	ERS223932	UGS	Uganda	East	2012	S	1	0
AC0101-C	ERS223829	UGS	Uganda	East	2012	S	1	0
AC0102-C	ERS223837	UGS	Uganda	East	2012	S	0	0
AC0103-C	ERS223986	UGS	Uganda	East	2012	S	2	0
AC0104-C	ERS223888	UGS	Uganda	East	2012	S	0	0
AC0106-C	ERS223981	UGS	Uganda	East	2012	S	2	0
AC0107-C	ERS223960	UGS	Uganda	East	2012	S	0	0
AC0108-C	ERS223899	UGS	Uganda	East	2012	S	2	0
AC0109-C	ERS223879	UGS	Uganda	East	2012	S	2	1
AC0110-C	ERS224062	UGS	Uganda	East	2012	S	1	0
AC0111-C	ERS223920	UGS	Uganda	East	2012	S	2	1
AC0112-C	ERS223809	UGS	Uganda	East	2012	S	1	0
AC0113-C	ERS223989	UGS	Uganda	East	2012	S	1	0
AC0114-C	ERS223918	UGS	Uganda	East	2012	S	1	1
AC0115-C	ERS223892	UGS	Uganda	East	2012	S	2	0
AC0116-C	ERS223914	UGS	Uganda	East	2012	S	2	0
AC0117-C	ERS223985	UGS	Uganda	East	2012	S	1	0
AC0118-C	ERS223959	UGS	Uganda	East	2012	S	1	1
AC0119-C	ERS223784	UGS	Uganda	East	2012	S	0	0
AC0120-C	ERS223752	UGS	Uganda	East	2012	S	0	1
AC0121-C	ERS223824	UGS	Uganda	East	2012	S	2	0
AC0122-C	ERS223939	UGS	Uganda	East	2012	S	1	0
AC0123-C	ERS223872	UGS	Uganda	East	2012	S	1	0
AC0124-C	ERS223863	UGS	Uganda	East	2012	S	2	0
AC0125-C	ERS223801	UGS	Uganda	East	2012	S	1	1
AC0126-C	ERS223944	UGS	Uganda	East	2012	S	0	0
AC0127-C	ERS223957	UGS	Uganda	East	2012	S	2	0
AC0128-C	ERS223927	UGS	Uganda	East	2012	S	1	0
AC0129-C	ERS223968	UGS	Uganda	East	2012	S	2	2
AC0130-C	ERS223842	UGS	Uganda	East	2012	S	2	0
AC0131-C	ERS223845	UGS	Uganda	East	2012	S	1	0
AC0132-C	ERS223895	UGS	Uganda	East	2012	S	2	0
AC0133-C	ERS223921	UGS	Uganda	East	2012	S	1	1
AC0135-C	ERS223850	UGS	Uganda	East	2012	S	1	0
AC0136-C	ERS223754	UGS	Uganda	East	2012	S	1	0
AC0137-C	ERS223975	UGS	Uganda	East	2012	S	2	0
AC0138-C	ERS223865	UGS	Uganda	East	2012	S	0	0
AC0139-C	ERS223958	UGS	Uganda	East	2012	S	0	0
AC0140-C	ERS223897	UGS	Uganda	East	2012	S	2	0
AC0142-C	ERS223886	UGS	Uganda	East	2012	S	1	1
AC0143-C	ERS223785	UGS	Uganda	East	2012	S	2	0
AC0144-C	ERS223851	UGS	Uganda	East	2012	S	2	0
AC0145-C	ERS223882	UGS	Uganda	East	2012	S	1	0
AC0147-C	ERS223889	UGS	Uganda	East	2012	S	2	0
AC0148-C	ERS223904	UGS	Uganda	East	2012	S	2	0
AC0149-C	ERS223915	UGS	Uganda	East	2012	S	1	0
AC0150-C	ERS223885	UGS	Uganda	East	2012	S	0	0
AC0151-C	ERS223937	UGS	Uganda	East	2012	S	1	0
AC0152-C	ERS223870	UGS	Uganda	East	2012	S	1	0
AC0153-C	ERS223848	UGS	Uganda	East	2012	S	0	0
AC0154-C	ERS223935	UGS	Uganda	East	2012	S	1	0
AC0156-C	ERS223931	UGS	Uganda	East	2012	S	1	1
AC0158-C	ERS223857	UGS	Uganda	East	2012	S	1	1
AC0159-C	ERS223953	UGS	Uganda	East	2012	S	0	0
AC0160-C	ERS223880	UGS	Uganda	East	2012	S	1	0
AC0161-C	ERS223780	UGS	Uganda	East	2012	S	2	0
AC0162-C	ERS223978	UGS	Uganda	East	2012	S	1	1
AC0163-C	ERS223966	UGS	Uganda	East	2012	S	1	1
AC0164-C	ERS223755	UGS	Uganda	East	2012	S	1	0
AC0166-C	ERS223751	UGS	Uganda	East	2012	S	1	0
AC0167-C	ERS223905	UGS	Uganda	East	2012	S	1	0
AC0168-C	ERS223964	UGS	Uganda	East	2012	S	1	1
AC0169-C	ERS223876	UGS	Uganda	East	2012	S	2	0
AC0170-C	ERS223779	UGS	Uganda	East	2012	S	1	0
AC0171-C	ERS223864	UGS	Uganda	East	2012	S	2	0
AC0172-C	ERS223834	UGS	Uganda	East	2012	S	2	0
AC0173-C	ERS223762	UGS	Uganda	East	2012	S	1	0
AC0174-C	ERS223992	UGS	Uganda	East	2012	S	1	1
AC0176-C	ERS223896	UGS	Uganda	East	2012	S	0	0
AC0178-C	ERS223912	UGS	Uganda	East	2012	S	1	0
AC0179-C	ERS223831	UGS	Uganda	East	2012	S	2	0
AC0180-C	ERS223799	UGS	Uganda	East	2012	S	2	0
AC0181-C	ERS223781	UGS	Uganda	East	2012	S	0	1
AC0182-C	ERS223772	UGS	Uganda	East	2012	S	2	0
AC0183-C	ERS223891	UGS	Uganda	East	2012	S	1	2
AC0184-C	ERS223820	UGS	Uganda	East	2012	S	2	0
AC0186-C	ERS223859	UGS	Uganda	East	2012	S	0	0
AC0187-C	ERS223764	UGS	Uganda	East	2012	S	1	0
AC0188-C	ERS223769	UGS	Uganda	East	2012	S	1	0
AC0189-C	ERS223911	UGS	Uganda	East	2012	S	2	1
AC0190-C	ERS223763	UGS	Uganda	East	2012	S	2	0
AC0191-C	ERS223776	UGS	Uganda	East	2012	S	2	0
AC0192-C	ERS223952	UGS	Uganda	East	2012	S	2	0
AC0193-C	ERS223783	UGS	Uganda	East	2012	S	2	0
AC0194-C	ERS223770	UGS	Uganda	East	2012	S	2	1
AC0195-C	ERS223774	UGS	Uganda	East	2012	S	1	0
AC0196-C	ERS223983	UGS	Uganda	East	2012	S	2	0
AC0197-C	ERS223839	UGS	Uganda	East	2012	S	2	0
AC0199-C	ERS223753	UGS	Uganda	East	2012	S	1	0
AC0200-C	ERS223828	UGS	Uganda	East	2012	S	1	0
AC0201-C	ERS223853	UGS	Uganda	East	2012	S	2	0
AC0202-C	ERS223833	UGS	Uganda	East	2012	S	1	0
AC0203-C	ERS223823	UGS	Uganda	East	2012	S	1	1
AJ0023-C	ERS242789; ERS254334	GWA	Guinea-Bissau	West	2010	M/S	0	0
AJ0024-C	ERS242794; ERS254297	GWA	Guinea-Bissau	West	2010	M/S	0	0
AJ0032-C	ERS242781; ERS254337	GWA	Guinea-Bissau	West	2010	S	2	0
AJ0035-C	ERS242790; ERS254348	GWA	Guinea-Bissau	West	2010	M	1	0
AJ0036-C	ERS242795; ERS254342	GWA	Guinea-Bissau	West	2010	S	0	0
AJ0039-C	ERS242810; ERS254356	GWA	Guinea-Bissau	West	2010	M	0	0
AJ0043-C	ERS242776; ERS254362	GWA	Guinea-Bissau	West	2010	S	1	0
AJ0044-C	ERS224800	GWA	Guinea-Bissau	West	2010	S	1	0
AJ0045-C	ERS224087	GWA	Guinea-Bissau	West	2010	S	2	0
AJ0047-C	ERS242791; ERS254358	GWA	Guinea-Bissau	West	2010	S	1	0
AJ0051-C	ERS242811; ERS254320	GWA	Guinea-Bissau	West	2010	M/S	1	0
AJ0052-C	ERS242815; ERS254314	GWA	Guinea-Bissau	West	2010	S	0	0
AJ0056-C	ERS242782; ERS254312	GWA	Guinea-Bissau	West	2010	M/S	0	0
AJ0061-C	ERS242801; ERS254310	GWA	Guinea-Bissau	West	2010	S	0	0
AJ0063-C	ERS242812; ERS254275	GWA	Guinea-Bissau	West	2010	S	1	0
AJ0064-C	ERS224813	GWA	Guinea-Bissau	West	2010	M/S	1	0
AJ0066-C	ERS224814	GWA	Guinea-Bissau	West	2010	M/S	0	0
AJ0070-C	ERS224804	GWA	Guinea-Bissau	West	2010	S	0	0
AJ0071-C	ERS224332	GWA	Guinea-Bissau	West	2010	S	0	0
AJ0072-C	ERS242796; ERS254276	GWA	Guinea-Bissau	West	2010	S	0	0
AJ0074-C	ERS242806; ERS254277	GWA	Guinea-Bissau	West	2010	S	2	0
AJ0075-C	ERS224809	GWA	Guinea-Bissau	West	2010	M/S	1	0
AJ0076-C	ERS224284	GWA	Guinea-Bissau	West	2010	S	1	0
AJ0077-C	ERS242821; ERS254313	GWA	Guinea-Bissau	West	2010	M/S	1	0
AJ0078-C	ERS224204	GWA	Guinea-Bissau	West	2010	M/S	1	0
AJ0081-C	ERS242784; ERS254271	GWA	Guinea-Bissau	West	2010	S	1	0
AJ0084-C	ERS242797; ERS254285	GWA	Guinea-Bissau	West	2010	S	1	0
AJ0085-C	ERS242803; ERS254298	GWA	Guinea-Bissau	West	2010	S	0	0
AJ0086-C	ERS242807; ERS254357	GWA	Guinea-Bissau	West	2010	S	0	0
AJ0088-C	ERS242816; ERS254317	GWA	Guinea-Bissau	West	2010	S	0	0
AJ0090-C	ERS242825; ERS254361	GWA	Guinea-Bissau	West	2010	S	1	0
AJ0092-C	ERS224259	GWA	Guinea-Bissau	West	2010	S	1	0
AJ0093-C	ERS224803	GWA	Guinea-Bissau	West	2010	M/S	1	0
AJ0096-C	ERS224313	GWA	Guinea-Bissau	West	2010	S	0	0
AJ0097-C	ERS224298	GWA	Guinea-Bissau	West	2010	S	1	0
AJ0098-C	ERS224312	GWA	Guinea-Bissau	West	2010	S	0	0
AJ0100-C	ERS224272	GWA	Guinea-Bissau	West	2010	S	0	0
AJ0101-C	ERS224292	GWA	Guinea-Bissau	West	2010	M/S	0	0
AJ0102-C	ERS224322	GWA	Guinea-Bissau	West	2010	M/S	0	0
AJ0103-C	ERS242780; ERS254299	GWA	Guinea-Bissau	West	2010	S	1	0
AJ0105-C	ERS242785; ERS254286	GWA	Guinea-Bissau	West	2010	M/S	0	0
AJ0107-C	ERS224805	GWA	Guinea-Bissau	West	2010	S	0	0
AJ0109-C	ERS242804; ERS254347	GWA	Guinea-Bissau	West	2010	S	0	0
AJ0113-C	ERS224286	GWA	Guinea-Bissau	West	2010	S	1	0
AJ0115-C	ERS242827; ERS254333	GWA	Guinea-Bissau	West	2010	M	0	0
AJ0116-C	ERS224304	GWA	Guinea-Bissau	West	2010	S	1	0
AK0065-C	ERS224300	KES	Kenya	East	2012	S	2	0
AK0066-C	ERS224246	KES	Kenya	East	2012	S	2	0
AK0067-C	ERS224168	KES	Kenya	East	2012	S	0	0
AK0068-C	ERS224219	KES	Kenya	East	2012	S	1	0
AK0069-C	ERS224117	KES	Kenya	East	2012	S	0	0
AK0070-C	ERS224150	KES	Kenya	East	2012	S	2	0
AK0072-C	ERS224115	KES	Kenya	East	2012	S	1	0
AK0073-C	ERS224217	KES	Kenya	East	2012	S	1	0
AK0074-C	ERS224161	KES	Kenya	East	2012	S	1	0
AK0075-C	ERS224171	KES	Kenya	East	2012	S	1	0
AK0076-C	ERS224141	KES	Kenya	East	2012	S	1	0
AK0077-C	ERS224153	KES	Kenya	East	2012	S	1	0
AK0078-C	ERS224137	KES	Kenya	East	2012	S	0	0
AK0079-C	ERS224109	KES	Kenya	East	2012	S	1	0
AK0080-C	ERS224136	KES	Kenya	East	2012	S	1	0
AK0081-C	ERS224212	KES	Kenya	East	2012	S	0	0
AK0082-C	ERS224135	KES	Kenya	East	2012	S	1	0
AK0085-C	ERS224084	KES	Kenya	East	2012	S	1	0
AK0086-C	ERS224206	KES	Kenya	East	2012	S	1	0
AK0087-C	ERS224245	KES	Kenya	East	2012	S	2	0
AK0088-C	ERS224235	KES	Kenya	East	2012	S	1	0
AK0089-C	ERS224166	KES	Kenya	East	2012	S	2	0
AK0090-C	ERS224170	KES	Kenya	East	2012	S	1	0
AK0091-C	ERS224178	KES	Kenya	East	2012	S	1	0
AK0092-C	ERS224192	KES	Kenya	East	2012	S	1	0
AK0093-C	ERS224224	KES	Kenya	East	2012	S	2	0
AK0094-C	ERS224205	KES	Kenya	East	2012	S	2	0
AK0095-C	ERS224314	KES	Kenya	East	2012	S	1	0
AK0096-C	ERS224209	KES	Kenya	East	2012	S	2	0
AK0098-C	ERS224167	KES	Kenya	East	2012	S	2	0
AK0099-C	ERS224113	KES	Kenya	East	2012	S	2	0
AK0100-C	ERS224093	KES	Kenya	East	2012	S	1	0
AK0101-C	ERS224140	KES	Kenya	East	2012	S	2	0
AK0102-C	ERS224157	KES	Kenya	East	2012	S	1	0
AK0103-C	ERS224163	KES	Kenya	East	2012	S	0	0
AK0104-C	ERS224105	KES	Kenya	East	2012	S	1	0
AK0105-C	ERS224142	KES	Kenya	East	2012	S	0	0
AK0106-C	ERS224108	KES	Kenya	East	2012	S	0	0
AK0108-C	ERS224112	KES	Kenya	East	2012	S	1	0
AK0109-C	ERS224092	KES	Kenya	East	2012	S	2	0
AK0110-C	ERS224091	KES	Kenya	East	2012	S	2	0
AK0116-C	ERS242754; ERS254351	KES	Kenya	East	2012	S	2	0
AK0119-C	ERS242757; ERS254353	KES	Kenya	East	2012	S	1	0
AK0127-C	ERS224218	KES	Kenya	East	2012	S	2	0
AN0007-C	ERS224381	CMS	Cameroon	Central	2009	S	0	0
AN0008-C	ERS224561	CMS	Cameroon	Central	2009	S	0	1
AN0009-C	ERS224573	CMS	Cameroon	Central	2009	S	1	1
AN0010-C	ERS224462	CMS	Cameroon	Central	2009	S	0	0
AN0011-C	ERS224416	CMS	Cameroon	Central	2009	S	0	1
AN0012-C	ERS224467	CMS	Cameroon	Central	2009	S	0	0
AN0014-C	ERS224566	CMS	Cameroon	Central	2009	S	0	0
AN0016-C	ERS224495	CMS	Cameroon	Central	2009	S	1	1
AN0017-C	ERS224637	CMS	Cameroon	Central	2009	S	1	2
AN0018-C	ERS224620	CMS	Cameroon	Central	2009	S	0	0
AN0019-C	ERS224403	CMS	Cameroon	Central	2009	S	0	0
AN0020-C	ERS224393	CMS	Cameroon	Central	2009	S	0	1
AN0022-C	ERS224579	CMS	Cameroon	Central	2009	S	1	1
AN0023-C	ERS224558	CMS	Cameroon	Central	2009	S	2	1
AN0024-C	ERS224453	CMS	Cameroon	Central	2009	S	2	2
AN0025-C	ERS224651	CMS	Cameroon	Central	2009	S	1	0
AN0026-C	ERS224626	CMS	Cameroon	Central	2009	S	2	1
AN0027-C	ERS224430	CMS	Cameroon	Central	2009	S	1	2
AN0028-C	ERS224645	CMS	Cameroon	Central	2009	S	0	1
AN0029-C	ERS224535	CMS	Cameroon	Central	2009	S	1	1
AN0030-C	ERS224493	CMS	Cameroon	Central	2009	S	2	0
AN0031-C	ERS224576	CMS	Cameroon	Central	2009	S	1	1
AN0032-C	ERS224528	CMS	Cameroon	Central	2009	S	1	2
AN0033-C	ERS224494	CMS	Cameroon	Central	2009	S	1	1
AN0034-C	ERS224574	CMS	Cameroon	Central	2009	S	2	1
AN0035-C	ERS224459	CMS	Cameroon	Central	2009	S	0	1
AN0036-C	ERS224519	CMS	Cameroon	Central	2009	S	2	2
AN0037-C	ERS224433	CMS	Cameroon	Central	2009	S	1	1
AN0038-C	ERS224365	CMS	Cameroon	Central	2009	S	1	1
AN0039-C	ERS224373	CMS	Cameroon	Central	2009	S	1	1
AN0040-C	ERS224394	CMS	Cameroon	Central	2009	S	2	2
AN0041-C	ERS224411	CMS	Cameroon	Central	2009	S	1	1
AN0042-C	ERS224563	CMS	Cameroon	Central	2009	S	1	2
AN0043-C	ERS224361	CMS	Cameroon	Central	2009	S	2	2
AN0045-C	ERS224353	CMS	Cameroon	Central	2009	S	1	1
AN0046-C	ERS224383	CMS	Cameroon	Central	2009	S	2	1
AN0047-C	ERS224349	CMS	Cameroon	Central	2009	S	2	2
AN0048-C	ERS224405	CMS	Cameroon	Central	2009	S	2	2
AN0049-C	ERS224417	CMS	Cameroon	Central	2009	S	2	2
AN0050-C	ERS224356	CMS	Cameroon	Central	2009	S	1	2
AN0051-C	ERS224419	CMS	Cameroon	Central	2009	S	1	1
AN0053-C	ERS224408	CMS	Cameroon	Central	2009	S	2	2
AN0054-C	ERS224458	CMS	Cameroon	Central	2009	S	2	2
AN0055-C	ERS224362	CMS	Cameroon	Central	2009	S	0	1
AN0056-C	ERS224526	CMS	Cameroon	Central	2009	S	1	1
AN0057-C	ERS224518	CMS	Cameroon	Central	2009	S	0	2
AN0058-C	ERS224345	CMS	Cameroon	Central	2009	S	2	2
AN0059-C	ERS224556	CMS	Cameroon	Central	2009	S	1	2
AN0060-C	ERS224439	CMS	Cameroon	Central	2009	S	2	2
AN0063-C	ERS224515	CMS	Cameroon	Central	2009	S	1	2
AN0064-C	ERS224618	CMS	Cameroon	Central	2009	S	2	1
AN0065-C	ERS224534	CMS	Cameroon	Central	2009	S	1	2
AN0066-C	ERS224389	CMS	Cameroon	Central	2009	S	1	2
AN0067-C	ERS224552	CMS	Cameroon	Central	2009	S	2	1
AN0068-C	ERS224512	CMS	Cameroon	Central	2009	S	0	1
AN0069-C	ERS224570	CMS	Cameroon	Central	2009	S	0	2
AN0070-C	ERS224587	CMS	Cameroon	Central	2009	S	2	2
AN0071-C	ERS224484	CMS	Cameroon	Central	2009	S	2	2
AN0072-C	ERS224659	CMS	Cameroon	Central	2009	S	1	1
AN0073-C	ERS224443	CMS	Cameroon	Central	2009	S	0	1
AN0074-C	ERS224428	CMS	Cameroon	Central	2009	S	1	1
AN0075-C	ERS224549	CMS	Cameroon	Central	2009	S	0	1
AN0076-C	ERS224436	CMS	Cameroon	Central	2009	S	2	1
AN0077-C	ERS224616	CMS	Cameroon	Central	2009	S	0	0
AN0079-C	ERS224471	CMS	Cameroon	Central	2009	S	0	1
AN0080-C	ERS224366	CMS	Cameroon	Central	2009	S	0	0
AN0081-C	ERS224483	CMS	Cameroon	Central	2009	S	1	2
AN0082-C	ERS224455	CMS	Cameroon	Central	2009	S	2	1
AN0083-C	ERS224368	CMS	Cameroon	Central	2009	S	1	0
AN0084-C	ERS224492	CMS	Cameroon	Central	2009	S	0	0
AN0085-C	ERS224398	CMS	Cameroon	Central	2009	S	0	1
AN0086-C	ERS224392	CMS	Cameroon	Central	2009	S	1	1
AN0087-C	ERS224449	CMS	Cameroon	Central	2009	S	0	0
AN0088-C	ERS224631	CMS	Cameroon	Central	2009	S	1	2
AN0089-C	ERS224379	CMS	Cameroon	Central	2009	S	2	2
AN0090-C	ERS224395	CMS	Cameroon	Central	2009	S	2	2
AN0091-C	ERS224348	CMS	Cameroon	Central	2009	S	2	1
AN0092-C	ERS224499	CMS	Cameroon	Central	2009	S	2	0
AN0093-C	ERS224476	CMS	Cameroon	Central	2009	S	2	1
AN0094-C	ERS224390	CMS	Cameroon	Central	2009	S	1	2
AN0095-C	ERS224596	CMS	Cameroon	Central	2009	S	2	1
AN0096-C	ERS224341	CMS	Cameroon	Central	2009	S	1	1
AN0097-C	ERS224344	CMS	Cameroon	Central	2009	S	1	1
AN0098-C	ERS224359	CMS	Cameroon	Central	2009	S	1	2
AN0099-C	ERS224482	CMS	Cameroon	Central	2009	S	0	2
AN0100-C	ERS224498	CMS	Cameroon	Central	2009	S	1	2
AN0101-C	ERS224582	CMS	Cameroon	Central	2009	S	1	0
AN0102-C	ERS224454	CMS	Cameroon	Central	2009	S	1	2
AN0103-C	ERS224496	CMS	Cameroon	Central	2009	S	1	2
AN0104-C	ERS224355	CMS	Cameroon	Central	2009	S	1	1
AN0105-C	ERS224374	CMS	Cameroon	Central	2009	S	2	2
AN0106-C	ERS224358	CMS	Cameroon	Central	2009	S	0	0
AN0107-C	ERS224401	CMS	Cameroon	Central	2009	S	0	1
AN0108-C	ERS224473	CMS	Cameroon	Central	2009	S	2	2
AN0109-C	ERS224424	CMS	Cameroon	Central	2009	S	1	1
AN0111-C	ERS224608	CMS	Cameroon	Central	2009	S	1	1
AN0112-C	ERS224568	CMS	Cameroon	Central	2009	S	2	2
AN0113-C	ERS224497	CMS	Cameroon	Central	2009	S	0	1
AN0114-C	ERS224452	CMS	Cameroon	Central	2009	S	2	1
AN0115-C	ERS224507	CMS	Cameroon	Central	2009	S	0	0
AN0117-C	ERS224569	CMS	Cameroon	Central	2009	S	1	1
AN0120-C	ERS224481	CMS	Cameroon	Central	2009	S	1	2
AN0121-C	ERS224542	CMS	Cameroon	Central	2009	S	2	1
AN0122-C	ERS224590	CMS	Cameroon	Central	2009	S	0	0
AN0123-C	ERS224835	CMS	Cameroon	Central	2009	S	0	0
AN0124-C	ERS224438	CMS	Cameroon	Central	2009	S	0	0
AN0125-C	ERS224592	CMS	Cameroon	Central	2009	S	0	0
AN0126-C	ERS224595	CMS	Cameroon	Central	2009	S	0	1
AN0127-C	ERS224555	CMS	Cameroon	Central	2009	S	0	1
AN0128-C	ERS224506	CMS	Cameroon	Central	2009	S	1	0
AN0129-C	ERS224538	CMS	Cameroon	Central	2009	S	0	1
AN0130-C	ERS224488	CMS	Cameroon	Central	2009	S	0	0
AN0131-C	ERS224501	CMS	Cameroon	Central	2009	S	0	1
AN0132-C	ERS224660	CMS	Cameroon	Central	2009	S	0	0
AN0134-C	ERS224610	CMS	Cameroon	Central	2009	S	0	1
AN0135-C	ERS224836	CMS	Cameroon	Central	2009	S	2	0
AN0136-C	ERS224591	CMS	Cameroon	Central	2009	S	0	0
AN0137-C	ERS224448	CMS	Cameroon	Central	2009	S	0	0
AN0138-C	ERS224437	CMS	Cameroon	Central	2009	S	0	1
AN0139-C	ERS224370	CMS	Cameroon	Central	2009	S	0	1
AN0140-C	ERS224338	CMS	Cameroon	Central	2009	S	0	0
AN0141-C	ERS224375	CMS	Cameroon	Central	2009	S	0	0
AN0143-C	ERS224545	CMS	Cameroon	Central	2009	S	1	1
AN0147-C	ERS224350	CMS	Cameroon	Central	2009	S	0	0
AN0149-C	ERS224539	CMS	Cameroon	Central	2009	S	1	2
AN0151-C	ERS224441	CMS	Cameroon	Central	2009	S	0	1
AN0152-C	ERS224346	CMS	Cameroon	Central	2009	S	0	1
AN0153-C	ERS224357	CMS	Cameroon	Central	2009	S	0	1
AN0154-C	ERS224384	CMS	Cameroon	Central	2009	S	0	1
AN0155-C	ERS224413	CMS	Cameroon	Central	2009	S	0	0
AN0156-C	ERS224337	CMS	Cameroon	Central	2009	S	1	1
AN0157-C	ERS224624	CMS	Cameroon	Central	2009	S	0	1
AN0158-C	ERS224432	CMS	Cameroon	Central	2009	S	0	1
AN0159-C	ERS224550	CMS	Cameroon	Central	2009	S	0	0
AN0160-C	ERS224615	CMS	Cameroon	Central	2009	S	0	0
AN0162-C	ERS224527	CMS	Cameroon	Central	2009	S	0	0
AN0163-C	ERS224603	CMS	Cameroon	Central	2009	S	0	0
AN0164-C	ERS224520	CMS	Cameroon	Central	2009	S	0	0
AN0165-C	ERS224609	CMS	Cameroon	Central	2009	S	1	0
AN0166-C	ERS224340	CMS	Cameroon	Central	2009	S	0	0
AN0167-C	ERS224446	CMS	Cameroon	Central	2009	S	0	1
AN0168-C	ERS224517	CMS	Cameroon	Central	2009	S	0	0
AN0169-C	ERS224422	CMS	Cameroon	Central	2009	S	0	2
AN0170-C	ERS224661	CMS	Cameroon	Central	2009	S	0	0
AN0171-C	ERS224477	CMS	Cameroon	Central	2009	S	0	1
AN0172-C	ERS224402	CMS	Cameroon	Central	2009	S	0	0
AN0173-C	ERS224838	CMS	Cameroon	Central	2009	S	0	0
AN0174-C	ERS224600	CMS	Cameroon	Central	2009	S	0	1
AN0175-C	ERS224342	CMS	Cameroon	Central	2009	S	0	0
AN0176-C	ERS224510	CMS	Cameroon	Central	2009	S	1	0
AN0177-C	ERS224562	CMS	Cameroon	Central	2009	S	0	2
AN0178-C	ERS224407	CMS	Cameroon	Central	2009	S	0	1
AN0179-C	ERS224412	CMS	Cameroon	Central	2009	S	0	1
AN0180-C	ERS224371	CMS	Cameroon	Central	2009	S	0	1
AN0181-C	ERS224347	CMS	Cameroon	Central	2009	S	0	0
AN0182-C	ERS224391	CMS	Cameroon	Central	2009	S	1	0
AN0183-C	ERS224450	CMS	Cameroon	Central	2009	S	0	0
AN0184-C	ERS224536	CMS	Cameroon	Central	2009	S	0	0
AN0185-C	ERS224442	CMS	Cameroon	Central	2009	S	0	1
AN0186-C	ERS224629	CMS	Cameroon	Central	2009	S	0	0
AN0187-C	ERS224586	CMS	Cameroon	Central	2009	S	0	2
AN0188-C	ERS224546	CMS	Cameroon	Central	2009	S	0	1
AN0189-C	ERS224464	CMS	Cameroon	Central	2009	S	0	0
AN0190-C	ERS224565	CMS	Cameroon	Central	2009	S	0	0
AN0191-C	ERS224522	CMS	Cameroon	Central	2009	S	0	2
AN0192-C	ERS224514	CMS	Cameroon	Central	2009	S	0	0
AN0193-C	ERS224641	CMS	Cameroon	Central	2009	S	0	0
AN0194-C	ERS224577	CMS	Cameroon	Central	2009	S	0	1
AN0196-C	ERS224585	CMS	Cameroon	Central	2009	S	1	0
AN0197-C	ERS224644	CMS	Cameroon	Central	2009	S	0	1
AN0198-C	ERS224557	CMS	Cameroon	Central	2009	S	1	1
AN0199-C	ERS224599	CMS	Cameroon	Central	2009	S	0	0
AN0200-C	ERS224544	CMS	Cameroon	Central	2009	S	0	0
AN0201-C	ERS224503	CMS	Cameroon	Central	2009	S	0	1
AN0202-C	ERS224578	CMS	Cameroon	Central	2009	S	0	0
AN0203-C	ERS224646	CMS	Cameroon	Central	2009	S	0	0
AN0204-C	ERS224489	CMS	Cameroon	Central	2009	S	0	0
AN0205-C	ERS224425	CMS	Cameroon	Central	2009	S	0	1
AN0206-C	ERS224479	CMS	Cameroon	Central	2009	S	0	0
AN0207-C	ERS224404	CMS	Cameroon	Central	2009	S	0	1
AN0208-C	ERS224529	CMS	Cameroon	Central	2009	S	0	1
AN0209-C	ERS224447	CMS	Cameroon	Central	2009	S	1	1
AN0210-C	ERS224572	CMS	Cameroon	Central	2009	S	0	1
AN0212-C	ERS224352	CMS	Cameroon	Central	2009	S	0	0
AN0213-C	ERS224343	CMS	Cameroon	Central	2009	S	0	0
AN0214-C	ERS224485	CMS	Cameroon	Central	2009	S	1	1
AN0215-C	ERS224504	CMS	Cameroon	Central	2009	S	0	1
AN0217-C	ERS224409	CMS	Cameroon	Central	2009	S	0	0
AN0218-C	ERS224376	CMS	Cameroon	Central	2009	S	0	0
AN0219-C	ERS224461	CMS	Cameroon	Central	2009	S	0	0
AN0220-C	ERS224435	CMS	Cameroon	Central	2009	S	0	0
AN0221-C	ERS224457	CMS	Cameroon	Central	2009	S	0	1
AN0222-C	ERS224525	CMS	Cameroon	Central	2009	S	0	0
AN0223-C	ERS224654	CMS	Cameroon	Central	2009	S	0	0
AN0224-C	ERS224655	CMS	Cameroon	Central	2009	S	1	1
AN0225-C	ERS224516	CMS	Cameroon	Central	2009	S	0	1
AN0226-C	ERS224638	CMS	Cameroon	Central	2009	S	0	0
AN0227-C	ERS224560	CMS	Cameroon	Central	2009	S	1	1
AN0228-C	ERS224839	CMS	Cameroon	Central	2009	S	0	0
AN0229-C	ERS224523	CMS	Cameroon	Central	2009	S	0	2
AN0230-C	ERS224619	CMS	Cameroon	Central	2009	S	2	2
AN0231-C	ERS224622	CMS	Cameroon	Central	2009	S	0	0
AN0233-C	ERS224652	CMS	Cameroon	Central	2009	S	0	0
AN0234-C	ERS224571	CMS	Cameroon	Central	2009	S	1	0
AN0235-C	ERS224605	CMS	Cameroon	Central	2009	S	0	0
AN0236-C	ERS224658	CMS	Cameroon	Central	2009	S	2	2
AN0237-C	ERS224564	CMS	Cameroon	Central	2009	S	1	1
AN0238-C	ERS224423	CMS	Cameroon	Central	2009	S	2	1
AN0239-C	ERS224487	CMS	Cameroon	Central	2009	S	1	0
AN0240-C	ERS224524	CMS	Cameroon	Central	2009	S	0	0
AN0241-C	ERS224547	CMS	Cameroon	Central	2009	S	2	1
AN0242-C	ERS224414	CMS	Cameroon	Central	2009	S	0	0
AN0243-C	ERS224466	CMS	Cameroon	Central	2009	S	2	2
AN0244-C	ERS224601	CMS	Cameroon	Central	2009	S	0	0
AN0245-C	ERS224511	CMS	Cameroon	Central	2009	S	0	0
AN0246-C	ERS224451	CMS	Cameroon	Central	2009	S	0	1
AN0247-C	ERS224388	CMS	Cameroon	Central	2009	S	0	1
AN0248-C	ERS224367	CMS	Cameroon	Central	2009	S	2	0
AN0250-C	ERS224505	CMS	Cameroon	Central	2009	S	2	2
AN0251-C	ERS224397	CMS	Cameroon	Central	2009	S	0	1
AN0252-C	ERS224369	CMS	Cameroon	Central	2009	S	0	0
AN0253-C	ERS224472	CMS	Cameroon	Central	2009	S	1	2
AN0254-C	ERS224421	CMS	Cameroon	Central	2009	S	0	1
AN0255-C	ERS224363	CMS	Cameroon	Central	2009	S	0	0
AN0256-C	ERS224336	CMS	Cameroon	Central	2009	S	0	1
AN0258-C	ERS224399	CMS	Cameroon	Central	2009	S	2	2
AN0259-C	ERS224639	CMS	Cameroon	Central	2009	S	0	0
AN0260-C	ERS224372	CMS	Cameroon	Central	2009	S	1	1
AN0261-C	ERS224537	CMS	Cameroon	Central	2009	S	0	0
AN0262-C	ERS224387	CMS	Cameroon	Central	2009	S	1	0
AN0263-C	ERS224540	CMS	Cameroon	Central	2009	S	0	1
AN0264-C	ERS224360	CMS	Cameroon	Central	2009	S	0	0
AN0266-C	ERS224418	CMS	Cameroon	Central	2009	S	2	2
AN0267-C	ERS224611	CMS	Cameroon	Central	2009	S	1	1
AN0268-C	ERS224581	CMS	Cameroon	Central	2009	S	0	1
AN0269-C	ERS224541	CMS	Cameroon	Central	2009	S	2	2
AN0270-C	ERS224382	CMS	Cameroon	Central	2009	S	0	0
AN0272-C	ERS224378	CMS	Cameroon	Central	2009	S	2	1
AN0275-C	ERS224475	CMS	Cameroon	Central	2009	S	1	1
AN0276-C	ERS224335	CMS	Cameroon	Central	2009	S	2	2
AN0277-C	ERS224354	CMS	Cameroon	Central	2009	S	0	1
AN0280-C	ERS224666	CMS	Cameroon	Central	2009	S	1	2
AN0282-C	ERS224843	CMS	Cameroon	Central	2009	S	0	1
AN0283-C	ERS224598	CMS	Cameroon	Central	2009	S	0	1
AN0284-C	ERS224662	CMS	Cameroon	Central	2009	S	0	0
AN0285-C	ERS224589	CMS	Cameroon	Central	2009	S	0	0
AN0286-C	ERS224627	CMS	Cameroon	Central	2009	S	1	1
AN0287-C	ERS224647	CMS	Cameroon	Central	2009	S	1	1
AN0288-C	ERS224612	CMS	Cameroon	Central	2009	S	0	0
AN0290-C	ERS224621	CMS	Cameroon	Central	2009	S	1	2
AN0291-C	ERS224613	CMS	Cameroon	Central	2009	S	0	0
AN0292-C	ERS224841	CMS	Cameroon	Central	2009	S	0	0
AN0294-C	ERS224632	CMS	Cameroon	Central	2009	S	0	0
AN0295-C	ERS224844	CMS	Cameroon	Central	2009	S	2	2
AN0296-C	ERS224588	CMS	Cameroon	Central	2009	S	0	0
AN0297-C	ERS224846	CMS	Cameroon	Central	2009	S	0	1
AN0298-C	ERS224625	CMS	Cameroon	Central	2009	S	0	1
AN0299-C	ERS224633	CMS	Cameroon	Central	2009	S	0	0
AN0300-C	ERS224848	CMS	Cameroon	Central	2009	S	0	0
AN0301-C	ERS224669	CMS	Cameroon	Central	2009	S	2	2
AN0303-C	ERS224554	CMS	Cameroon	Central	2009	S	1	0
AN0304-C	ERS224420	CMS	Cameroon	Central	2009	S	0	1
AN0305-C	ERS224445	CMS	Cameroon	Central	2009	S	0	1
AN0307-C	ERS224474	CMS	Cameroon	Central	2009	S	0	1
AN0308-C	ERS224845	CMS	Cameroon	Central	2009	S	0	0
AN0309-C	ERS224664	CMS	Cameroon	Central	2009	S	0	1
AN0310-C	ERS224643	CMS	Cameroon	Central	2009	S	1	0
AN0312-C	ERS224849	CMS	Cameroon	Central	2009	S	0	0
AN0313-C	ERS224444	CMS	Cameroon	Central	2009	S	1	0
AN0314-C	ERS224650	CMS	Cameroon	Central	2009	S	0	0
AN0315-C	ERS224850	CMS	Cameroon	Central	2009	S	0	0
AN0317-C	ERS224531	CMS	Cameroon	Central	2009	S	0	0
AN0318-C	ERS224460	CMS	Cameroon	Central	2009	S	0	0
AN0319-C	ERS224490	CMS	Cameroon	Central	2009	S	0	0
AN0321-C	ERS224580	CMS	Cameroon	Central	2009	S	1	0
AR0007-C	ERS224256	AOM	Angola	Central	2009	M	0	0
AR0008-C	ERS224129	AOM	Angola	Central	2009	M	0	0
AR0009-C	ERS224325	AOM	Angola	Central	2009	M	0	0
AR0010-C	ERS224099	AOM	Angola	Central	2009	M	0	0
AR0011-C	ERS224318	AOM	Angola	Central	2009	M	0	0
AR0012-C	ERS224230	AOM	Angola	Central	2009	M	0	0
AR0014-C	ERS224282	AOM	Angola	Central	2009	M	1	0
AR0015-C	ERS224131	AOM	Angola	Central	2009	M	0	0
AR0017-C	ERS224124	AOM	Angola	Central	2009	M	0	0
AR0019-C	ERS224138	AOM	Angola	Central	2009	M	0	0
AR0020-C	ERS224267	AOM	Angola	Central	2009	M	0	0
AR0021-C	ERS224126	AOM	Angola	Central	2009	M	0	0
AR0022-C	ERS224289	AOM	Angola	Central	2009	M	0	0
AR0023-C	ERS224251	AOM	Angola	Central	2009	M	0	0
AR0024-C	ERS224280	AOM	Angola	Central	2009	M	0	0
AR0026-C	ERS242763; ERS254305	AOM	Angola	Central	2009	M	1	0
AR0027-C	ERS224329	AOM	Angola	Central	2009	M	0	0
AR0034-C	ERS224145	AOM	Angola	Central	2009	M	0	0
AR0035-C	ERS224333	AOM	Angola	Central	2009	M	0	0
AR0042-C	ERS224189	AOM	Angola	Central	2009	M	0	0
AR0043-C	ERS224331	AOM	Angola	Central	2009	M	0	0
AR0045-C	ERS224327	AOM	Angola	Central	2009	M	0	0
AR0047-C	ERS224005	AOM	Angola	Central	2009	M	0	0
AR0049-C	ERS224019	AOM	Angola	Central	2009	M	0	0
AR0050-C	ERS224177	AOM	Angola	Central	2009	M	0	0
AR0051-C	ERS224026	AOM	Angola	Central	2009	M	0	0
AR0053-C	ERS242770; ERS254306	AOM	Angola	Central	2009	M	0	0
AR0054-C	ERS224119	AOM	Angola	Central	2009	M	0	0
AR0057-C	ERS224175	AOM	Angola	Central	2009	M	0	0
AR0059-C	ERS224297	AOM	Angola	Central	2009	M	0	0
AR0061-C	ERS224033	AOM	Angola	Central	2009	M	0	0
AR0062-C	ERS224257	AOM	Angola	Central	2009	M	0	0
AR0063-C	ERS224196	AOM	Angola	Central	2009	M	0	0
AR0065-C	ERS224237	AOM	Angola	Central	2009	M	0	0
AR0066-C	ERS224236	AOM	Angola	Central	2009	M	0	0
AR0069-C	ERS224183	AOM	Angola	Central	2009	M	0	0
AR0070-C	ERS224088	AOM	Angola	Central	2009	M	0	0
AR0071-C	ERS224194	AOM	Angola	Central	2009	M	0	0
AR0072-C	ERS224075	AOM	Angola	Central	2009	M	0	0
AR0073-C	ERS224791	AOM	Angola	Central	2009	M	0	0
AR0074-C	ERS224306	AOM	Angola	Central	2009	M	0	0
AR0075-C	ERS224330	AOM	Angola	Central	2009	M	0	0
AR0076-C	ERS224176	AOM	Angola	Central	2009	M	0	0
AR0078-C	ERS224040	AOM	Angola	Central	2009	M	0	0
AR0079-C	ERS224321	AOM	Angola	Central	2009	M	0	0
AR0080-C	ERS224047	AOM	Angola	Central	2009	M	0	0
AR0081-C	ERS224268	AOM	Angola	Central	2009	M	0	0
AR0083-C	ERS224120	AOM	Angola	Central	2009	M	0	0
AR0084-C	ERS224054	AOM	Angola	Central	2009	M	0	0
AR0086-C	ERS224152	AOM	Angola	Central	2009	M	0	0
AR0087-C	ERS224231	AOM	Angola	Central	2009	M	0	0
AR0089-C	ERS224186	AOM	Angola	Central	2009	M	0	0
AR0090-C	ERS224106	AOM	Angola	Central	2009	M	0	0
AR0092-C	ERS224123	AOM	Angola	Central	2009	M	0	0
AR0093-C	ERS224121	AOM	Angola	Central	2009	M	0	0
AR0095-C	ERS224097	AOM	Angola	Central	2009	M	0	0
AR0096-C	ERS224201	AOM	Angola	Central	2009	M	0	0
AR0098-C	ERS224098	AOM	Angola	Central	2009	M	0	0
AR0099-C	ERS224068	AOM	Angola	Central	2009	M	0	0
AR0100-C	ERS224144	AOM	Angola	Central	2009	M	0	0
AS0001-C	ERS224200	GAS	Gabon	Central	2000	S	0	0
AS0002-C	ERS224188	GAS	Gabon	Central	2000	S	0	0
AS0003-C	ERS224107	GAS	Gabon	Central	2000	S	0	0
AS0004-C	ERS224239	GAS	Gabon	Central	2000	S	0	0
AS0006-C	ERS224249	GAS	Gabon	Central	2000	S	0	0
AS0007-C	ERS224184	GAS	Gabon	Central	2000	S	0	0
AS0008-C	ERS224649	GAS	Gabon	Central	2000	S	0	0
AS0009-C	ERS224276	GAS	Gabon	Central	2000	S	0	0
AS0010-C	ERS224207	GAS	Gabon	Central	2000	S	0	0
AS0011-C	ERS224252	GAS	Gabon	Central	2000	S	0	0
AS0012-C	ERS224187	GAS	Gabon	Central	2000	S	0	0
AS0013-C	ERS224179	GAS	Gabon	Central	2000	S	0	0
AS0014-C	ERS224307	GAS	Gabon	Central	2000	S	0	0
AS0015-C	ERS224829	GAS	Gabon	Central	2000	S	0	0
AS0016-C	ERS224258	GAS	Gabon	Central	2000	S	0	0
AS0017-C	ERS224263	GAS	Gabon	Central	2000	S	0	0
AS0018-C	ERS224279	GAS	Gabon	Central	2000	S	0	0
AS0019-C	ERS224328	GAS	Gabon	Central	2000	S	0	0
AS0020-C	ERS224226	GAS	Gabon	Central	2000	S	1	0
AS0021-C	ERS224220	GAS	Gabon	Central	2000	S	0	0
AS0022-C	ERS224266	GAS	Gabon	Central	2000	S	0	0
AS0024-C	ERS224822	GAS	Gabon	Central	2000	S	0	0
AS0026-C	ERS224827	GAS	Gabon	Central	2000	S	0	0
AS0028-C	ERS224193	GAS	Gabon	Central	2000	S	1	0
AS0030-C	ERS224635	GAS	Gabon	Central	2000	S	0	0
AS0032-C	ERS224264	GAS	Gabon	Central	2000	S	0	0
AS0033-C	ERS224281	GAS	Gabon	Central	2000	S	0	0
AS0034-C	ERS224103	GAS	Gabon	Central	2000	S	0	0
AS0035-C	ERS224273	GAS	Gabon	Central	2000	S	0	0
AS0036-C	ERS224233	GAS	Gabon	Central	2000	S	0	0
AS0037-C	ERS224311	GAS	Gabon	Central	2000	S	0	0
AS0039-C	ERS224199	GAS	Gabon	Central	2000	S	0	0
AS0042-C	ERS242834; ERS254323	GAS	Gabon	Central	2000	S	0	0
AS0044-C	ERS224815	GAS	Gabon	Central	2000	S	0	0
AS0045-C	ERS224243	GAS	Gabon	Central	2000	S	0	0
AS0047-C	ERS224303	GAS	Gabon	Central	2000	S	0	0
AS0049-C	ERS224826	GAS	Gabon	Central	2000	S	0	0
AS0052-C	ERS242833; ERS254324	GAS	Gabon	Central	2000	S	0	0
AS0053-C	ERS224274	GAS	Gabon	Central	2000	S	0	0
AS0054-C	ERS224265	GAS	Gabon	Central	2000	S	1	0
AS0055-C	ERS224253	GAS	Gabon	Central	2000	S	0	0
AS0056-C	ERS224305	GAS	Gabon	Central	2000	S	0	0
AS0058-C	ERS224819	GAS	Gabon	Central	2000	S	0	0
AS0059-C	ERS224288	GAS	Gabon	Central	2000	S	0	0
AS0064-C	ERS224241	GAS	Gabon	Central	2000	S	0	0
AS0065-C	ERS224302	GAS	Gabon	Central	2000	S	0	0
AS0066-C	ERS224260	GAS	Gabon	Central	2000	S	0	0
AS0068-C	ERS224315	GAS	Gabon	Central	2000	S	0	0
AS0069-C	ERS224293	GAS	Gabon	Central	2000	S	0	0
AS0070-C	ERS224214	GAS	Gabon	Central	2000	S	0	0
AS0071-C	ERS224820	GAS	Gabon	Central	2000	S	1	0
AS0072-C	ERS224825	GAS	Gabon	Central	2000	S	0	0
AS0073-C	ERS224310	GAS	Gabon	Central	2000	S	0	0
AS0074-C	ERS224250	GAS	Gabon	Central	2000	S	0	0
AS0076-C	ERS224275	GAS	Gabon	Central	2000	S	0	0
AS0077-C	ERS224320	GAS	Gabon	Central	2000	S	0	0
AV0001-C	ERS224851	GNS	Guinea	West	2012	S	2	1
AV0002-C	ERS224584	GNS	Guinea	West	2012	S	2	0
AV0003-C	ERS224640	GNS	Guinea	West	2012	S	1	0
AV0004-C	ERS224852	GNS	Guinea	West	2012	S	0	1
AV0005-C	ERS224617	GNS	Guinea	West	2012	S	1	0
AV0007-C	ERS224551	GNS	Guinea	West	2012	M/S	0	0
AV0008-C	ERS224513	GNS	Guinea	West	2012	S	1	1
AV0009-C	ERS224858	GNS	Guinea	West	2012	S	1	1
AV0010-C	ERS224532	GNS	Guinea	West	2012	S	1	1
AV0011-C	ERS224630	GNS	Guinea	West	2012	S	2	1
AV0012-C	ERS224567	GNS	Guinea	West	2012	S	1	1
AV0013-C	ERS224614	GNS	Guinea	West	2012	S	1	1
AV0014-C	ERS224604	GNS	Guinea	West	2012	S	0	0
AV0015-C	ERS224530	GNS	Guinea	West	2012	S	1	0
AV0018-C	ERS224648	GNS	Guinea	West	2012	S	1	2
AV0024-C	ERS224575	GNS	Guinea	West	2012	S	0	0
AV0026-C	ERS224500	GNS	Guinea	West	2012	S	0	1
AV0027-C	ERS224636	GNS	Guinea	West	2012	S	0	1
AV0029-C	ERS224606	GNS	Guinea	West	2012	S	1	1
AV0030-C	ERS224856	GNS	Guinea	West	2012	S	1	1
AV0031-C	ERS224583	GNS	Guinea	West	2012	S	1	2
AV0032-C	ERS224543	GNS	Guinea	West	2012	S	0	1
AV0033-C	ERS224860	GNS	Guinea	West	2012	S	0	1
AV0034-C	ERS224623	GNS	Guinea	West	2012	S	2	2
AV0035-C	ERS224559	GNS	Guinea	West	2012	S	2	2
AV0036-C	ERS224431	GNS	Guinea	West	2012	S	2	2
AV0039-C	ERS224665	GNS	Guinea	West	2012	S	0	1
AV0041-C	ERS224855	GNS	Guinea	West	2012	S	0	1
AV0044-C	ERS224653	GNS	Guinea	West	2012	S	0	0
AV0045-C	ERS224861	GNS	Guinea	West	2012	S	0	1
AV0047-C	ERS224657	GNS	Guinea	West	2012	S	0	0
