# Supplementary material for: Unravelling population structure heterogeneity within the genome of the malaria vector Anopheles gambiae
Source: BMC Genomics. 2021 Jun 8;22:422. doi: 10.1186/s12864-021-07722-y (PMC8185951; doi:10.1186/s12864-021-07722-y)
Supplement: Supplementary file 4 — Additional file 4: S2 Table. Number of SNPs, genomic location and coordinates for each gene in the t-SNE plot. [file 12864_2021_7722_MOESM4_ESM.xlsx]

## Sheet: Sheet1
S2 Table	Per gene information: number of SNPs, genomic location and tSNE coordinates.
Gene Name	Chromosome	Number of SNPs	Gene Start	Gene End	tsne1	tsne2
AGAP000002	X	152	582	16387	-5.17347	-0.953897
AGAP000005	X	26	32382	38843	-1.07495	-0.00228343
AGAP000007	X	220	83817	88773	3.98801	5.15644
AGAP000008	X	74	90142	94903	3.79545	4.48649
AGAP000009	X	163	97670	114021	3.9434	4.57364
AGAP000010	X	84	120773	123499	-1.05578	7.59553
AGAP000011	X	66	127704	134756	-1.26434	4.70133
AGAP000012	X	127	146181	147744	2.03761	7.1564
AGAP000013	X	73	148957	163951	-0.330037	2.66007
AGAP000015	X	733	192291	201940	-0.975628	8.82944
AGAP000016	X	193	204264	207141	3.42171	3.91124
AGAP000017	X	1045	212901	233685	0.966022	9.07815
AGAP000018	X	327	245976	251810	-1.24224	7.7809
AGAP000019	X	620	259828	288873	1.03073	8.8475
AGAP000020	X	1103	290994	299270	0.00506246	9.68858
AGAP000021	X	65	314467	315701	2.44954	3.16648
AGAP000022	X	291	309046	313230	2.56843	6.49073
AGAP000023	X	159	320064	323468	0.113123	6.27065
AGAP000025	X	609	331475	336252	-0.568727	8.1297
AGAP000028	X	92	357391	364560	1.92378	3.36201
AGAP000029	X	2073	379162	393442	0.00733208	9.58982
AGAP000032	X	994	408841	425073	0.308344	9.37239
AGAP000033	X	712	432496	439671	-0.450741	7.36575
AGAP000035	X	2330	444812	452835	-0.169359	9.75966
AGAP000037	X	1251	461137	472416	-0.114823	9.21937
AGAP000038	X	215	481140	483518	-0.439238	7.33005
AGAP000039	X	247	494371	496532	2.44421	2.37082
AGAP000040	X	372	503319	510089	-0.604041	7.00476
AGAP000041	X	362	512138	517675	0.614207	7.65872
AGAP000042	X	1528	528363	534266	0.0410248	9.73635
AGAP000043	X	600	610531	615856	-0.88389	7.9055
AGAP000044	X	286	626266	628342	-5.79e-05	6.99458
AGAP000045	X	302	696886	735718	-0.1728	8.01741
AGAP000046	X	586	740684	744542	-0.0222579	8.77855
AGAP000047	X	250	752557	754633	0.0122655	7.28123
AGAP000048	X	1680	779762	787862	-0.0820325	9.67877
AGAP000049	X	346	803396	810496	-0.812793	7.80079
AGAP000051	X	375	838200	841171	-1.37584	6.70213
AGAP000053	X	391	842664	844158	1.18098	6.34024
AGAP000054	X	991	850501	891167	0.482091	8.95646
AGAP000055	X	540	894175	898770	-0.164371	8.77897
AGAP000056	X	330	900563	904069	-0.74188	6.61102
AGAP000057	X	292	921077	922938	0.0566061	8.32783
AGAP000058	X	1655	932591	947534	0.251012	9.63408
AGAP000061	X	247	954969	961877	0.676786	6.92478
AGAP000062	X	380	965551	978390	-0.971384	7.72205
AGAP000063	X	312	980089	983261	-0.570075	7.70842
AGAP000064	X	897	986837	1000922	-0.915208	8.78309
AGAP000065	X	1289	1013491	1025167	-0.196445	9.37417
AGAP000066	X	438	1026072	1029625	0.557955	8.26083
AGAP000067	X	151	1035905	1037155	-1.03897	3.10283
AGAP000068	X	125	1048365	1059174	-3.46422	1.29783
AGAP000069	X	145	1060754	1062050	1.61954	6.37618
AGAP000070	X	425	1099948	1104999	3.217	5.74004
AGAP000071	X	135	1113633	1115173	1.91625	6.57018
AGAP000072	X	214	1120489	1121931	-0.00577456	-0.850937
AGAP000073	X	161	1160877	1165193	1.29085	6.93161
AGAP000074	X	480	1207398	1210353	-0.0759418	8.85691
AGAP000075	X	437	1247090	1251709	0.00290735	8.70398
AGAP000076	X	849	1254630	1261036	-0.692675	8.23812
AGAP000078	X	245	1264727	1266777	0.708532	5.86927
AGAP000079	X	144	1269003	1270433	0.197571	0.905111
AGAP000080	X	449	1283016	1373662	1.17992	6.82938
AGAP000081	X	491	1418615	1421698	0.816352	7.10631
AGAP000082	X	455	1423897	1426509	-0.0649313	8.60918
AGAP000083	X	82	1428544	1429315	2.43537	2.74368
AGAP000084	X	42	1430005	1432624	0.55207	5.6158
AGAP000085	X	140	1433119	1435719	-1.59603	3.126
AGAP000086	X	139	1448592	1478833	-0.878757	3.41211
AGAP000090	X	981	1521813	1527249	0.818537	8.40158
AGAP000091	X	223	1532552	1534866	-3.62408	0.959943
AGAP000092	X	159	1537681	1539215	-0.0321259	7.15942
AGAP000093	X	322	1541991	1543412	1.57609	6.63854
AGAP000094	X	275	1548088	1549242	-0.355088	3.04869
AGAP000095	X	567	1550317	1558031	0.845712	7.49399
AGAP000096	X	62	1565449	1566851	2.69033	-0.771227
AGAP000097	X	147	1574720	1576305	-2.36241	0.308891
AGAP000098	X	391	1578806	1580422	-0.664067	7.74805
AGAP000099	X	283	1609322	1620721	-0.329707	2.63822
AGAP000100	X	67	1628900	1629785	-1.51991	0.454208
AGAP000102	X	564	1734441	1738258	0.680291	7.05579
AGAP000104	X	97	1739264	1746900	-1.18842	0.250255
AGAP000105	X	671	1749256	1751758	0.707019	8.6378
AGAP000106	X	422	1752973	1765061	2.16418	6.10639
AGAP000108	X	68	1788029	1789220	-0.402161	1.55923
AGAP000109	X	56	1792391	1793512	-0.387735	0.786582
AGAP000110	X	160	1793946	1794897	3.54213	4.50424
AGAP000111	X	199	1796537	1797733	0.873932	2.75483
AGAP000112	X	478	1798381	1835932	-0.790282	7.88575
AGAP000114	X	1141	1857410	1882218	0.521398	9.26519
AGAP000115	X	298	1865162	1866412	2.28326	5.70407
AGAP000116	X	384	1919638	1924926	-0.81806	7.56978
AGAP000117	X	150	1929371	1935351	1.18596	-0.0764437
AGAP000118	X	129	1937074	1938427	0.791239	0.493244
AGAP000119	X	195	1941492	1942726	0.236016	-0.581821
AGAP000120	X	173	1944205	1945422	-2.55328	2.33738
AGAP000121	X	368	1966956	1969598	1.86514	6.78596
AGAP000123	X	666	2001189	2014165	0.515345	7.84374
AGAP000124	X	1053	2018689	2026485	-0.241307	9.17148
AGAP000126	X	1592	2031552	2037633	-0.0090178	9.74881
AGAP000127	X	239	2039138	2040570	0.364453	3.95458
AGAP000128	X	280	2057361	2061212	1.12968	7.12812
AGAP000129	X	629	2065516	2073304	-0.257916	8.68197
AGAP000131	X	606	2078637	2083702	-0.45734	6.39563
AGAP000132	X	103	2083769	2084444	1.63823	1.09278
AGAP000133	X	7	2090480	2091343	-0.161061	0.113089
AGAP000136	X	987	2101775	2106316	0.0537978	8.89548
AGAP000137	X	409	2108015	2110819	0.377214	8.35412
AGAP000138	X	146	2120272	2139554	-0.75614	3.67765
AGAP000139	X	1055	2144313	2149187	-0.415231	8.89154
AGAP000140	X	520	2149577	2152578	0.995394	7.58782
AGAP000141	X	1756	2158496	2166394	0.161947	9.60114
AGAP000142	X	725	2170814	2177965	0.876718	8.04386
AGAP000143	X	630	2180446	2185660	0.70895	7.80345
AGAP000144	X	169	2190074	2196046	0.36263	7.72796
AGAP000145	X	23	2217660	2233001	-0.390612	0.46622
AGAP000146	X	781	2307849	2318278	1.6191	7.37123
AGAP000147	X	305	2331925	2334904	0.849884	7.99544
AGAP000149	X	596	2338747	2346372	-0.542596	7.22081
AGAP000150	X	107	2405458	2406119	-0.656257	3.84099
AGAP000151	X	57	2454823	2455534	-0.900322	1.83858
AGAP000152	X	85	2455825	2456455	-1.31344	1.56771
AGAP000153	X	1257	2466316	2477593	-0.0410348	9.03746
AGAP000154	X	568	2485052	2486869	-0.248192	8.03594
AGAP000155	X	327	2489228	2490404	1.35747	7.34695
AGAP000156	X	269	2734410	2742455	-1.21168	7.45355
AGAP000158	X	225	2773938	2777011	-4.79063	1.32558
AGAP000159	X	348	2780430	2816494	-1.17959	7.27561
AGAP000161	X	742	2822718	2830085	0.386892	8.8808
AGAP000162	X	379	2832353	2836376	-1.58987	7.05321
AGAP000163	X	114	2843996	2846441	0.0254585	-0.415974
AGAP000164	X	253	2848251	2849270	1.63797	7.36365
AGAP000165	X	91	2849321	2851042	-2.21401	0.422703
AGAP000166	X	202	2853227	2855005	-0.805085	6.30691
AGAP000167	X	167	2865740	2870153	-0.967806	5.00708
AGAP000168	X	433	2873968	2895064	0.128977	8.14913
AGAP000169	X	1200	2897436	2902836	0.0702846	9.68077
AGAP000170	X	109	2904991	2906114	-2.07798	1.57386
AGAP000171	X	895	2912516	2922177	-0.61333	7.71097
AGAP000172	X	184	2926570	2927601	0.924697	0.611565
AGAP000173	X	223	2938445	2941344	0.00437129	5.71454
AGAP000175	X	340	2943798	2950913	2.20537	4.24606
AGAP000177	X	74	2980078	2981108	-1.98107	0.126273
AGAP000179	X	253	2992904	2997011	-1.43021	3.03134
AGAP000180	X	231	3000116	3001857	-2.26682	2.02201
AGAP000181	X	297	3003900	3005691	1.45661	7.63565
AGAP000182	X	316	3006198	3008379	1.97702	6.55529
AGAP000183	X	197	3009411	3010662	0.7148	7.41014
AGAP000184	X	385	3012698	3021784	-3.20966	3.91946
AGAP000185	X	352	3032330	3045852	0.576774	7.86627
AGAP000187	X	522	3062181	3067403	-1.16217	7.87257
AGAP000188	X	208	3070951	3080156	-0.193206	-0.638888
AGAP000189	X	1590	3084792	3090951	0.137786	9.77201
AGAP000190	X	196	3120259	3158051	3.44234	4.50271
AGAP000191	X	345	3166681	3168140	0.674752	6.66509
AGAP000192	X	332	3174285	3178594	-1.8949	4.77499
AGAP000193	X	455	3181145	3184530	-0.867807	8.03306
AGAP000194	X	285	3190903	3200783	-0.509569	7.51149
AGAP000195	X	612	3202676	3209237	-0.82596	8.37554
AGAP000196	X	681	3211890	3214319	0.0727861	9.10258
AGAP000198	X	2717	3227256	3258334	0.15976	9.89586
AGAP000199	X	363	3259796	3264654	0.263767	4.89927
AGAP000200	X	405	3266605	3275243	-0.0201743	8.42664
AGAP000201	X	192	3279532	3280615	1.02106	7.51361
AGAP000202	X	45	3335581	3335905	-3.19085	1.30184
AGAP000203	X	720	3355862	3371951	-1.17802	8.48395
AGAP000204	X	166	3375689	3377001	-1.18862	7.26083
AGAP000205	X	1563	3395897	3424545	0.230205	9.69284
AGAP000206	X	117	3426857	3427908	0.305973	2.0379
AGAP000207	X	223	0	0	-2.19598	0.41062
AGAP000208	X	172	0	0	3.75746	4.33282
AGAP000209	X	832	3463792	3475668	0.416956	8.63564
AGAP000210	X	358	3476817	3479109	3.47917	5.03498
AGAP000211	X	330	3480446	3482704	-4.52523	-0.174739
AGAP000214	X	373	3484493	3493483	3.00608	2.68928
AGAP000215	X	187	3571832	3581714	1.42711	6.78685
AGAP000216	X	162	3612278	3613944	-0.110703	7.66259
AGAP000217	X	683	3631408	3638938	-0.587323	8.37688
AGAP000218	X	560	4002087	4006005	-4.57946	1.06194
AGAP000219	X	282	4082194	4088133	-0.301256	8.05374
AGAP000220	X	371	4089326	4094219	-0.811137	6.68303
AGAP000222	X	4436	4133151	4163649	0.051902	10.0642
AGAP000223	X	564	4169109	4176611	2.17722	6.09249
AGAP000225	X	504	4180964	4238447	-0.469797	8.59867
AGAP000226	X	202	4258020	4259409	-0.815822	7.70284
AGAP000228	X	392	4270081	4327087	0.558117	2.30978
AGAP000230	X	265	4332624	4333934	4.02508	-2.75947
AGAP000232	X	1079	4345318	4352646	0.165514	9.47658
AGAP000233	X	670	4379330	4384049	-0.681651	8.247
AGAP000234	X	506	4388904	4408998	-1.00132	5.45125
AGAP000235	X	61	4414895	4430025	0.311199	1.96477
AGAP000236	X	924	4442941	4458868	-0.342667	8.80772
AGAP000237	X	114	4469805	4475405	-1.17222	1.31851
AGAP000238	X	396	4494266	4496105	-0.256676	8.60215
AGAP000239	X	486	4504112	4505751	-5.49293	-0.00521182
AGAP000240	X	356	4507891	4509554	0.785179	5.39336
AGAP000241	X	257	4510139	4520051	0.332429	8.08186
AGAP000242	X	162	4521866	4522934	-0.182691	7.10754
AGAP000243	X	517	4524427	4528734	-0.0205205	6.70412
AGAP000244	X	344	4551074	4552449	-1.08175	6.99256
AGAP000245	X	140	4561819	4565900	0.796891	4.74786
AGAP000246	X	337	4567668	4569131	-1.05435	1.82549
AGAP000247	X	456	4570338	4586224	1.1943	7.60846
AGAP000249	X	390	4593069	4595917	-0.402969	6.95338
AGAP000250	X	223	4598047	4599803	-0.101764	7.01614
AGAP000251	X	608	4601136	4604672	-0.703973	7.40279
AGAP000252	X	552	4606870	4609898	-0.978825	7.96986
AGAP000253	X	167	4609808	4611233	-5.81057	0.0855346
AGAP000254	X	101	4773428	4792432	0.521261	0.864613
AGAP000255	X	462	4818589	4894449	-0.502327	7.07657
AGAP000256	X	573	4900441	4905540	-0.407779	8.79364
AGAP000258	X	303	4908861	4910385	2.39165	3.62249
AGAP000260	X	24	4916103	4917787	-0.243065	1.07967
AGAP000261	X	412	4919509	4921419	1.14819	3.81663
AGAP000262	X	560	4925268	4930616	1.1061	7.71003
AGAP000264	X	466	4937232	4952623	0.74457	7.40191
AGAP000266	X	7	4953414	4954737	0.0509888	0.330975
AGAP000267	X	335	4953448	4957565	3.15651	5.97722
AGAP000268	X	221	4962167	4963111	-1.57724	1.26821
AGAP000269	X	384	4978232	4981700	-1.56338	6.2859
AGAP000270	X	368	4983467	4985283	-0.464534	6.90368
AGAP000271	X	869	4986971	4991997	-0.237201	8.97387
AGAP000272	X	89	4994393	4996244	-3.78565	-0.997958
AGAP000273	X	1240	4997982	5005862	-0.30884	9.10066
AGAP000274	X	128	5005958	5006816	-4.78857	0.00804494
AGAP000275	X	222	5008876	5020582	-1.91498	4.39253
AGAP000277	X	191	5028370	5034922	3.25326	4.89433
AGAP000278	X	72	5035248	5036100	-0.805678	0.939821
AGAP000279	X	148	5036744	5037236	-5.24755	0.289962
AGAP000280	X	375	5040238	5043715	0.635566	7.93862
AGAP000281	X	194	5045651	5068835	2.73927	5.29016
AGAP000283	X	330	5109658	5111961	-1.70223	-0.906663
AGAP000284	X	441	5112278	5114815	0.204969	6.49995
AGAP000285	X	259	5115540	5119032	-0.75028	2.23054
AGAP000286	X	508	5120385	5123087	-0.414309	8.61429
AGAP000287	X	111	5122419	5123598	-4.14896	1.15941
AGAP000288	X	315	5124882	5126231	-1.72117	1.78105
AGAP000289	X	343	5127465	5128808	0.552347	7.05664
AGAP000290	X	535	5130426	5139456	-0.0817301	8.32123
AGAP000292	X	679	5148798	5184666	-0.128568	8.26816
AGAP000293	X	731	5199638	5204600	1.25249	7.24852
AGAP000294	X	513	5276738	5278291	2.33355	6.61982
AGAP000295	X	111	5299612	5307784	0.0464004	6.45893
AGAP000296	X	263	5311763	5312670	0.979015	6.62779
AGAP000297	X	93	5315567	5320730	-1.69843	2.24004
AGAP000298	X	98	5324597	5325464	-2.62064	1.74511
AGAP000299	X	131	5327170	5337482	-2.29773	-0.0527955
AGAP000300	X	1323	5338077	5360330	-0.128073	9.38569
AGAP000303	X	775	5365577	5371383	0.479043	7.72904
AGAP000304	X	139	5401645	5405666	-0.766873	2.4294
AGAP000305	X	114	5410362	5411262	-0.622814	0.912554
AGAP000306	X	48	5417553	5421955	0.181859	0.518142
AGAP000307	X	860	5433339	5444836	0.0729913	9.39528
AGAP000308	X	129	5447851	5449889	-2.95881	0.196549
AGAP000309	X	776	5452491	5458462	-0.0557162	8.48487
AGAP000310	X	257	5468373	5469640	1.54179	6.41388
AGAP000311	X	293	5474526	5479640	-3.00401	0.339175
AGAP000312	X	79	5489431	5491381	-0.295168	1.9985
AGAP000313	X	295	5495763	5503866	0.201013	4.95151
AGAP000314	X	1405	5511709	5522791	0.195058	9.47892
AGAP000315	X	228	10090324	10093280	0.487427	7.57189
AGAP000316	X	213	5542940	5544636	1.85694	5.31562
AGAP000317	X	75	5610066	5616769	-1.51778	0.251064
AGAP000319	X	695	5662879	5676527	0.596503	8.38183
AGAP000320	X	306	5679568	5695844	-0.646249	6.95269
AGAP000321	X	431	5698848	5711854	3.46692	4.88165
AGAP000322	X	132	5719130	5720938	2.05095	3.18647
AGAP000323	X	1234	5721025	5732178	-0.218493	9.28931
AGAP000324	X	325	5732642	5734589	-1.33768	7.67501
AGAP000325	X	377	5743590	5746202	-6.45187	-0.107276
AGAP000326	X	287	5748669	5749740	0.346643	6.99523
AGAP000327	X	253	5751978	5755535	-5.36817	-0.0623356
AGAP000328	X	155	5759812	5767276	-3.66233	0.517022
AGAP000329	X	342	5774401	5780662	-0.00440807	7.31375
AGAP000330	X	339	5784283	5786645	-0.26625	3.49515
AGAP000331	X	2637	5789782	5813837	0.0854596	9.89428
AGAP000332	X	1464	5846884	5855444	0.192007	9.58408
AGAP000334	X	374	5859197	5864325	0.226037	8.32252
AGAP000336	X	416	5869340	5875559	-0.579479	5.24561
AGAP000337	X	775	5877411	5881989	0.112043	9.17133
AGAP000338	X	168	5884593	5885346	-1.87822	3.26307
AGAP000339	X	297	5886051	5887397	-2.29098	3.59705
AGAP000340	X	364	5890104	5892370	-0.160137	7.76134
AGAP000341	X	239	5898219	5899477	-0.169973	2.65926
AGAP000342	X	162	5899611	5902085	-0.352362	1.42079
AGAP000343	X	673	5905558	5911115	0.537393	8.17333
AGAP000344	X	142	5961988	5967875	-1.17565	4.82175
AGAP000345	X	259	5983741	5996498	-1.52974	7.75292
AGAP000346	X	202	6123699	6130874	-2.60247	0.271322
AGAP000347	X	108	6135743	6139283	-1.4659	2.95664
AGAP000348	X	703	6141381	6155233	-0.425399	7.69006
AGAP000349	X	296	6166032	6176862	-2.84151	3.36472
AGAP000351	X	275	6187880	6277170	0.803046	5.68915
AGAP000354	X	36	6307404	6318998	-4.31987	0.214761
AGAP000355	X	244	6328078	6330848	-0.0344945	7.53912
AGAP000356	X	185	6348617	6350296	-0.082759	7.28943
AGAP000357	X	187	6350261	6351219	0.549113	7.1173
AGAP000358	X	68	6354576	6355649	-0.579594	0.983519
AGAP000359	X	232	6358177	6368050	-1.20057	6.04686
AGAP000360	X	1287	6486709	6500088	0.0661206	9.56752
AGAP000361	X	569	6545138	6548184	0.441549	8.89494
AGAP000363	X	932	6750256	6756976	-0.833481	8.68453
AGAP000364	X	629	6757013	6761967	0.289785	8.78014
AGAP000365	X	234	6766782	6768218	0.64778	7.2505
AGAP000366	X	72	6771323	6772153	0.478644	4.55818
AGAP000367	X	226	6773087	6774793	-1.3595	5.41911
AGAP000368	X	2715	6777035	6802684	0.0699415	10.025
AGAP000372	X	775	6807763	6813322	-0.382706	8.68534
AGAP000374	X	1679	6848267	6860655	0.000576815	9.71476
AGAP000375	X	145	6864349	6866041	0.853019	7.09128
AGAP000376	X	640	6869814	6872985	-1.71581	7.54874
AGAP000377	X	559	6873929	6876076	0.55941	4.95922
AGAP000378	X	212	6881384	6892724	-1.88056	0.418376
AGAP000379	X	438	6897856	6899358	-0.686988	8.40258
AGAP000380	X	311	6905029	6928907	-4.96403	-0.166355
AGAP000382	X	131	6943073	6944078	0.0357211	2.38607
AGAP000383	X	420	6974259	7037977	-1.48664	6.86013
AGAP000384	X	1117	7063083	7070395	-0.289149	9.1891
AGAP000385	X	464	7074832	7083087	1.74206	6.98423
AGAP000386	X	315	7083142	7096399	-0.981254	6.94484
AGAP000387	X	270	7114418	7115594	0.086523	7.41221
AGAP000388	X	312	7118528	7120376	1.53588	7.17386
AGAP000389	X	1170	7124538	7152466	0.22332	9.10693
AGAP000390	X	961	7157708	7167818	0.297599	9.1009
AGAP000391	X	248	7185243	7188050	2.00083	5.35074
AGAP000392	X	115	7190193	7191535	-2.87322	1.62776
AGAP000393	X	138	7193219	7195884	-0.496865	2.2048
AGAP000394	X	477	7199445	7201387	0.172381	8.78919
AGAP000395	X	254	7231460	7232678	1.31868	7.09803
AGAP000396	X	175	7239849	7241015	-3.00308	2.02634
AGAP000397	X	754	7243064	7245703	0.106942	6.83717
AGAP000398	X	324	7247165	7248485	-4.37704	-0.198714
AGAP000399	X	188	7252391	7270283	-0.749555	1.0627
AGAP000400	X	491	7272597	7275902	-1.58033	7.79383
AGAP000401	X	265	7276546	7277421	1.32261	6.57448
AGAP000402	X	260	7278897	7280040	1.49682	6.2831
AGAP000403	X	383	7288292	7291716	1.64579	5.63689
AGAP000405	X	450	7299085	7303866	-0.799989	8.37215
AGAP000406	X	701	7310219	7318863	-0.175748	8.92377
AGAP000407	X	448	7325613	7331429	-0.480531	8.39104
AGAP000410	X	533	7356912	7369332	-0.552201	8.45309
AGAP000411	X	952	7378463	7382141	0.845184	8.91284
AGAP000412	X	375	7385776	7392182	-1.06156	6.82886
AGAP000413	X	793	7395054	7400773	-0.368016	9.04107
AGAP000414	X	263	7402912	7404376	1.0308	0.0229506
AGAP000415	X	136	7404352	7405250	0.708284	-0.03232
AGAP000416	X	241	7437022	7438341	-1.84757	7.01445
AGAP000418	X	310	7444787	7475172	-0.740728	5.50393
AGAP000420	X	634	7545011	7550460	0.737633	7.39346
AGAP000421	X	416	7554571	7561857	2.94795	5.33039
AGAP000422	X	263	7593777	7598788	0.0131273	8.59691
AGAP000425	X	83	7613848	7616028	-2.42712	1.7784
AGAP000426	X	133	7617893	7619360	-0.883706	3.818
AGAP000427	X	1451	7623631	7631249	-0.214932	9.13066
AGAP000428	X	613	7633418	7637519	-0.193587	7.95678
AGAP000429	X	694	7638218	7644733	0.797987	8.62874
AGAP000430	X	448	7646486	7649633	2.2128	6.90067
AGAP000431	X	236	7658182	7671258	2.24454	-1.89791
AGAP000432	X	74	7690859	7691632	-0.588908	7.18204
AGAP000433	X	88	7694969	7699060	-0.934262	-0.110177
AGAP000434	X	332	7701644	7706535	-5.7841	3.43568
AGAP000436	X	399	7710414	7717638	1.40552	7.32974
AGAP000437	X	279	7721791	7723233	-5.78826	-0.510241
AGAP000438	X	186	7764447	7766035	-0.634284	6.42757
AGAP000439	X	91	7768368	7769746	0.524213	5.89196
AGAP000440	X	299	7772090	7780456	-0.511106	5.20179
AGAP000441	X	214	7784541	7786949	1.33551	3.66689
AGAP000442	X	138	0	0	-4.20622	2.28762
AGAP000443	X	1818	0	0	0.150036	9.6735
AGAP000444	X	212	7822793	7824134	-0.626384	7.03647
AGAP000445	X	302	7833802	7835573	-0.685695	3.52361
AGAP000446	X	535	7840900	7843485	-0.377251	8.27555
AGAP000447	X	684	7850066	7854150	0.580459	8.77751
AGAP000448	X	208	7854021	7855721	0.984677	7.36703
AGAP000449	X	1367	7877837	7887279	-0.0592903	9.85327
AGAP000452	X	798	7893480	7901380	-0.935904	8.47277
AGAP000453	X	1468	7904010	7913810	-0.199655	10.0086
AGAP000454	X	564	7935980	7938935	-0.622969	8.42238
AGAP000456	X	91	7918700	7926877	0.269495	0.681351
AGAP000457	X	143	7930828	7935051	0.0310215	6.81171
AGAP000458	X	249	7942708	7947791	-0.712592	7.97517
AGAP000459	X	2	0	0	-0.318224	0.226353
AGAP000460	X	257	7954944	7962564	-0.939649	5.68971
AGAP000461	X	1670	7976367	8003775	-0.0765674	9.47333
AGAP000462	X	47	8017667	8020999	-0.457313	0.317498
AGAP000463	X	758	8024673	8035855	-0.330774	9.17231
AGAP000466	X	334	8049063	8054326	-0.570479	5.82861
AGAP000467	X	677	8075013	8087489	-0.513927	8.88227
AGAP000468	X	687	8090847	8094135	-0.104365	9.14428
AGAP000469	X	138	8098317	8102973	0.472494	-1.6383
AGAP000470	X	100	8105206	8110152	-2.12298	-0.457994
AGAP000472	X	614	8123859	8133419	-0.714606	8.79753
AGAP000473	X	358	8188246	8190883	-5.81172	1.57986
AGAP000474	X	570	8221968	8225382	-0.733141	8.9407
AGAP000475	X	203	8264241	8269053	-0.805356	7.75795
AGAP000476	X	500	8271710	8275858	-1.20097	8.10229
AGAP000477	X	311	8293985	8359883	-0.971004	7.43322
AGAP000478	X	239	8423140	8424387	1.13618	6.63365
AGAP000479	X	383	8426333	8427705	2.46881	5.78048
AGAP000480	X	248	8427833	8429319	-3.85788	2.00271
AGAP000481	X	480	8432913	8436736	1.12418	7.55307
AGAP000482	X	178	8438347	8439461	-1.10275	4.8689
AGAP000483	X	749	8442607	8451330	0.797129	8.08913
AGAP000484	X	419	8487286	8509533	0.183787	7.92843
AGAP000485	X	174	8537815	8538555	0.269213	5.74051
AGAP000488	X	369	8579493	8602534	1.23182	6.60057
AGAP000489	X	516	8635241	8667713	0.222369	8.39706
AGAP000491	X	60	8681589	8682217	-0.433269	1.41295
AGAP000492	X	306	8688886	8694885	3.51964	-1.43577
AGAP000493	X	5	8703277	8704125	-0.320537	0.198692
AGAP000494	X	54	8715250	8717867	3.05819	3.22247
AGAP000495	X	66	8753114	8754386	-4.57296	0.839382
AGAP000496	X	85	8755020	8755868	3.20026	-2.15727
AGAP000497	X	84	8757364	8758494	3.82543	3.07871
AGAP000498	X	40	8762002	8764579	-3.00678	0.290552
AGAP000499	X	211	8771811	8777600	0.298037	6.91575
AGAP000500	X	274	8780077	8799840	0.236359	4.83402
AGAP000502	X	507	8827758	8847273	0.17604	7.75827
AGAP000504	X	1489	8858303	8889428	-0.617812	9.11866
AGAP000506	X	432	8953210	8957442	-0.917009	7.56689
AGAP000507	X	301	8960239	8961760	-1.74872	7.32338
AGAP000508	X	172	8964702	8965528	2.72475	3.14361
AGAP000509	X	133	8971020	8975041	-2.53541	3.62404
AGAP000512	X	202	9067175	9086241	-0.810386	5.14602
AGAP000513	X	189	9095144	9096804	0.837295	1.46697
AGAP000514	X	169	9099308	9108706	-1.07024	6.29888
AGAP000519	X	864	9215504	9266532	-0.696087	8.82632
AGAP000520	X	987	9291162	9297115	-0.576589	8.47818
AGAP000521	X	658	9297279	9311551	-0.504085	8.34064
AGAP000522	X	267	9399764	9434783	-2.25129	2.89804
AGAP000523	X	28	9455267	9456114	-4.83059	0.235329
AGAP000526	X	159	9460831	9469965	0.421958	6.53096
AGAP000528	X	571	9473978	9480310	-1.73362	8.99683
AGAP000529	X	544	9483283	9488015	0.980811	7.87253
AGAP000530	X	263	9489777	9491495	-1.45603	5.59717
AGAP000531	X	124	9491177	9492029	-3.12358	2.60591
AGAP000532	X	836	9497037	9506017	-0.136668	8.51086
AGAP000533	X	552	9543075	9548481	1.97431	7.49717
AGAP000534	X	347	9555155	9565371	1.64211	7.91794
AGAP000535	X	626	9590751	9594805	-0.235628	8.18346
AGAP000536	X	172	9622535	9623830	0.327316	6.55652
AGAP000537	X	141	9628331	9630253	-1.37389	0.631351
AGAP000538	X	174	9631418	9634853	-0.752878	7.12358
AGAP000539	X	1329	9649892	9653790	-0.0139403	9.8135
AGAP000540	X	342	9662048	9670481	-1.30139	6.64662
AGAP000541	X	46	9680497	9683814	-0.098058	-0.230421
AGAP000543	X	143	9799626	9802439	3.08159	2.75103
AGAP000544	X	238	9804234	9809542	-5.3794	0.354809
AGAP000545	X	1228	9814122	9820430	0.241735	9.35405
AGAP000546	X	60	9828179	9829456	0.229896	1.73637
AGAP000547	X	397	9831843	9834114	-5.76536	0.852959
AGAP000548	X	367	9838280	9839504	-0.419437	7.64244
AGAP000549	X	397	9839687	9843870	-0.716681	8.38057
AGAP000550	X	781	9846923	9854196	0.692358	8.74699
AGAP000551	X	812	9857331	9862712	1.1306	8.38472
AGAP000552	X	640	9865446	9869766	0.215952	7.15328
AGAP000553	X	289	9874701	9884240	3.15334	4.65909
AGAP000554	X	471	9885451	9889019	-4.82639	1.97438
AGAP000555	X	679	9891036	9893565	-0.108116	8.44015
AGAP000556	X	101	9893768	9894079	3.52706	4.2892
AGAP000558	X	405	9898339	9926222	0.586396	5.59164
AGAP000559	X	615	9929565	9933805	-0.233245	7.99277
AGAP000560	X	503	9935268	9938418	1.47445	6.84053
AGAP000561	X	452	9946097	9963268	1.5112	7.42792
AGAP000562	X	223	9966795	10002836	0.423647	3.55612
AGAP000563	X	561	10012211	10016841	-0.644068	8.3592
AGAP000564	X	137	10019750	10022892	-0.40968	6.51794
AGAP000565	X	337	10021943	10032881	-0.903234	7.84232
AGAP000566	X	158	10037064	10038839	1.07663	6.50949
AGAP000567	X	436	10043203	10071070	-0.0923046	8.52499
AGAP000569	X	257	10075921	10080884	3.8283	4.57526
AGAP000570	X	181	10081696	10082373	-0.66274	4.41205
AGAP000571	X	341	10086549	10087909	1.86315	6.57265
AGAP000572	X	243	10095053	10096272	-5.59897	0.0739458
AGAP000573	X	213	10098582	10104455	-6.23735	-3.67934
AGAP000574	X	146	10111155	10112352	-1.60562	1.94145
AGAP000575	X	856	10113259	10132209	-0.339627	8.98244
AGAP000576	X	889	10135398	10146715	0.157107	9.56978
AGAP000577	X	349	10149405	10156525	-1.11165	8.02316
AGAP000578	X	682	10167830	10174585	1.70409	5.10736
AGAP000579	X	988	10177933	10183042	0.0462222	8.54482
AGAP000580	X	363	10205844	10206981	-0.931317	8.02846
AGAP000581	X	551	10206998	10208562	-0.0592704	9.28616
AGAP000585	X	840	10410448	10477935	-0.392971	8.89925
AGAP000586	2Rc	85	28522098	28524387	5.89527	9.24097
AGAP000587	X	528	10498796	10500896	-7.08114	1.06536
AGAP000588	X	372	10517879	10519519	1.99444	7.27837
AGAP000589	X	407	10529348	10531430	0.62857	8.65236
AGAP000591	X	261	10537708	10588150	1.34854	1.29119
AGAP000592	X	282	10595978	10604125	0.0522836	7.1847
AGAP000594	X	225	10643530	10645160	-0.677235	7.13257
AGAP000595	X	396	10645005	10653152	-0.0114512	8.20758
AGAP000596	X	354	10655941	10671973	-1.54812	6.27056
AGAP000597	X	507	10674507	10675769	0.337615	8.71899
AGAP000598	X	216	10676545	10677731	1.73077	6.74364
AGAP000599	X	416	10680100	10682107	0.693326	8.32449
AGAP000601	X	457	10691120	10696691	-2.05959	8.78198
AGAP000602	X	964	10709824	10717506	-0.215892	8.645
AGAP000603	X	139	10719350	10720140	-1.87549	0.223283
AGAP000604	X	124	10721571	10722556	-0.177018	6.24388
AGAP000605	X	200	10822501	10823703	0.181827	7.61183
AGAP000606	X	379	10929172	11101428	-0.130288	7.84089
AGAP000614	X	606	11191463	11196870	0.580791	8.58874
AGAP000615	X	589	11202826	11207016	-0.407985	8.77184
AGAP000616	X	164	11207345	11209451	-0.719597	6.86662
AGAP000617	X	118	11211422	11214690	0.666115	1.89989
AGAP000618	X	148	11214673	11215716	-0.874423	4.86099
AGAP000619	X	430	11219754	11222619	-0.693862	8.65266
AGAP000620	X	478	11229218	11237129	0.623012	8.90738
AGAP000621	X	326	11233957	11236530	3.53812	5.74748
AGAP000622	X	405	11240599	11252784	-0.292691	5.96292
AGAP000623	X	961	11255093	11258226	0.0255598	9.15363
AGAP000624	X	91	11260581	11262080	0.141198	2.07032
AGAP000625	X	181	11263541	11267788	-3.21266	0.938733
AGAP000626	X	101	11272364	11278512	2.37231	3.44172
AGAP000627	X	105	11283576	11289116	3.85869	4.04818
AGAP000629	X	258	11320151	11330261	2.35231	6.51
AGAP000630	X	1131	11335152	11352646	0.92652	8.90581
AGAP000631	X	813	11356530	11363878	-7.04563	1.77357
AGAP000633	X	334	11369793	11372923	-1.20699	7.76201
AGAP000634	X	730	11376128	11379532	0.880027	8.90732
AGAP000635	X	1430	11387693	11397817	0.270775	9.34252
AGAP000636	X	232	11400206	11401076	-0.123391	7.87723
AGAP000637	X	415	11407473	11411940	-0.437666	6.60499
AGAP000639	X	404	11415445	11488785	0.117848	7.08958
AGAP000646	X	504	11508185	11520692	0.786799	8.73163
AGAP000648	X	571	11593690	11595622	2.22347	6.90601
AGAP000649	X	191	11597718	11599288	1.69085	7.06382
AGAP000650	X	296	11651485	11653404	1.64987	7.41647
AGAP000651	X	82	11655373	11664337	0.251131	0.824073
AGAP000652	X	285	11675679	11680429	-6.41188	-0.247648
AGAP000653	X	269	11683504	11686565	-0.685105	8.06692
AGAP000654	X	48	11692557	11695719	-0.263456	0.108686
AGAP000655	X	64	11703114	11704270	0.635757	6.41849
AGAP000656	X	317	11705823	11708034	-0.62526	7.26339
AGAP000657	X	283	11718049	11720785	-1.35982	8.54715
AGAP000658	X	313	11722986	11727257	-1.4691	7.42384
AGAP000659	X	1156	11733475	11747287	-0.0566839	9.735
AGAP000660	X	642	11750947	11754470	1.08088	7.84529
AGAP000662	X	328	11758081	11772470	0.10407	8.07605
AGAP000663	X	308	11783528	11803269	-2.30321	-1.6142
AGAP000666	X	612	11804663	11808611	-1.15272	7.90056
AGAP000667	X	193	11817968	11824738	-0.286924	2.52559
AGAP000668	X	1165	11832305	11837951	-0.8226	9.0152
AGAP000669	X	28	11840406	11841085	-4.83942	0.173653
AGAP000670	X	143	11842902	11843636	-0.300934	2.54748
AGAP000671	X	89	11847967	11853440	-1.92602	1.0011
AGAP000672	X	211	11856358	11875562	-0.536666	6.5081
AGAP000673	X	251	11918461	11921847	-1.74852	7.73031
AGAP000674	X	416	12010635	12014869	-0.745832	8.51782
AGAP000675	X	144	12037003	12060602	3.33465	-2.01995
AGAP000676	X	1349	12064337	12071459	0.206723	9.25774
AGAP000678	X	127	12106448	12111019	-1.4056	7.40718
AGAP000679	X	247	12117415	12119423	-3.01231	2.48987
AGAP000680	X	132	12119442	12120056	2.56789	5.70515
AGAP000681	X	460	12124481	12125898	-0.0819688	8.45749
AGAP000682	X	149	12128805	12130244	-2.90826	1.47276
AGAP000684	X	417	12135381	12147837	-1.28884	7.75983
AGAP000685	X	2155	12160909	12169682	0.174829	9.88096
AGAP000686	X	1170	12174016	12182557	-0.572319	8.88677
AGAP000687	X	250	12281540	12300807	-1.99916	8.62767
AGAP000688	X	216	12317276	12409855	3.22983	4.43725
AGAP000689	X	124	12426459	12428308	0.406387	8.27256
AGAP000690	X	197	12430903	12431759	-0.619532	7.83545
AGAP000691	X	200	12435496	12436530	-2.22231	2.84386
AGAP000692	X	51	12437473	12438077	-5.14947	0.192017
AGAP000693	X	49	12440533	12441132	-4.59959	0.167873
AGAP000694	X	47	12442174	12442986	0.806468	-0.562339
AGAP000695	X	146	12443351	12444668	2.60371	-0.951567
AGAP000696	X	129	12474719	12486013	-1.83314	1.50615
AGAP000697	X	245	12519279	12536726	-1.18971	5.34458
AGAP000698	X	262	12541162	12542852	-0.318103	8.06144
AGAP000699	X	244	12542784	12546434	3.96393	5.10245
AGAP000700	X	120	12548888	12556851	-0.437393	1.33018
AGAP000702	X	711	12561091	12570020	0.865147	8.35719
AGAP000703	X	518	12597182	12610383	2.88508	6.16629
AGAP000704	X	193	12622062	12623732	-0.351259	8.28816
AGAP000705	X	158	12629143	12630245	2.94296	1.9793
AGAP000707	X	998	12654547	12671546	-0.626678	8.95531
AGAP000708	X	614	12682362	12698181	-1.16994	7.02235
AGAP000711	X	487	12699879	12706943	8.80986	1.03255
AGAP000713	X	588	12726946	12743043	-0.322338	8.76532
AGAP000714	X	716	12757892	12760135	-1.2899	7.55863
AGAP000715	X	164	12859844	12886948	-1.31954	4.27205
AGAP000717	X	388	13042228	13064106	-0.912356	6.69183
AGAP000718	X	31	13057051	13066994	-0.309795	0.580775
AGAP000719	X	254	13067590	13073526	0.0546395	6.52137
AGAP000720	X	695	13096618	13124464	0.317469	9.09083
AGAP000721	X	148	13133749	13137233	3.7778	4.00672
AGAP000723	X	253	13140985	13150404	0.332162	7.1559
AGAP000724	X	519	13154935	13156918	0.683242	8.46992
AGAP000725	X	237	13159187	13160745	-0.537678	4.17618
AGAP000726	X	353	13162864	13169057	2.29204	5.81396
AGAP000727	X	1392	13212860	13229038	-0.00336953	9.54212
AGAP000728	X	239	13239846	13249547	-1.44998	6.87111
AGAP000729	X	26	13307468	13307540	-0.208883	0.217833
AGAP000730	X	24	13307851	13307922	0.0101174	-0.000474701
AGAP000731	X	215	13371220	13377313	2.28335	5.62615
AGAP000732	X	491	13402163	13404914	2.30798	6.63939
AGAP000733	X	213	13412128	13413801	-1.90883	3.10507
AGAP000734	X	338	13417984	13420227	-0.459381	7.03302
AGAP000735	X	424	13423329	13428590	0.804434	8.54748
AGAP000736	X	251	13432331	13433400	0.377311	-1.19704
AGAP000737	X	504	13437823	13440589	-1.91342	8.19618
AGAP000738	X	52	13456931	13458634	-0.48259	0.814347
AGAP000739	X	44	13489256	13490740	-0.247901	6.70008
AGAP000741	X	6	13494764	13501501	0.318443	-0.374737
AGAP000742	X	38	0	0	2.58129	3.12566
AGAP000743	X	305	13593848	13594674	1.25127	6.07195
AGAP000744	X	814	13623925	13626564	-0.701125	9.06484
AGAP000745	X	432	13656841	13668016	0.423714	7.78489
AGAP000747	X	978	13683500	13699672	0.316365	9.46192
AGAP000748	X	94	13700537	13729423	-3.82096	1.40282
AGAP000751	X	93	13733034	13734070	-1.27946	0.713485
AGAP000752	X	200	13735945	13736706	-1.0714	3.07594
AGAP000754	X	786	13740179	13748423	0.0984967	9.03972
AGAP000755	X	102	13749445	13753936	2.77533	3.02853
AGAP000756	X	266	13752966	13764965	0.617467	7.54669
AGAP000757	X	350	13765206	13766963	3.98441	-2.83082
AGAP000758	X	295	13767757	13769567	0.572066	8.60185
AGAP000759	X	92	13771893	13772921	-1.06232	7.28417
AGAP000760	X	216	13773040	13774708	0.673044	6.18215
AGAP000761	X	148	13784275	13785443	3.11577	4.0443
AGAP000762	X	596	13786756	13788683	-0.850256	7.7481
AGAP000763	X	241	13791909	13796842	-3.16332	3.83217
AGAP000765	X	267	13806369	13813289	-1.59973	7.62758
AGAP000767	X	134	13819940	13824507	-1.19674	6.97312
AGAP000768	X	181	13838993	13842373	-2.46594	2.77909
AGAP000769	X	180	13845732	13852853	-0.27627	6.52313
AGAP000770	X	350	13856868	13859415	-2.172	7.83359
AGAP000771	X	157	13860780	13861688	1.18507	7.10461
AGAP000772	X	129	13870127	13871264	-1.5183	5.6141
AGAP000773	X	656	13882785	13890371	-1.05969	8.68171
AGAP000774	X	790	13897618	13912227	-1.55019	7.76405
AGAP000776	X	771	13917965	13927924	0.678075	8.94078
AGAP000778	X	313	13956641	13959926	-0.652642	7.02482
AGAP000779	X	757	13969857	13978437	1.82853	7.76291
AGAP000780	X	47	14238573	14239414	0.190143	2.09363
AGAP000781	X	35	14239442	14240165	-0.664965	0.626102
AGAP000782	X	143	14242083	14243062	-1.27688	7.14832
AGAP000783	X	1241	14247920	14265405	0.0391286	9.6162
AGAP000784	X	211	14272803	14275118	-5.20628	0.485404
AGAP000785	X	341	14279661	14289825	1.36663	7.85518
AGAP000786	X	374	14307483	14318789	-0.497249	8.37229
AGAP000787	X	548	14325021	14343038	1.90474	6.68899
AGAP000788	X	292	14351163	14354721	-0.467972	7.49337
AGAP000789	X	140	14362710	14366014	-6.0727	-3.6477
AGAP000790	X	97	14391199	14393982	1.22247	1.04695
AGAP000791	X	198	14411709	14416243	3.04695	4.36736
AGAP000792	X	179	14419729	14435537	3.17589	5.75125
AGAP000793	X	90	14439438	14439960	0.437409	-0.749198
AGAP000794	X	216	14441808	14444177	-7.38467	3.16347
AGAP000795	X	561	14461512	14527163	-0.773797	8.60772
AGAP000797	X	529	14560430	14577309	0.989768	8.12161
AGAP000798	X	623	14600998	14612133	2.34698	7.07086
AGAP000801	X	394	14618213	14733582	2.40594	6.96749
AGAP000803	X	548	14738910	14744472	-2.39025	7.4241
AGAP000804	X	24	14745061	14749716	-1.22892	1.01315
AGAP000805	X	138	14756843	14758303	3.84821	5.39662
AGAP000806	X	245	14770308	14771754	5.97891	1.66939
AGAP000807	X	255	14803452	14825980	-1.43731	4.58994
AGAP000808	X	110	14828247	14830147	4.2008	5.27267
AGAP000809	X	142	14838271	14839995	-0.419117	1.96674
AGAP000810	X	1675	14841697	14871886	0.0140937	9.93156
AGAP000812	X	121	14888685	14897448	-1.14321	7.35417
AGAP000813	X	148	14912127	14913229	-1.0177	1.70294
AGAP000814	X	336	14915762	14918629	-1.18578	7.39601
AGAP000815	X	322	14937287	14950975	1.20604	6.32432
AGAP000819	X	140	15252295	15254168	7.56487	0.919251
AGAP000820	X	63	15282061	15283387	-1.34188	3.28789
AGAP000821	X	173	15304985	15319139	-5.07732	0.695583
AGAP000822	X	70	15319510	15320904	-2.29934	7.21867
AGAP000823	X	101	15327411	15333680	-1.95517	6.56206
AGAP000824	X	141	15336218	15339506	-2.21035	1.94025
AGAP000825	X	165	15343949	15345874	-2.52722	8.82481
AGAP000826	X	317	15348505	15353183	7.84436	0.470025
AGAP000829	X	411	15355731	15364742	9.27177	0.591263
AGAP000830	X	91	15367594	15371384	4.30807	4.02681
AGAP000831	X	135	15375386	15376767	-1.38951	1.10599
AGAP000832	X	44	15378924	15383302	4.20877	2.77159
AGAP000833	X	88	15383617	15388601	8.84047	0.597181
AGAP000834	X	145	15414172	15423553	8.96159	1.36846
AGAP000835	X	204	15430356	15434984	9.23224	0.774437
AGAP000840	X	242	15536995	15539148	9.01178	1.33232
AGAP000841	X	81	15543194	15548834	0.325245	1.51448
AGAP000842	X	159	15559097	15560436	8.60931	0.521503
AGAP000843	X	147	15562826	15564556	8.51035	0.834264
AGAP000844	X	94	15570148	15577691	-0.861494	2.68633
AGAP000847	X	657	15618828	15688956	2.98601	9.07433
AGAP000848	X	388	15693834	15707212	3.82415	5.42202
AGAP000849	X	18	15717094	15717709	2.10229	-1.4021
AGAP000850	X	171	15720737	15722091	1.47498	9.75233
AGAP000851	X	46	15724065	15725189	-2.2822	-0.0915141
AGAP000852	X	29	15728709	15731359	4.58234	1.23965
AGAP000853	X	296	15745790	15749906	-2.16431	7.441
AGAP000854	X	258	15755376	15765168	4.31151	5.54212
AGAP000855	X	141	15783193	15784645	4.09809	2.45915
AGAP000856	X	272	15786439	15788568	8.4026	-0.415564
AGAP000857	X	215	15790708	15792393	-5.52581	-0.147581
AGAP000858	X	346	15833868	15836389	8.45572	0.338512
AGAP000859	X	124	15837887	15839184	6.59655	-1.72392
AGAP000860	X	461	15841786	15848469	-0.372674	7.76964
AGAP000861	X	485	15861007	15868268	9.72425	0.484638
AGAP000862	X	461	15870646	15874557	0.262277	7.94321
AGAP000863	X	121	16012846	16027418	8.18193	0.315239
AGAP000864	X	183	16089585	16093450	8.16596	0.858788
AGAP000865	X	817	16104446	16138308	0.932613	9.11688
AGAP000866	X	39	16154352	16155389	-4.20437	0.331529
AGAP000867	X	39	16156071	16158302	-2.01862	0.965133
AGAP000868	X	190	16164226	16179371	0.156714	6.94124
AGAP000869	X	1147	16222088	16237104	1.74735	7.83664
AGAP000870	X	738	16247460	16258053	0.656431	8.50775
AGAP000871	X	98	16316522	16317178	0.12136	6.6293
AGAP000874	X	284	16431518	16435201	1.11405	7.82267
AGAP000875	X	648	16525007	16535047	0.25186	9.59741
AGAP000876	X	187	16612688	16613803	7.90946	-2.68511
AGAP000877	X	234	16619141	16621269	8.62162	-0.919012
AGAP000878	X	252	16635818	16636981	1.91657	8.42627
AGAP000879	X	233	16665773	16671544	2.74899	4.32163
AGAP000880	X	114	16694425	16698877	-1.13156	-0.669402
AGAP000881	X	261	16705324	16707385	-0.679003	7.27648
AGAP000882	X	202	16708579	16711009	1.47721	9.8178
AGAP000883	X	179	16712626	16715100	-0.420053	2.11692
AGAP000884	X	523	16719925	16727252	-0.572585	8.4915
AGAP000885	X	545	16729033	16734077	1.42831	9.88175
AGAP000886	X	171	16737314	16741889	3.75637	4.03625
AGAP000887	X	351	16743733	16745470	0.598315	7.85289
AGAP000888	X	153	16746634	16747763	0.530724	-0.201048
AGAP000889	X	59	16748348	16758001	-1.11436	-0.284938
AGAP000890	X	251	16762946	16764551	0.287278	6.2673
AGAP000891	X	296	16768557	16772936	-0.303416	8.17109
AGAP000892	X	39	16792766	16794816	-0.822472	0.950618
AGAP000893	X	1843	16803740	16812325	10.598	0.287533
AGAP000894	X	865	16896937	16942574	0.239937	9.02318
AGAP000896	X	113	16949437	16950371	8.33737	-0.269457
AGAP000897	X	62	16954635	16956590	2.62459	2.11177
AGAP000898	X	885	16961686	16977498	10.5651	0.338456
AGAP000899	X	175	16998331	17000803	1.59389	1.03627
AGAP000900	X	167	17009231	17023810	2.57083	-0.768867
AGAP000901	X	215	17030111	17042080	-2.96286	4.13878
AGAP000903	X	375	17044954	17051080	9.27224	0.737259
AGAP000904	X	2482	17077038	17099382	10.7709	0.246476
AGAP000906	X	80	17099581	17107525	7.32931	-0.123181
AGAP000907	X	315	17122994	17124751	-0.421926	7.99039
AGAP000908	X	249	17125043	17134310	-0.870625	8.18707
AGAP000909	X	134	17143168	17148449	7.39596	-0.0408211
AGAP000911	X	177	17155341	17156810	4.33019	-2.64997
AGAP000912	X	514	17165876	17169527	9.33643	0.843484
AGAP000913	X	221	17173441	17179958	-0.136286	7.66219
AGAP000915	X	133	17182847	17262131	-1.66125	-1.88896
AGAP000922	X	282	17385629	17400976	-1.3093	6.92415
AGAP000923	X	187	17404252	17406307	-1.11098	6.59243
AGAP000924	X	188	17411652	17417652	-0.0195771	7.39446
AGAP000926	X	1116	17445750	17471498	-0.231079	9.54584
AGAP000927	X	50	17495741	17498867	-0.84032	6.40949
AGAP000928	X	229	17501630	17503013	8.81357	1.12222
AGAP000929	X	497	17503857	17514771	0.839745	9.30983
AGAP000930	X	528	17572688	17584166	9.20772	0.830798
AGAP000931	X	66	17592232	17593302	8.30607	0.145674
AGAP000932	X	535	17601862	17614708	9.81768	0.421338
AGAP000933	X	113	17655702	17657067	7.91731	0.248368
AGAP000934	X	244	17661067	17662596	9.83839	0.487333
AGAP000935	X	177	17669189	17671445	8.45308	-0.0482892
AGAP000937	X	65	17838471	17839013	8.77418	0.0550231
AGAP000938	X	144	17997200	18009612	1.19553	1.89482
AGAP000939	X	52	18120046	18126678	8.53976	0.510952
AGAP000940	X	402	18135303	18239622	8.98589	0.477721
AGAP000941	X	60	18244403	18251267	8.48087	0.104499
AGAP000942	X	109	18252084	18253792	1.86275	6.56522
AGAP000943	X	48	18254537	18268004	-1.40377	1.16149
AGAP000944	X	70	18279735	18280419	-0.253923	2.7223
AGAP000945	X	517	18285704	18293666	10.0789	0.411427
AGAP000946	X	87	18300572	18301621	8.34937	-0.320596
AGAP000947	X	98	18315337	18316465	-1.79353	1.86143
AGAP000948	X	99	18319986	18320947	7.87899	-1.04182
AGAP000949	X	63	18322896	18324357	7.73223	-1.13168
AGAP000950	X	99	18326878	18328426	8.32353	-0.558331
AGAP000951	X	49	18328709	18330466	3.19593	4.19513
AGAP000952	X	17	18333059	18335365	0.195608	0.221589
AGAP000953	X	47	18339668	18342792	7.11802	-0.182723
AGAP000954	X	86	18343379	18352636	7.912	0.254324
AGAP000955	X	158	18354071	18361547	9.05576	0.851108
AGAP000957	X	175	18367147	18368810	1.42461	6.28182
AGAP000958	X	189	18370381	18381700	10.4806	0.788902
AGAP000960	X	174	18384524	18387161	9.10506	1.26803
AGAP000961	X	328	18406758	18410245	9.07519	0.8172
AGAP000962	X	104	18426678	18467864	4.62873	-1.04007
AGAP000963	X	46	18525137	18525755	7.7863	0.911681
AGAP000964	X	41	18531766	18534558	2.65614	3.86735
AGAP000965	X	85	18545042	18546653	3.82724	-2.62793
AGAP000966	X	150	18557873	18559842	8.36483	1.61127
AGAP000967	X	89	18569272	18570787	9.68143	0.819697
AGAP000968	X	234	18582514	18585274	-0.867644	6.42825
AGAP000969	X	124	18590129	18616690	9.42754	0.858404
AGAP000970	X	65	18632743	18636223	-1.3	0.815624
AGAP000971	X	176	18641005	18648212	9.76004	0.783499
AGAP000973	X	300	18649631	18659609	9.571	0.837991
AGAP000974	X	242	18736744	18770916	10.4399	0.817758
AGAP000975	X	59	18783239	18784299	7.85376	1.18128
AGAP000976	X	7	18787705	18788400	-0.399651	0.916024
AGAP000977	X	82	18793797	18794593	8.38843	0.862249
AGAP000978	X	207	18801785	18803385	8.7412	1.12044
AGAP000979	X	148	18803398	18805616	8.78271	1.12249
AGAP000981	X	248	18817350	18821904	10.5869	0.799928
AGAP000982	X	179	18824363	18830464	8.26159	0.88057
AGAP000983	X	381	18833751	18837401	10.5989	0.793991
AGAP000984	X	959	18904974	18913038	10.7782	0.79214
AGAP000985	X	68	18918716	18924434	0.912533	-0.687527
AGAP000986	X	66	18926157	18930119	4.18321	-1.79629
AGAP000987	X	73	18933849	18935322	0.384128	-0.604278
AGAP000988	X	54	18937587	18938933	8.8674	0.867107
AGAP000989	X	54	18943236	18946454	8.61041	1.05189
AGAP000990	X	568	18948973	18955677	10.3051	0.745795
AGAP000991	X	177	18974106	18975611	8.15192	1.74499
AGAP000992	X	82	18978097	18979392	8.41132	0.806406
AGAP000994	X	142	18982547	18985069	9.07838	0.837338
AGAP000995	X	25	18984372	18985864	8.16014	0.76799
AGAP000996	X	262	18992868	18996348	10.6169	0.797994
AGAP000997	X	29	18996231	18997417	8.9759	0.914416
AGAP000998	X	364	19000322	19100511	10.3494	0.804401
AGAP001007	X	101	19110768	19111497	-5.07913	0.68802
AGAP001008	X	175	19111845	19113372	9.73683	0.674503
AGAP001009	X	170	19113598	19115474	9.61127	1.08177
AGAP001010	X	273	19263984	19269266	9.70236	0.774418
AGAP001011	X	388	19351376	19355452	9.80185	1.03172
AGAP001012	X	135	19361656	19362964	4.06722	5.91605
AGAP001013	X	41	19406518	19407155	-4.69028	0.866442
AGAP001014	X	74	19408610	19409948	1.33734	4.05428
AGAP001015	X	663	19495565	19526057	10.7872	0.782763
AGAP001018	X	100	19571836	19573861	10.059	0.88068
AGAP001019	X	271	19576761	19580988	0.794231	9.64997
AGAP001021	X	237	19597158	19604587	9.0631	1.57175
AGAP001022	X	152	19629896	19640578	10.1542	0.81189
AGAP001023	X	23	19654476	19663046	-0.359561	0.443877
AGAP001024	X	40	19665565	19666071	3.68681	-2.33256
AGAP001025	X	150	19714751	19718165	10.3336	0.792142
AGAP001026	X	140	19721319	19723125	10.6599	0.784987
AGAP001027	X	98	19726632	19737089	9.51994	0.760399
AGAP001028	X	45	19742305	19746392	9.69901	0.806962
AGAP001029	X	236	19765604	19769651	10.6542	0.774756
AGAP001030	X	38	19773821	19776214	8.91096	0.759756
AGAP001031	X	52	19776387	19778243	9.72947	0.791813
AGAP001032	X	93	19780013	19785723	8.31535	0.661634
AGAP001033	X	56	19814213	19815888	10.0805	0.821285
AGAP001034	X	29	19832541	19834953	8.8706	0.764727
AGAP001035	X	333	19923244	19929520	10.9499	0.795771
AGAP001036	X	32	19935927	19937664	9.50203	0.891632
AGAP001037	X	93	19938332	19941402	10.1269	0.834745
AGAP001038	X	66	19963919	19965530	7.87882	0.789654
AGAP001039	X	62	20009765	20017250	10.0924	0.818704
AGAP001040	X	38	20051826	20053170	8.1334	0.764037
AGAP001041	X	55	20061484	20063037	9.62947	0.785812
AGAP001042	X	47	20063115	20064156	8.89522	0.771027
AGAP001043	X	82	20100627	20158206	10.5828	0.798456
AGAP001044	X	60	20161491	20162678	10.1374	0.748887
AGAP001045	X	82	20172573	20174282	10.2461	0.814382
AGAP001046	X	35	20392220	20415876	9.13763	0.788284
AGAP001047	X	30	20424066	20427902	8.91155	0.833725
AGAP001048	X	55	20604953	20748760	8.9505	0.76987
AGAP001050	X	98	20944180	20955989	10.1555	0.790658
AGAP001052	X	88	20969559	21116865	10.4984	0.788116
AGAP001053	X	5	21343435	21367564	-0.355655	0.224462
AGAP001054	X	2	0	0	-0.308027	0.206927
AGAP001061	X	176	22104915	22212120	10.6472	0.793246
AGAP001064	X	17	22293009	22319374	-0.200462	0.677623
AGAP001065	X	35	22324224	22330158	1.53151	3.64618
AGAP001068	X	10	22390512	22416767	9.46591	0.815401
AGAP001069	X	22	22455074	22488471	8.89583	0.809239
AGAP001070	X	75	22496341	22563331	10.5836	0.800464
AGAP001073	X	41	22747835	22848119	8.44896	1.34175
AGAP001076	X	38	22937392	22947129	10.0726	0.821432
AGAP001081	X	168	23370755	23374875	-3.62423	1.58708
AGAP001082	X	136	23455889	23493707	10.6953	0.791745
AGAP001083	X	28	23498802	23501429	9.50187	0.814898
AGAP001084	X	44	23511522	23634351	10.4076	0.805998
AGAP001090	X	85	23834053	23854040	9.60492	0.8127
AGAP001091	X	69	23957193	23998340	10.5479	0.802149
AGAP001092	X	28	24086190	24087589	9.49843	0.81319
AGAP001093	X	54	24094799	24142048	9.92453	0.820144
AGAP001094	X	35	24233179	24254341	9.4021	0.807416
AGAP001096	2R	46	6577	7851	-4.39204	2.53955
AGAP001097	2R	75	18554	19549	0.755717	1.55444
AGAP001098	2R	143	20368	21901	-0.232197	2.6976
AGAP001099	2R	352	21882	31394	0.268861	-1.6553
AGAP001100	2R	59	36343	45594	-1.45285	-0.0421522
AGAP001101	2R	195	55572	60067	1.61577	1.4326
AGAP001102	2R	343	66265	72695	-5.99732	2.3945
AGAP001103	2R	55	73674	75980	-4.42228	0.804043
AGAP001104	2R	331	81095	84532	0.314347	2.34204
AGAP001105	2R	8	170662	170764	-0.31424	0.1846
AGAP001106	2R	375	223733	227671	3.88869	-3.80107
AGAP001107	2R	415	263675	267184	3.68966	-3.76446
AGAP001108	2R	140	267274	268618	-6.28048	-3.65195
AGAP001109	2R	224	273177	285693	-5.57107	-3.30304
AGAP001110	2R	160	288098	293321	-6.35981	-3.7025
AGAP001111	2R	483	297230	307923	-7.12488	-2.86776
AGAP001113	2R	384	307269	317099	-6.91593	-3.25979
AGAP001114	2R	240	346604	349603	-0.953144	3.93727
AGAP001115	2R	267	355689	357770	-5.38084	-3.10678
AGAP001116	2R	122	372675	374369	-1.55037	-0.133005
AGAP001117	2R	205	374651	384172	-2.84586	2.64969
AGAP001118	2R	489	426829	429591	4.80112	-2.88761
AGAP001119	2R	262	439782	441270	-8.58782	6.07237
AGAP001120	2R	251	443778	445150	3.63172	2.22293
AGAP001121	2R	223	445479	446801	-3.23237	-1.76381
AGAP001122	2R	238	446998	448433	6.34997	1.16287
AGAP001123	2R	295	449457	450730	5.8748	1.66523
AGAP001124	2R	211	451594	453027	5.44714	1.54823
AGAP001125	2R	267	453144	454505	4.97058	-4.27105
AGAP001126	2R	104	504905	511603	-1.09202	2.59992
AGAP001127	2R	296	514772	517415	3.93925	4.88278
AGAP001128	2R	13	0	0	-0.347986	0.306704
AGAP001129	2R	20	526034	526107	-0.127092	0.0582099
AGAP001130	2R	870	545598	552364	-6.65339	-4.07115
AGAP001132	2R	540	552870	555099	-7.53299	4.01608
AGAP001133	2R	667	556578	560219	-8.26372	4.89524
AGAP001134	2R	457	560844	562592	-1.30393	4.31908
AGAP001135	2R	523	562788	565559	-4.38935	3.69839
AGAP001136	2R	177	565690	567393	-4.0933	3.0695
AGAP001137	2R	342	567440	568742	3.08791	4.28282
AGAP001138	2R	111	568907	570507	2.22924	0.880759
AGAP001139	2R	236	570584	572350	3.51034	5.70917
AGAP001140	2R	1094	572473	578806	-8.68766	6.13976
AGAP001141	2R	782	582184	587865	-8.52414	6.18584
AGAP001143	2R	192	587999	589633	2.99934	3.47084
AGAP001144	2R	180	592484	594701	3.93539	-2.35796
AGAP001145	2R	240	595002	596454	3.67925	-1.13635
AGAP001146	2R	787	596586	599507	-8.66807	6.12448
AGAP001147	2R	60	599852	600239	-0.77046	1.10198
AGAP001148	2R	577	601041	606859	6.09588	2.49451
AGAP001149	2R	337	607207	608719	-8.55501	6.05119
AGAP001150	2R	795	609030	612419	2.60085	8.53292
AGAP001151	2R	81	617198	625229	0.946952	-0.320376
AGAP001152	2R	169	625431	626462	-2.57976	-1.3613
AGAP001153	2R	243	626498	628360	-2.39692	0.74396
AGAP001154	2R	168	629169	630390	-8.64567	6.12424
AGAP001156	2R	1285	630537	634830	-8.88099	6.10233
AGAP001157	2R	3603	637123	655131	-8.96598	6.16166
AGAP001158	2R	517	656192	657861	-7.2792	-2.74525
AGAP001159	2R	512	658073	660564	-8.67068	6.1652
AGAP001160	2R	1009	660835	665222	-8.69431	6.14179
AGAP001161	2R	131	665798	667234	3.42514	2.71712
AGAP001162	2R	247	668888	670326	-8.58334	6.10095
AGAP001165	2R	965	675309	677922	-8.75611	6.13173
AGAP001166	2R	209	677953	679051	4.13389	-3.0101
AGAP001167	2R	178	679355	680196	-3.51603	0.0679201
AGAP001168	2R	1076	680443	685871	-8.76507	6.0629
AGAP001169	2R	435	685937	688584	-8.69488	6.06887
AGAP001170	2R	472	688812	690230	-8.71951	6.05589
AGAP001171	2R	354	690556	691912	3.48303	-3.76599
AGAP001172	2R	417	691958	693422	-8.55842	5.91823
AGAP001173	2R	455	693555	694975	-9.69556	2.46545
AGAP001174	2R	121	695497	696755	-2.45623	-0.374953
AGAP001175	2R	334	713763	722284	2.13692	-1.70626
AGAP001176	2R	143	729586	730008	2.36199	-0.547796
AGAP001177	2R	239	730546	734079	3.9503	3.84951
AGAP001179	2R	788	735266	786214	2.87164	-0.697328
AGAP001181	2R	198	789095	789957	2.90809	4.99012
AGAP001182	2R	161	795141	796380	-1.23563	3.97623
AGAP001183	2R	396	802409	803533	3.40078	-1.23844
AGAP001184	2R	123	811804	812476	-2.48719	-0.839587
AGAP001185	2R	428	820755	823404	4.72999	4.87438
AGAP001189	2R	164	1034139	1169444	-0.871928	1.86347
AGAP001190	2R	426	1173922	1175549	4.19214	0.339507
AGAP001191	2R	4	1180148	1180229	-0.342947	0.229651
AGAP001192	2R	78	1213326	1213894	-3.63813	0.318442
AGAP001193	2R	167	1214536	1215158	-5.50858	-0.230216
AGAP001194	2R	2657	1215908	1232126	2.63529	8.7664
AGAP001195	2R	485	1238210	1257658	-5.43664	-0.413421
AGAP001196	2R	337	1257984	1259194	-5.13053	-0.11151
AGAP001197	2R	170	1272611	1273662	1.02282	0.678744
AGAP001200	2R	1316	1284944	1291277	-7.71226	5.22481
AGAP001201	2R	209	1297008	1344393	3.11397	-2.17639
AGAP001202	2R	515	1402899	1404898	4.28769	-0.19359
AGAP001203	2R	115	1496600	1497238	-0.0595703	2.67697
AGAP001205	2R	1148	1501390	1514018	3.80831	6.70958
AGAP001206	2R	312	1527421	1529058	-3.74751	-1.72276
AGAP001207	2R	190	1560058	1564399	3.35071	3.9162
AGAP001208	2R	697	1564839	1569129	4.28546	0.63747
AGAP001209	2R	1583	1570811	1583778	2.54422	10.5424
AGAP001211	2R	84	1585468	1589997	3.14667	1.7222
AGAP001212	2R	290	1593354	1595399	-4.78359	-0.165039
AGAP001213	2R	661	1599878	1603974	2.63167	8.48562
AGAP001214	2R	250	1605327	1606439	-4.49439	2.56487
AGAP001215	2R	749	1608204	1613085	2.57144	8.47569
AGAP001217	2R	370	1615070	1616976	3.04838	4.41211
AGAP001220	2R	416	1625814	1635009	-5.92069	-2.97628
AGAP001222	2R	190	1635844	1637291	4.1028	-2.59569
AGAP001223	2R	561	1637507	1639524	3.38608	4.67754
AGAP001224	2R	445	1639768	1641840	-6.51218	3.14578
AGAP001225	2R	1088	1642948	1646465	-2.86619	6.81085
AGAP001226	2R	422	1647691	1648722	-2.6443	2.57068
AGAP001227	2R	1008	1648880	1652299	-8.70697	5.97126
AGAP001228	2R	114	1652312	1652910	3.42934	2.8917
AGAP001229	2R	46	1653342	1658336	-6.20573	-3.73898
AGAP001231	2R	312	1730409	1745786	-5.43702	-0.348288
AGAP001232	2R	343	1745953	1747762	4.86821	0.961616
AGAP001233	2R	436	1747738	1749534	-7.38188	3.78086
AGAP001234	2R	1682	1750144	1757210	2.70089	10.4063
AGAP001235	2R	219	1757771	1764254	-4.55525	0.55205
AGAP001236	2R	470	1770522	1772729	-2.75545	-1.0864
AGAP001237	2R	124	1772749	1773959	-0.251403	2.9929
AGAP001238	2R	955	1779496	1815088	-7.2592	1.3011
AGAP001239	2R	199	1840884	1864559	-4.54383	0.327998
AGAP001240	2R	459	1882633	1884715	-3.26597	1.81247
AGAP001241	2R	321	1905684	1906697	-6.83571	2.15043
AGAP001242	2R	148	1970271	1973082	0.821025	3.18103
AGAP001243	2R	428	1988251	1990704	-0.67985	4.09774
AGAP001244	2R	265	2026789	2027870	-7.12431	1.04053
AGAP001245	2R	104	2029478	2030464	-4.78376	-3.37605
AGAP001246	2R	225	2031648	2032691	4.49435	-2.74863
AGAP001247	2R	223	2033356	2034363	-4.03706	0.57195
AGAP001248	2R	165	2034986	2035967	-7.20549	2.77395
AGAP001249	2R	128	2037107	2038136	0.206236	-2.15768
AGAP001250	2R	281	2038458	2039707	-4.9902	-1.35822
AGAP001251	2R	248	2040018	2041312	-4.58807	2.29715
AGAP001252	2R	252	2041741	2042734	2.60152	0.298035
AGAP001253	2R	333	2043489	2044772	3.96891	-2.08324
AGAP001255	2R	1203	2046107	2053275	-2.13801	5.39938
AGAP001256	2R	457	2053330	2059076	-3.60848	-2.23945
AGAP001257	2R	281	2059771	2065317	-7.00572	2.00405
AGAP001258	2R	260	2066367	2067177	-6.47592	0.667766
AGAP001259	2R	369	2082467	2084221	-1.52465	-1.49714
AGAP001261	2R	657	2089321	2091433	5.27744	2.85198
AGAP001264	2R	482	2095727	2097478	-7.30458	0.839071
AGAP001265	2R	524	2101260	2106211	-6.39089	-0.196397
AGAP001267	2R	583	2125310	2132140	-2.27555	7.05479
AGAP001268	2R	143	2132454	2133880	-1.23596	-3.59824
AGAP001269	2R	564	2140536	2145097	-2.97056	0.0444957
AGAP001270	2R	458	2146078	2147348	3.59431	9.68215
AGAP001271	2R	1814	2148670	2158897	3.78612	9.54783
AGAP001272	2R	457	2161807	2167475	-2.97616	5.72546
AGAP001273	2R	255	2176280	2180464	0.668801	-5.01322
AGAP001274	2R	70	2185354	2186002	-2.18312	0.540349
AGAP001275	2R	185	2186061	2186808	4.25702	2.97763
AGAP001276	2R	525	2187230	2188894	0.816338	5.64544
AGAP001277	2R	81	2189194	2190072	-1.50954	0.587085
AGAP001278	2R	77	2195493	2197228	0.0598884	2.54377
AGAP001279	2R	184	2217740	2222956	-1.38634	-0.428438
AGAP001280	2R	309	2263694	2269072	4.72166	1.55887
AGAP001281	2R	301	2268140	2274752	-5.96118	2.7852
AGAP001283	2R	324	2276105	2279562	-3.96538	2.36459
AGAP001284	2R	504	2280076	2281706	-6.04822	3.76067
AGAP001285	2R	149	2470907	2472085	-3.41506	0.306944
AGAP001286	2R	708	2472438	2475513	4.72599	4.79319
AGAP001287	2R	4296	2476050	2498876	-8.76132	5.7186
AGAP001290	2R	1161	2505659	2508881	-8.69873	6.09516
AGAP001291	2R	483	2539595	2571510	3.77149	0.49284
AGAP001292	2R	638	2616403	2618742	3.8026	6.29982
AGAP001293	2R	986	2619883	2623094	-2.45327	5.77542
AGAP001294	2R	645	2623887	2626235	-8.03375	4.34759
AGAP001296	2R	2452	2628767	2644802	-8.62872	5.54619
AGAP001297	2R	292	2646110	2647858	-2.22	1.43783
AGAP001298	2R	939	2648269	2653960	-8.18088	4.54724
AGAP001299	2R	252	2654313	2656352	-1.57057	4.33214
AGAP001300	2R	158	2658119	2658992	-3.35772	-1.20608
AGAP001301	2R	326	2659247	2660358	-3.84173	2.9428
AGAP001302	2R	439	2660470	2662493	-7.63123	3.58568
AGAP001303	2R	153	2712310	2723763	-3.22839	-0.829393
AGAP001304	2R	400	2734846	2737423	2.26902	1.69523
AGAP001306	2R	104	2802248	2803419	2.993	-1.45481
AGAP001307	2R	228	2803338	2804587	3.96637	2.26855
AGAP001308	2R	387	2807245	2818374	4.25784	2.27382
AGAP001309	2R	359	2838494	2840101	3.20307	-1.22318
AGAP001310	2R	257	2840128	2842171	-7.15191	3.25428
AGAP001311	2R	110	2842385	2842848	-3.01794	1.79882
AGAP001312	2R	188	2843090	2845996	-2.93323	-0.124846
AGAP001313	2R	108	2846880	2868935	-6.93724	2.84808
AGAP001314	2R	334	2874535	2875630	1.97039	2.56653
AGAP001315	2R	975	2882344	2978863	0.0553091	4.85022
AGAP001318	2R	378	2979491	2982024	-7.76359	4.17791
AGAP001319	2R	473	2983192	2984995	3.34724	5.77309
AGAP001320	2R	861	2987349	2991811	-2.47694	6.2722
AGAP001321	2R	197	2992464	2993429	-7.31035	3.23953
AGAP001322	2R	983	2993787	2997135	2.55896	10.5356
AGAP001323	2R	127	2997177	2998252	-4.01823	2.09125
AGAP001324	2R	1183	2999289	3003685	-8.05789	4.57822
AGAP001325	2R	145	3003980	3009428	-2.36072	0.579092
AGAP001326	2R	230	3009616	3010357	-1.78802	2.05728
AGAP001328	2R	943	3039806	3049522	-8.66793	6.16234
AGAP001329	2R	156	3094228	3094979	-3.68271	2.81147
AGAP001330	2R	996	3124554	3195326	-2.80328	5.46943
AGAP001332	2R	207	3251613	3252710	-0.755853	-1.10521
AGAP001333	2R	478	3253875	3257684	2.57809	-1.22668
AGAP001334	2R	417	3260240	3261465	3.63828	-1.30938
AGAP001335	2R	34	3262688	3282290	-1.54758	-0.531589
AGAP001336	2R	360	3286021	3294386	-2.27649	1.76388
AGAP001337	2R	613	3308742	3311392	4.18485	5.41226
AGAP001338	2R	1273	3313345	3317264	5.04094	-1.1637
AGAP001339	2R	502	3319866	3321548	6.44195	1.42434
AGAP001340	2R	286	3322960	3324572	-3.66414	-0.226967
AGAP001341	2R	276	3324751	3330289	-2.65934	-1.7448
AGAP001342	2R	283	3330417	3331217	-4.81241	4.57978
AGAP001343	2R	295	3331998	3345232	3.66105	1.29212
AGAP001344	2R	590	3358519	3370810	3.84914	-1.03625
AGAP001346	2R	183	3380537	3381874	-2.00028	2.14708
AGAP001347	2R	492	3382258	3384035	3.88143	1.37988
AGAP001348	2R	357	3384346	3388160	-2.95789	3.73923
AGAP001349	2R	242	3394542	3395858	2.60809	0.277545
AGAP001350	2R	223	3399098	3402472	-3.41632	-0.918595
AGAP001351	2R	45	3423284	3426247	-1.42272	-0.329437
AGAP001352	2R	259	3430765	3432005	-4.02783	2.67529
AGAP001353	2R	388	3432984	3433877	-3.35741	-0.524836
AGAP001354	2R	323	3434159	3435100	1.11404	-1.86256
AGAP001355	2R	207	3435807	3436692	-2.03548	-1.30706
AGAP001356	2R	437	3484107	3495790	-2.72149	-1.47299
AGAP001357	2R	390	3501596	3503538	3.39376	6.05065
AGAP001358	2R	504	3512832	3567719	3.09485	5.75658
AGAP001361	2R	482	3568118	3571356	-0.0154862	4.76973
AGAP001362	2R	700	3571835	3577510	-7.95167	4.37386
AGAP001363	2R	443	3578169	3580460	-4.87495	3.3283
AGAP001364	2R	67	3580984	3581797	-0.868189	-1.15782
AGAP001365	2R	581	3581705	3584603	4.47524	-0.16432
AGAP001366	2R	521	3584942	3588013	3.54987	-1.39104
AGAP001367	2R	307	3590764	3632244	1.53152	-0.382883
AGAP001368	2Rj	543	3634518	3645862	-3.41199	2.79429
AGAP001369	2Rj	923	3648151	3730354	-7.63733	4.84875
AGAP001370	2Rj	540	3840142	3879913	-5.58183	3.22712
AGAP001371	2Rj	158	3885127	3885956	-1.19415	4.10567
AGAP001372	2Rj	163	3888123	3995260	-1.92477	1.3646
AGAP001373	2Rj	583	3995817	3998759	-4.99428	2.93579
AGAP001374	2Rj	431	4001200	4002475	-0.119184	4.24739
AGAP001375	2Rj	498	4000870	4013511	4.10878	5.27491
AGAP001376	2Rj	278	4014253	4016549	-3.34449	2.88415
AGAP001377	2Rj	410	4017727	4020192	-6.77887	0.466252
AGAP001379	2Rj	382	4039503	4049913	0.654964	3.94896
AGAP001380	2Rj	157	4050177	4051830	-0.165681	-2.32305
AGAP001381	2Rj	1349	4053093	4061875	2.50268	8.53768
AGAP001382	2Rj	71	4067052	4078477	-1.12364	0.51924
AGAP001384	2Rj	146	4098311	4099372	-0.686762	2.18638
AGAP001386	2Rj	2617	4103440	4111571	4.05386	7.13399
AGAP001387	2Rj	129	4116621	4117855	-0.381322	1.0912
AGAP001388	2Rj	241	4120810	4122586	-1.91119	4.51275
AGAP001389	2Rj	327	4128479	4139224	3.33844	-1.58936
AGAP001390	2Rj	354	4142242	4145605	-3.71073	3.02286
AGAP001391	2Rj	433	4146363	4149418	-4.44006	3.18973
AGAP001392	2Rj	231	4149629	4151307	-2.68085	2.92558
AGAP001393	2Rj	117	4152300	4153102	-2.47264	1.81144
AGAP001394	2Rj	74	4153647	4168168	0.1908	-0.43721
AGAP001395	2Rj	213	4177926	4179000	2.62284	1.49025
AGAP001396	2Rj	314	4179318	4181072	-3.70997	2.45931
AGAP001397	2Rj	619	4181464	4183005	3.43617	6.39619
AGAP001398	2Rj	204	4183804	4184912	-3.88878	0.290005
AGAP001399	2Rj	673	4186475	4189953	-6.33358	0.595217
AGAP001400	2Rj	189	4190440	4191665	3.07579	1.9321
AGAP001401	2Rj	176	4191972	4193497	-4.34801	2.45226
AGAP001402	2Rj	607	4193842	4196673	2.95428	8.23679
AGAP001403	2Rj	142	4196642	4197466	-3.07755	0.0673674
AGAP001404	2Rj	1070	4197826	4200745	-8.18084	4.38073
AGAP001405	2Rj	369	4201702	4202915	-6.90828	3.58923
AGAP001406	2Rj	508	4203347	4204657	5.05286	4.84933
AGAP001407	2Rj	222	4204639	4206271	1.21605	2.98705
AGAP001408	2Rj	60	4206543	4207195	0.895872	0.241196
AGAP001409	2Rj	114	4210577	4212097	3.93844	4.43753
AGAP001410	2Rj	570	4334732	4351316	-1.15979	5.02804
AGAP001411	2Rj	194	4482874	4496691	1.07466	1.80826
AGAP001412	2Rj	464	4523318	4543046	3.40871	-1.92129
AGAP001413	2Rj	48	4546478	4559023	-0.186991	0.475291
AGAP001414	2Rj	354	4563164	4564968	2.44027	2.07544
AGAP001415	2Rj	434	4572745	4585913	-1.15864	2.83874
AGAP001416	2Rj	247	4586513	4587286	-0.756494	2.03114
AGAP001417	2Rj	70	4657950	4659347	-0.922766	2.28503
AGAP001418	2Rj	567	4663354	4667600	4.15341	3.18557
AGAP001419	2Rj	168	4668475	4729876	-5.692	-0.171379
AGAP001420	2Rj	188	4739221	4740413	0.217033	1.71879
AGAP001421	2Rj	490	4740772	4742911	-7.21598	3.21474
AGAP001422	2Rj	221	4743080	4744435	-4.26356	-0.301624
AGAP001423	2Rj	521	4746141	4748841	3.71106	6.50752
AGAP001424	2Rj	567	4750041	4752796	-3.00514	-2.26213
AGAP001425	2Rj	328	4753564	4754986	-5.35889	0.139943
AGAP001426	2Rj	255	4756012	4757124	2.25874	0.575868
AGAP001427	2Rj	2957	4761983	4771036	2.21734	10.2962
AGAP001428	2Rj	121	4785997	4786773	-1.30817	1.10403
AGAP001429	2Rj	700	4787207	4790047	-6.83049	-1.53262
AGAP001430	2Rj	294	4794058	4795073	1.53633	1.86885
AGAP001432	2Rj	417	4798080	4799501	-5.95219	0.26357
AGAP001433	2Rj	601	4840498	4842657	2.93682	7.48193
AGAP001434	2Rj	179	4848635	4895916	-0.225697	-0.789718
AGAP001435	2Rj	200	4948689	4992698	-1.01696	2.82486
AGAP001438	2Rj	329	5021917	5049053	-5.49942	-0.166846
AGAP001440	2Rj	256	5049346	5051914	-3.16077	3.29368
AGAP001441	2Rj	245	5052772	5054534	2.97394	5.79373
AGAP001442	2Rj	390	5057273	5058671	1.7699	5.43022
AGAP001443	2Rj	530	5058685	5060107	-3.81101	2.28089
AGAP001444	2Rj	103	5062561	5100497	1.76102	-1.13877
AGAP001445	2Rj	225	5136653	5137549	-1.26981	3.59
AGAP001446	2Rj	1135	5140730	5214670	-2.36326	5.53803
AGAP001447	2Rj	243	5215152	5216681	4.5895	4.57378
AGAP001448	2Rj	219	5222247	5227609	-2.57258	0.349247
AGAP001449	2Rj	261	5229810	5230716	-0.506675	-1.59745
AGAP001450	2Rj	274	5232295	5234152	2.97364	5.4004
AGAP001451	2Rj	1771	5237785	5250571	-7.08122	0.0295737
AGAP001452	2Rj	180	5252710	5261854	-5.09896	-0.777389
AGAP001453	2Rj	1165	5263199	5266126	5.03996	5.62731
AGAP001454	2Rj	212	5266433	5267166	-3.55857	2.84708
AGAP001455	2Rj	2356	5267487	5280188	2.96625	9.71918
AGAP001458	2Rj	351	5281495	5282828	4.01268	5.81553
AGAP001459	2Rj	68	5283096	5284326	0.794623	0.605298
AGAP001460	2Rj	274	5286141	5291320	0.224313	4.01737
AGAP001461	2Rj	209	5292781	5294103	3.68493	6.38014
AGAP001462	2Rj	588	5294601	5296609	-9.13704	1.59976
AGAP001463	2Rj	715	5296806	5298958	4.91227	5.59054
AGAP001464	2Rj	905	5300731	5315891	-2.8618	4.55424
AGAP001466	2Rj	227	5316668	5317902	1.52707	2.04367
AGAP001467	2Rj	1433	5321976	5326279	-8.06771	3.73972
AGAP001468	2Rj	808	5327484	5334602	0.437995	5.32958
AGAP001469	2Rj	611	5341315	5350782	-4.52929	1.13697
AGAP001470	2Rj	821	5352331	5355060	2.86744	9.94103
AGAP001471	2Rj	423	5355840	5358629	0.189643	-2.48729
AGAP001472	2Rj	1192	5359826	5364330	2.66892	10.436
AGAP001473	2Rj	449	5364946	5369903	-1.88326	4.5357
AGAP001474	2Rj	80	5371423	5372853	1.50692	0.591926
AGAP001475	2Rj	718	5373543	5378576	-7.22945	4.3639
AGAP001476	2Rj	240	5378777	5383987	2.66165	10.3163
AGAP001477	2Rj	301	5386547	5388354	-6.63835	1.04448
AGAP001478	2Rj	496	5390305	5394755	-5.15035	2.97693
AGAP001480	2Rj	1213	5397435	5407083	-2.51266	6.5063
AGAP001481	2Rj	1078	5408354	5418148	-8.03532	4.0622
AGAP001483	2Rj	207	5426073	5426742	-4.49677	2.59297
AGAP001484	2Rj	307	5426952	5429009	-4.26778	3.58478
AGAP001485	2Rj	137	5437340	5449870	3.01947	1.34806
AGAP001486	2Rj	823	5443334	5462040	4.08892	1.89943
AGAP001487	2Rj	90	5476047	5497777	-2.11712	-0.283442
AGAP001488	2Rj	190	5545461	5555466	-2.44561	2.70305
AGAP001490	2Rj	410	5556917	5558802	4.36072	1.87006
AGAP001491	2Rj	198	5558860	5559879	2.92727	0.675097
AGAP001492	2Rj	509	5560313	5563158	-6.74975	-0.264035
AGAP001493	X	107	1646371	1647834	-0.49341	1.17778
AGAP001495	2Rj	119	5610198	5630520	-1.13205	1.04294
AGAP001496	2Rj	1232	5638255	5642700	4.65825	1.89134
AGAP001497	2Rj	514	5645475	5661255	-9.09904	1.64261
AGAP001498	2Rj	454	5668629	5670745	1.01197	4.98376
AGAP001499	2Rj	263	5680743	5684594	-4.53444	3.76066
AGAP001500	2Rj	667	5684804	5688313	-5.13793	-1.74305
AGAP001501	2Rj	410	5689163	5690818	0.0453937	4.94658
AGAP001502	2Rj	68	5690856	5692322	-2.99052	-0.255535
AGAP001503	2Rj	628	5692708	5694802	0.458696	4.87879
AGAP001504	2Rj	124	5695128	5698055	-1.81254	1.29508
AGAP001506	2Rj	201	5698131	5700330	2.30268	2.03253
AGAP001507	2Rj	686	5701495	5705051	-2.26621	5.9455
AGAP001508	2Rj	118	5710027	5710780	2.34684	1.7138
AGAP001509	2Rj	206	5712376	5713285	-2.78794	2.50334
AGAP001510	2Rj	70	5715516	5716495	-0.341527	1.37304
AGAP001511	2Rj	340	5720113	5721309	-8.94779	1.50715
AGAP001512	2Rj	497	5728455	5733573	4.55505	5.91617
AGAP001513	2Rj	436	5735736	5739949	5.26918	2.54763
AGAP001514	2Rj	628	5742048	5744240	-5.96513	-1.1488
AGAP001515	2Rj	488	5746471	5758351	-7.67924	3.65418
AGAP001518	2Rj	1541	5770469	5777527	2.77067	10.6
AGAP001519	2Rj	1502	5778065	5785959	2.76257	10.3109
AGAP001520	2Rj	437	5789031	5811072	3.23433	4.55829
AGAP001521	2Rj	212	5826876	5828938	-1.52695	1.33213
AGAP001522	2Rj	429	5830073	5831722	2.96099	8.00858
AGAP001523	2Rj	1437	5832762	5838593	4.23678	9.5781
AGAP001524	2Rj	270	5839349	5840548	7.82785	1.51835
AGAP001525	2Rj	346	5843402	5845206	3.11251	7.1872
AGAP001526	2Rj	437	5845641	5847526	2.80858	7.7466
AGAP001527	2Rj	1931	5848235	5855575	2.72947	10.4488
AGAP001528	2Rj	186	5856010	5856568	-5.36957	-0.827015
AGAP001529	2Rj	116	5859973	5861278	-1.48461	2.40761
AGAP001530	2Rj	307	5861230	5862376	2.67504	10.298
AGAP001531	2Rj	752	5882628	5884607	2.67699	10.248
AGAP001532	2Rj	245	5890138	5912438	1.86556	-0.636165
AGAP001533	2Rj	1208	5920731	5925849	-8.16617	1.72671
AGAP001534	2Rj	1050	5936131	5939052	3.0948	9.71614
AGAP001535	2Rj	3535	5939940	5955493	2.76182	10.4096
AGAP001536	2Rj	561	6024208	6034371	-4.08278	2.49524
AGAP001537	2Rj	1130	6040318	6043193	2.78096	10.6403
AGAP001538	2Rj	258	6043588	6045022	3.93958	3.03801
AGAP001539	2Rj	235	6045547	6047524	-2.23122	2.38946
AGAP001541	2Rj	357	6049755	6051861	-3.04145	3.76078
AGAP001542	2Rj	647	6057241	6059432	3.86907	1.52487
AGAP001543	2Rj	114	6076049	6076932	2.88774	1.2215
AGAP001544	2Rj	437	6086236	6090156	-4.93999	-1.81296
AGAP001545	2Rj	136	6090680	6091626	-6.54388	0.728002
AGAP001546	2Rj	744	6091797	6094114	-9.29292	1.77437
AGAP001547	2Rj	7	6094036	6094107	-0.317126	0.218558
AGAP001548	2Rj	30	6095854	6097314	-0.0565379	-0.225739
AGAP001549	2Rj	718	6099434	6102777	3.83671	6.06157
AGAP001550	2Rj	445	6104362	6108403	-3.98019	2.65503
AGAP001551	2Rj	432	6108729	6126244	-2.15739	5.19956
AGAP001555	2Rj	600	6146692	6148924	-7.79188	3.30154
AGAP001557	2Rj	805	6186490	6193122	-7.87406	3.37457
AGAP001558	2Rj	432	6215421	6236597	1.75239	3.29146
AGAP001559	2Rj	834	6237596	6241453	2.96507	6.62072
AGAP001560	2Rj	349	6255962	6256978	2.74822	-1.16159
AGAP001561	2Rj	338	6265272	6268016	-1.01841	4.62926
AGAP001562	2Rj	670	6270229	6274416	-4.05459	3.26267
AGAP001563	2Rj	417	6276431	6280676	4.53934	4.40484
AGAP001564	2Rj	802	6286886	6299463	-2.41143	5.6631
AGAP001565	2Rj	344	6303901	6305412	-8.97174	1.59923
AGAP001566	2Rj	2450	6307926	6324138	2.68236	10.4014
AGAP001568	2Rj	610	6327150	6329082	4.10016	4.97365
AGAP001569	2Rj	41	6333432	6336084	5.89906	0.431981
AGAP001570	2Rj	879	6347415	6353991	-2.05443	5.6332
AGAP001572	2Rj	88	6356277	6356531	3.16328	0.604756
AGAP001573	2Rj	97	6360323	6361802	2.37026	-0.269112
AGAP001577	2Rj	290	6374968	6432123	6.39636	1.54205
AGAP001581	2Rj	349	6447644	6451539	0.894164	5.06157
AGAP001582	2R	540	1982566	1986438	0.598369	5.59079
AGAP001583	2Rj	1205	6464426	6477495	2.22083	10.2272
AGAP001584	2Rj	111	6478872	6479529	2.28451	5.18765
AGAP001585	2Rj	153	6479830	6482286	-4.76741	-0.234788
AGAP001586	2Rj	170	6483108	6485265	-8.76542	1.45168
AGAP001587	2Rj	561	6485732	6489508	-9.52431	2.20665
AGAP001588	2Rj	417	6491877	6495408	0.865655	5.06405
AGAP001589	2Rj	350	6496847	6498319	3.96201	4.60179
AGAP001590	2Rj	1110	6500797	6508125	3.51672	8.58348
AGAP001591	2Rj	1623	6519174	6525698	2.93652	10.1019
AGAP001592	2Rj	154	6527324	6539429	-3.47212	2.3442
AGAP001593	2Rj	266	6555150	6556426	3.48874	-1.97687
AGAP001594	2Rj	390	6556959	6559112	-1.55556	3.5032
AGAP001595	2Rj	31	6560222	6560992	-0.328021	0.595179
AGAP001596	2Rj	339	6562276	6563519	-0.409204	3.79578
AGAP001597	2Rj	552	6567817	6580077	0.5149	5.08493
AGAP001598	2Rj	250	6581887	6585340	-3.42467	0.63564
AGAP001599	2Rj	273	6621960	6630139	-6.92939	2.95284
AGAP001600	2Rj	645	6631784	6633758	-7.32581	0.725973
AGAP001601	2Rj	632	6634517	6636560	3.77857	-2.42818
AGAP001602	2Rj	406	6641935	6644418	3.14051	6.81078
AGAP001603	2Rj	77	6644506	6645923	3.30544	-0.0122256
AGAP001604	2Rj	1337	6668522	6679508	3.13306	10.441
AGAP001606	2Rj	1087	6683334	6688184	0.971149	5.48474
AGAP001608	2Rj	1140	6690022	6755015	-2.4983	6.61359
AGAP001609	2Rj	173	6777110	6796100	0.463845	2.70473
AGAP001610	2Rj	122	6804960	6809210	4.34921	0.752086
AGAP001611	2Rj	401	6810856	6812376	3.33788	8.42646
AGAP001612	2Rj	853	6812665	6815482	2.72224	10.327
AGAP001613	2Rj	288	6816114	6818154	-4.65911	3.15069
AGAP001614	2Rj	808	6818634	6820463	-9.26687	1.74744
AGAP001615	2Rj	957	6821134	6824818	3.24799	6.91808
AGAP001616	2Rj	137	6826009	6826714	-5.98984	-0.226763
AGAP001617	2Rj	114	6827828	6831707	0.232077	1.55577
AGAP001618	2Rj	353	6838328	6847245	-3.48992	4.47871
AGAP001619	2Rj	551	6860512	6875955	2.91456	7.52918
AGAP001620	2Rj	237	6966595	6967435	-3.85847	-1.71217
AGAP001621	2Rj	228	6967708	6969761	-3.51915	-0.147282
AGAP001622	2Rj	52	6972959	6975072	-0.393022	0.282982
AGAP001623	2Rj	1140	6975668	6979509	2.50259	10.3277
AGAP001624	2Rj	292	6980725	6984171	-7.27398	3.02903
AGAP001625	2Rj	429	7002512	7006196	-7.05421	1.67278
AGAP001626	2Rj	121	7006337	7007117	2.34428	1.60068
AGAP001627	2Rj	309	7012407	7020397	-0.00891493	4.92967
AGAP001628	2Rj	371	7020547	7021910	-6.95875	0.163576
AGAP001629	2Rj	234	7023982	7025193	-6.27795	-0.0730003
AGAP001630	2Rj	168	7025243	7026261	-1.81617	3.03463
AGAP001631	2Rj	234	7034303	7038826	1.12689	3.11662
AGAP001632	2Rj	929	7049726	7056168	4.08391	9.30765
AGAP001633	2Rj	5595	7152914	7188656	3.37343	10.562
AGAP001634	2Rj	383	7195472	7197583	-7.61846	1.03874
AGAP001635	2Rj	486	7210601	7212596	-3.02477	-2.90683
AGAP001636	2Rj	619	7217530	7220383	-6.45105	2.64164
AGAP001637	2Rj	138	7222874	7228820	-1.68007	2.02818
AGAP001638	2Rj	568	7235285	7238573	4.07363	6.97254
AGAP001639	2Rj	130	7248223	7250002	-4.4781	0.168998
AGAP001640	2Rj	827	7252700	7256453	3.52783	7.95498
AGAP001643	2Rj	915	7256645	7261443	0.650797	5.05408
AGAP001644	2Rj	180	7262511	7265846	3.50639	0.235022
AGAP001645	2Rj	249	7266758	7271844	2.23521	-1.8848
AGAP001646	2Rj	304	7273678	7276023	3.19641	0.0253744
AGAP001647	2Rj	159	7276443	7277024	-0.592101	-1.0115
AGAP001648	2Rj	452	7278772	7280475	0.602171	5.67635
AGAP001649	2Rj	603	7281482	7283417	-6.14457	2.62121
AGAP001650	2Rj	172	7304076	7309565	-2.17421	3.49597
AGAP001651	2Rj	154	7308971	7310674	0.460593	1.29119
AGAP001652	2Rj	421	7310996	7317770	-4.25011	4.39937
AGAP001653	2Rj	520	7320004	7323349	3.3711	7.74219
AGAP001654	2Rj	92	7323743	7325012	1.26245	-0.326086
AGAP001655	2Rj	329	7325154	7326467	0.0718981	5.13688
AGAP001656	2Rj	270	7326477	7327395	4.08575	7.84069
AGAP001657	2Rj	631	7534949	7537087	7.82667	0.482178
AGAP001658	2Rj	227	7538951	7549751	-5.39504	0.512901
AGAP001659	2Rj	613	7552174	7554309	3.48015	8.40287
AGAP001660	2Rj	3991	7568322	7607358	4.09944	9.2035
AGAP001661	2Rj	377	7607831	7609198	-5.70443	-1.14206
AGAP001662	2Rj	2681	7610594	7623254	3.89099	9.72295
AGAP001664	2Rj	82	7639417	7640126	-5.85146	0.725467
AGAP001665	2Rj	6	7642571	7643437	-0.296374	0.197624
AGAP001668	2Rj	7	7651641	7652462	-0.0881774	0.212501
AGAP001669	2Rj	90	7656373	7657277	-1.39617	0.651982
AGAP001670	2Rj	651	7680933	7683252	3.85659	9.67021
AGAP001671	2Rj	231	7740984	7742423	-1.72856	-0.819606
AGAP001672	2Rj	3454	7770071	7787763	4.12597	9.2855
AGAP001673	2Rj	1182	7824101	7828224	10.4893	0.901849
AGAP001674	2Rj	511	7842506	7873403	-0.119637	5.52081
AGAP001676	2Rj	168	8001905	8003591	4.71787	5.62845
AGAP001677	2Rj	576	8052304	8056990	7.95397	-3.42722
AGAP001678	2Rj	1258	8060565	8100009	-7.98683	3.5942
AGAP001679	2Rj	732	8158078	8166680	8.14054	-3.35146
AGAP001680	2Rj	240	8184823	8185494	0.695962	2.62968
AGAP001681	2Rj	857	8217795	8221364	-2.12189	5.16955
AGAP001682	2Rj	221	8221424	8222332	2.96325	6.39902
AGAP001683	2Rj	409	8247070	8438651	7.57324	1.03072
AGAP001685	2Rj	815	8444191	8447176	9.98501	0.841185
AGAP001686	2Rj	88	8447654	8448231	1.91897	5.61257
AGAP001687	2Rj	1100	8448796	8453002	3.84251	8.61502
AGAP001688	2Rj	741	8453492	8458394	5.09037	5.6388
AGAP001690	2Rj	2107	8465599	8507940	10.5133	0.936363
AGAP001694	2Rj	813	8673915	8678386	4.24549	9.13606
AGAP001695	2Rj	426	8713175	8718042	6.60878	-0.0764248
AGAP001696	2Rj	1472	8745208	8775657	3.29342	8.45979
AGAP001697	2Rj	122	8779102	8780122	4.76018	-0.617486
AGAP001698	2Rj	409	8780401	8781420	5.41624	5.49148
AGAP001699	2Rj	510	8781985	8790785	3.176	8.61575
AGAP001700	2Rj	2235	8791640	8800165	2.96875	8.59308
AGAP001701	2Rj	49	8800518	8801163	-0.20135	0.934547
AGAP001702	2Rj	849	8802220	8804542	3.44106	8.81893
AGAP001703	2Rj	81	8805540	8806429	3.77022	2.57234
AGAP001704	2Rj	238	8806923	8808463	-5.98	-0.853357
AGAP001705	2Rj	319	8809101	8824972	3.0313	-0.363169
AGAP001706	2Rj	401	8829882	8831817	-0.660131	4.74008
AGAP001707	2Rj	328	8840695	8843819	6.13414	-1.16437
AGAP001708	2Rj	249	8846991	8848182	3.12378	5.50001
AGAP001710	2Rj	1397	8851105	8857906	4.1742	8.60467
AGAP001711	2Rj	137	8858256	8859760	-4.11547	-0.625014
AGAP001712	2Rj	32	8859258	8860220	-0.690396	-0.6699
AGAP001713	2Rj	70	8862946	8877405	0.657996	1.40104
AGAP001714	2Rj	2	8880032	8880103	-0.316996	0.203162
AGAP001715	2Rj	375	8880370	8881485	3.71176	9.5247
AGAP001716	2Rj	1279	8885303	8890890	3.85075	8.84978
AGAP001717	2Rj	161	8908700	8909248	-1.29703	3.61923
AGAP001718	2Rj	146	8919553	8920874	-4.68634	0.30596
AGAP001719	2Rj	206	8921798	8923444	-3.96292	0.740571
AGAP001720	2Rj	604	8923446	8925211	4.16101	8.19113
AGAP001721	2Rj	226	8925598	8927708	0.523134	2.03939
AGAP001722	2Rj	400	8928724	8930493	4.75705	0.706108
AGAP001723	2Rj	641	8931913	8933709	3.51613	9.0181
AGAP001724	2Rj	461	8933814	8936243	3.23856	5.30933
AGAP001725	2Rj	385	8936529	8938016	-7.66735	2.98169
AGAP001726	2Rj	1390	8941088	8955816	2.73831	7.60231
AGAP001728	2Rj	386	9007636	9008622	-7.64334	3.15049
AGAP001729	2Rj	389	9035939	9038159	3.52803	9.46217
AGAP001730	2Rj	264	9045750	9067187	1.28907	2.19855
AGAP001731	2Rj	817	9071791	9080531	-1.70806	4.60165
AGAP001732	2Rj	478	9086407	9087895	-6.18386	-1.12401
AGAP001733	2Rj	771	9089859	9093105	0.185549	5.29168
AGAP001734	2Rj	605	9093431	9095845	-7.74684	1.14026
AGAP001735	2Rj	445	9096569	9097790	-1.72396	3.83896
AGAP001736	2Rj	336	9098059	9099638	7.93509	-3.45604
AGAP001737	2Rj	427	9099747	9102059	-1.77279	3.91995
AGAP001738	2Rj	366	9102163	9103618	1.10278	3.30249
AGAP001739	2Rj	1762	9119331	9126257	3.19338	9.202
AGAP001740	2Rj	238	9145675	9146295	-1.8666	6.86285
AGAP001741	2Rj	296	9168508	9169356	-1.44576	-2.05211
AGAP001742	2Rj	204	9178671	9180426	0.330226	-1.94495
AGAP001743	2Rj	306	9205696	9237530	-1.87388	4.11245
AGAP001744	2Rj	398	9238611	9240389	-2.83368	7.65432
AGAP001745	2Rj	820	9240500	9243772	3.2878	9.66551
AGAP001746	2Rj	187	9244664	9246446	2.51667	2.25754
AGAP001747	2Rj	102	9248927	9253764	-1.72153	1.7518
AGAP001748	2Rj	898	9255340	9283083	-7.42395	4.11066
AGAP001749	2Rj	176	9284344	9285666	2.29118	-1.98336
AGAP001751	2Rj	957	9305752	9397954	8.39015	1.87029
AGAP001752	2Rj	1050	9412295	9418087	2.42714	8.13847
AGAP001753	2Rj	162	9444299	9446175	-3.60097	-1.24469
AGAP001754	2Rj	2138	9447208	9460299	3.97155	9.51173
AGAP001756	2Rj	593	9460611	9465509	3.69508	9.60004
AGAP001757	2Rj	1685	9468281	9476705	4.0214	8.81708
AGAP001759	2Rj	484	9479330	9483291	-6.46624	-1.75169
AGAP001760	2Rj	103	9483432	9485151	-1.93066	-3.07896
AGAP001761	2Rj	192	9497142	9511895	-2.25811	-0.819318
AGAP001762	2Rj	683	9488303	9493744	-1.9926	5.05729
AGAP001763	2Rj	532	9523897	9529284	-7.28875	3.92817
AGAP001764	2Rj	331	9529916	9531048	4.56565	3.72552
AGAP001765	2Rj	334	9532284	9535855	4.10119	5.00591
AGAP001766	2Rj	124	9595496	9597220	1.45797	-1.06602
AGAP001767	2Rj	605	9602332	9603836	-3.09571	5.94489
AGAP001768	2Rj	85	9687416	9695369	5.76988	0.858374
AGAP001769	2Rj	169	9701619	9706096	8.46215	1.21367
AGAP001773	2Rj	92	9766909	9999598	2.48193	-0.361169
AGAP001775	2Rj	981	10155931	10164783	4.13902	8.49654
AGAP001776	2Rj	70	10166571	10167082	4.05716	-0.0335145
AGAP001777	2Rj	1378	10172462	10177055	4.13304	9.00684
AGAP001778	2Rj	203	10178042	10179205	0.557409	1.69454
AGAP001779	2Rj	87	10183332	10210950	-0.208449	1.91968
AGAP001780	2Rj	2633	10216145	10230335	4.15153	8.74943
AGAP001781	2Rj	568	10256615	10259011	5.72241	5.76219
AGAP001782	2Rj	1055	10282125	10287251	-7.48278	4.14985
AGAP001783	2Rj	375	10312921	10332387	1.80202	3.3022
AGAP001786	2Rj	2618	10352196	10457721	4.10348	9.0908
AGAP001787	2Rj	377	10479869	10481936	3.60965	8.13795
AGAP001788	2Rj	283	10482019	10483314	-0.812204	-1.41096
AGAP001790	2Rj	277	10491597	10493192	-2.87273	1.53646
AGAP001791	2Rj	492	10512947	10517390	-7.65208	3.06931
AGAP001792	2Rj	424	10518011	10520280	3.93656	8.17768
AGAP001793	2Rj	353	10522413	10523849	4.22313	9.20834
AGAP001794	2Rj	1179	10524887	10528650	3.98942	8.02868
AGAP001795	2Rj	358	10529935	10531440	3.52015	9.66872
AGAP001796	2Rj	117	10532171	10533424	-3.39405	-0.0482743
AGAP001797	2Rj	552	10541384	10585913	-0.702366	-2.17366
AGAP001798	2Rj	611	10586597	10589184	-1.70138	4.85283
AGAP001799	2Rj	114	10591413	10597071	-3.90794	0.0919273
AGAP001800	2Rj	374	10598690	10606185	-5.13775	0.600539
AGAP001801	2Rj	237	10608499	10609655	-4.98047	0.678133
AGAP001802	2Rj	485	10609793	10615620	3.43869	7.46859
AGAP001803	2Rj	666	10615693	10617366	4.05214	6.00196
AGAP001804	2Rj	416	10617750	10620802	5.92607	3.24578
AGAP001805	2Rj	121	10621228	10623450	0.747726	0.949348
AGAP001806	2Rj	379	10771840	10785393	4.9348	5.94068
AGAP001807	2Rj	438	10790866	10805553	2.04668	4.34132
AGAP001809	2Rj	419	10837462	10839379	-2.16676	7.35608
AGAP001810	2Rj	228	10841634	10844181	-5.07023	0.952949
AGAP001812	2Rj	15	10855568	10857858	-1.73222	-0.477642
AGAP001814	2Rj	397	10859312	10865032	4.14972	8.75039
AGAP001815	2Rj	453	10865042	10866073	3.38679	8.34532
AGAP001816	2Rj	243	10866302	10867306	4.20158	9.10899
AGAP001817	2Rj	92	10867621	10868082	-0.576944	1.71076
AGAP001818	2Rj	237	10867987	10869000	3.97304	8.92396
AGAP001819	2Rj	233	10869932	10870919	2.80391	8.78005
AGAP001820	2Rj	1740	10871574	10878925	10.3846	0.888376
AGAP001821	2Rj	332	10897668	10898832	4.89995	4.11835
AGAP001822	2Rj	383	10900129	10901647	-3.96428	0.352342
AGAP001823	2Rj	49	10902267	10903524	1.14376	1.63996
AGAP001824	2Rj	738	10911118	11033305	9.54593	0.900271
AGAP001826	2Rj	2814	11116762	11163371	3.29097	8.70756
AGAP001827	2Rj	921	11265311	11269057	3.25444	8.87676
AGAP001828	2Rj	231	11276774	11280461	3.56436	3.72452
AGAP001829	2Rj	7	11289278	11289350	-0.340343	0.244902
AGAP001830	2Rj	10	11295934	11296005	-0.312043	0.175614
AGAP001831	2Rj	8	11307656	11307737	-0.331124	0.234258
AGAP001832	2Rj	6	11337066	11337138	-0.338661	0.206273
AGAP001833	2Rj	6	11352124	11352195	-0.353637	0.160317
AGAP001834	2Rj	6	11360407	11360488	-0.322045	0.192135
AGAP001837	2Rj	4	11377354	11377425	-0.327437	0.23683
AGAP001838	2Rj	10	11382349	11382430	0.0370873	0.311311
AGAP001839	2Rj	14	11383444	11383517	-0.337965	0.241366
AGAP001841	2Rj	3	11393010	11393082	-0.333815	0.213103
AGAP001842	2Rj	1	11393505	11393576	-0.321589	0.212651
AGAP001843	2Rj	10	11394292	11394363	-0.27002	0.168885
AGAP001845	2Rj	1	11436109	11436190	-0.334738	0.214643
AGAP001846	2Rj	2	11437077	11437150	-0.324145	0.202713
AGAP001848	2Rj	7	11438918	11438991	-0.283912	0.178775
AGAP001850	2Rj	6	11444944	11445015	-0.341036	0.231771
AGAP001852	2Rj	13	11446452	11446523	-0.533395	0.162717
AGAP001854	2Rj	275	11447315	11448907	-3.14645	2.18073
AGAP001856	2Rj	1182	11449082	11460839	8.43358	-2.69643
AGAP001858	2Rj	487	11470623	11474065	5.32551	3.87861
AGAP001859	2Rj	201	11504733	11506672	8.39845	-1.15715
AGAP001861	2Rj	326	11508431	11510833	5.06541	5.90253
AGAP001862	2Rj	268	11516577	11518058	4.05668	7.7437
AGAP001863	2Rj	424	11588060	11590290	-6.78276	-4.09881
AGAP001864	2Rj	129	11614187	11615787	3.0905	3.53857
AGAP001865	2Rj	151	11622216	11623103	-1.54829	1.52641
AGAP001866	2Rj	1155	11641205	11688314	-5.93313	0.681919
AGAP001867	2Rj	987	11691761	11698819	-3.11545	7.70061
AGAP001870	2Rj	282	11703669	11716697	-4.39786	0.354726
AGAP001871	2Rj	666	11732286	11734690	5.05859	2.49889
AGAP001872	2Rj	432	11735995	11738881	3.38194	4.53299
AGAP001873	2Rj	495	11741627	11744613	4.7694	4.80709
AGAP001874	2Rj	72	11749194	11777977	2.2582	1.42157
AGAP001877	2Rj	2557	11780127	11794013	3.98014	7.68108
AGAP001878	2Rj	106	11797323	11798213	0.365092	-1.29501
AGAP001879	2Rj	551	11798220	11800517	-4.08237	4.09827
AGAP001880	2Rj	485	11805627	11807268	3.32989	0.458863
AGAP001881	2Rj	975	11833852	11837198	-6.73863	-0.430247
AGAP001882	2Rj	84	11839354	11841426	-0.902634	0.767896
AGAP001883	2Rj	191	11855014	11857698	-1.96765	-2.99329
AGAP001884	2Rj	379	11882021	11885600	3.47134	7.51378
AGAP001885	2Rj	499	11885788	11887098	-0.594738	-4.08048
AGAP001886	2Rj	656	11888995	11894017	3.52928	6.20043
AGAP001887	2Rj	77	11906044	11906759	-0.782193	-1.67972
AGAP001888	2Rj	496	11907700	11910024	-2.03975	5.0913
AGAP001889	2Rj	44	11911870	11912392	2.64253	2.36784
AGAP001890	2Rj	46	11913002	11913864	-1.86769	0.666485
AGAP001891	2Rj	343	11913820	11916521	4.42873	4.00699
AGAP001892	2Rj	377	11917629	11919234	-1.89157	3.19344
AGAP001893	2Rj	377	11920533	11921866	4.08578	6.5176
AGAP001894	2Rj	267	11923302	11926819	-0.898635	3.69325
AGAP001895	2Rj	963	11930097	11936362	-2.76893	7.64002
AGAP001896	2Rj	263	11948396	11949914	0.582434	-1.81309
AGAP001897	2Rj	1100	11950445	11953744	-9.42967	1.38406
AGAP001898	2Rj	410	11953826	11955037	-2.92995	1.17911
AGAP001899	2Rj	1718	11955910	11963410	4.92642	5.89973
AGAP001900	2Rj	428	11965230	11967114	-2.96192	3.15736
AGAP001901	2Rj	1199	11967475	11971280	2.62196	8.57719
AGAP001902	2Rj	79	11972461	11974403	-2.90409	0.523392
AGAP001903	2Rj	216	11975823	11977806	3.6692	0.166306
AGAP001905	2Rj	687	11978382	11987819	3.90712	-2.40036
AGAP001907	2Rj	1501	11993622	11999176	-3.25914	-3.7377
AGAP001908	2Rj	643	12003203	12005507	2.97598	8.04069
AGAP001909	2Rj	836	12006614	12009304	3.09625	8.42125
AGAP001910	2Rj	123	12009509	12011157	-0.389286	2.8188
AGAP001911	2Rj	93	12011655	12012730	0.978516	0.381378
AGAP001912	2Rj	245	12012990	12014364	-1.2839	2.52186
AGAP001913	2Rj	227	12021329	12023879	-3.14415	2.18997
AGAP001914	2Rj	295	12025704	12027590	-2.11272	-2.05244
AGAP001915	2Rj	369	12028579	12030120	-9.35327	1.37323
AGAP001916	2Rj	1346	12076166	12089005	5.30727	6.62257
AGAP001917	2Rj	308	12093360	12095236	-2.55271	-3.55027
AGAP001918	2Rj	287	12095512	12097245	4.71821	3.75246
AGAP001919	2Rj	265	12097943	12099925	8.20987	0.248236
AGAP001923	2Rj	173	12104541	12107273	3.55948	3.70503
AGAP001924	2Rj	215	12294980	12296203	-1.25922	-2.79544
AGAP001925	2Rj	696	12299384	12332346	3.77276	0.462758
AGAP001926	2R	17	0	0	-0.311798	0.219755
AGAP001927	2R	11	0	0	-0.342044	0.261443
AGAP001928	2Rj	214	12380418	12382914	-2.23391	0.920211
AGAP001929	2Rj	1538	12383704	12388896	4.13177	7.38829
AGAP001930	2Rj	210	12389830	12392626	1.05609	0.939658
AGAP001931	2Rj	225	12405846	12406419	-6.27812	0.191594
AGAP001932	2Rj	265	12406770	12407785	-1.24562	4.6485
AGAP001933	2Rj	675	12424563	12426730	4.71832	5.17907
AGAP001934	2Rj	265	12499810	12500847	0.849648	5.30484
AGAP001935	2Rj	971	12534896	12621762	-4.19411	4.16511
AGAP001936	2Rj	556	12644796	12665612	-1.64908	-2.12731
AGAP001937	2Rj	40	12670179	12671299	-0.642467	0.705208
AGAP001938	2Rj	543	12671583	12673939	-6.16804	-0.200657
AGAP001939	2Rj	554	12677694	12680051	0.905961	5.42807
AGAP001940	2Rj	216	12680160	12680777	-4.50976	1.99449
AGAP001941	2Rj	335	12681098	12682954	-6.01055	-0.923709
AGAP001942	2Rj	90	12682472	12683927	-1.0703	-0.481915
AGAP001943	2Rj	621	12684515	12690361	3.20629	5.06915
AGAP001944	2Rj	260	12692620	12717413	-2.88216	1.45533
AGAP001945	2Rj	742	12720850	12724816	-1.66955	5.15979
AGAP001946	2Rj	270	12726312	12727124	-5.3165	-1.55707
AGAP001947	2Rj	801	12727416	12743008	-3.79995	3.6595
AGAP001948	2Rj	414	12766675	12768198	-4.95533	-0.180196
AGAP001949	2Rj	2184	12768695	12774338	2.89186	9.10589
AGAP001950	2Rj	505	12774801	12777198	-2.87487	-3.00038
AGAP001951	2Rj	315	12778938	12780479	-5.36117	-1.13427
AGAP001952	2Rj	394	12780685	12782505	1.0881	6.24323
AGAP001953	2Rj	282	12793303	12794674	-1.02817	2.90654
AGAP001954	2Rj	852	12797646	12801508	4.04563	7.75775
AGAP001955	2Rj	273	12802213	12808232	-2.03254	-2.44143
AGAP001957	2Rj	101	12809543	12829007	1.8165	0.957991
AGAP001958	2Rj	386	12836580	12840281	2.70449	2.78871
AGAP001959	2Rj	310	12841068	12843396	-5.59405	-0.714673
AGAP001960	2Rj	230	12866128	12869332	-6.18859	-0.983364
AGAP001961	2Rj	263	12906883	12909642	2.69257	-2.0191
AGAP001962	2Rj	429	12913821	12937345	4.31472	0.896075
AGAP001964	2Rj	257	12971258	12973402	4.45831	2.7461
AGAP001965	2Rj	519	12976761	12978999	4.44096	5.56126
AGAP001966	2Rj	472	12979692	12982136	4.74049	5.28794
AGAP001967	2Rj	961	12985652	12988388	3.38457	8.38381
AGAP001968	2Rj	492	12988769	12990379	3.19099	8.33576
AGAP001969	2Rj	172	12990761	12991837	-0.529163	5.91476
AGAP001970	2Rj	104	12992453	12993988	1.38314	-0.717874
AGAP001972	2Rj	418	12999648	13001649	-7.77503	-1.81175
AGAP001973	2Rj	202	13002445	13003902	3.74142	-1.51313
AGAP001974	2Rj	264	13003896	13014280	-7.25492	-0.279105
AGAP001975	2Rj	80	13017723	13018831	2.99963	2.49998
AGAP001976	2Rj	108	13018942	13020014	-5.38258	-1.23011
AGAP001978	2Rj	599	13020732	13042812	-1.47432	5.41338
AGAP001979	2Rj	2118	13047591	13056621	-9.41861	1.63423
AGAP001980	2Rj	295	13087482	13092836	-1.73086	4.55614
AGAP001981	2Rj	186	13098151	13110036	-1.39718	2.77565
AGAP001982	2Rj	225	13117589	13119875	3.77144	-3.09991
AGAP001983	2Rj	216	13133425	13135790	3.83116	3.43749
AGAP001984	2Rj	234	13150830	13154837	2.14312	0.96199
AGAP001985	2Rj	689	13156100	13179478	2.09363	6.05599
AGAP001986	2Rj	474	13187296	13208622	-3.01462	-2.11979
AGAP001988	2Rj	188	13209064	13209867	3.43043	2.46892
AGAP001989	2Rj	323	13210284	13211226	3.55418	1.78908
AGAP001993	2Rj	22	13234706	13237607	-0.497913	0.242351
AGAP001994	2Rj	774	13315691	13318196	8.3662	-3.11695
AGAP001995	2Rj	155	13318400	13319597	-3.2204	0.722664
AGAP001996	2Rj	261	13319935	13320974	3.01523	3.15302
AGAP001997	2Rj	317	13321240	13322751	4.17025	7.95302
AGAP001998	2Rj	171	13322900	13323616	4.21382	8.17698
AGAP001999	2Rj	604	13353615	13360847	-4.83572	-0.120312
AGAP002000	2Rj	106	13365918	13368708	-0.888774	0.981228
AGAP002002	2Rj	600	13400735	13403075	4.07041	8.67412
AGAP002003	2Rj	409	13404099	13405629	4.26518	5.57041
AGAP002004	2Rj	882	13406060	13409137	5.07705	5.95145
AGAP002005	2Rj	322	13533900	13535451	-6.47974	-0.414987
AGAP002006	2Rj	451	13550738	13556563	-6.49414	-0.712036
AGAP002007	2Rj	430	13729816	13733053	-7.67088	2.93049
AGAP002008	2Rj	560	13835946	13837677	3.47472	8.2531
AGAP002009	2Rj	3062	13875376	13889539	4.55913	8.11662
AGAP002010	2Rj	46	13889942	13891213	-2.29264	-0.753215
AGAP002011	2Rj	437	13892544	13895367	4.44218	0.946705
AGAP002012	2Rj	196	13898544	13921949	4.12492	3.34117
AGAP002013	2Rj	1483	13927785	13932101	4.2303	7.75878
AGAP002014	2Rj	978	13932762	13935504	4.319	7.94349
AGAP002015	2Rj	3031	13936707	13956091	4.44941	8.05597
AGAP002016	2Rj	432	13956326	13958362	4.14478	7.42759
AGAP002017	2Rj	461	13958288	13960286	0.638463	3.10155
AGAP002018	2Rj	592	13961511	13971752	-4.62711	0.520498
AGAP002020	2Rj	67	14012136	14013188	1.56146	1.4817
AGAP002021	2Rj	277	14014496	14021640	2.95388	1.33601
AGAP002022	2Rj	209	14023310	14025269	1.35562	1.38472
AGAP002023	2Rj	1098	14045793	14048939	3.85908	8.19913
AGAP002024	2Rj	821	14051081	14067777	4.59031	6.16064
AGAP002025	2Rj	140	14069095	14069749	-2.9784	-0.400727
AGAP002026	2Rj	124	14072673	14074022	2.21005	-2.13519
AGAP002028	2Rj	348	14075794	14083763	-0.365159	5.47933
AGAP002030	2Rj	2127	14084580	14097200	4.16943	7.63843
AGAP002031	2Rj	8	14098301	14098372	-0.348649	0.233623
AGAP002032	2Rj	1035	14098486	14109460	4.1022	7.54861
AGAP002035	2Rj	928	14110610	14115743	-9.55925	1.95367
AGAP002036	2Rj	705	14119307	14124417	3.5212	4.59618
AGAP002037	2Rj	360	14116061	14117553	1.25224	2.65666
AGAP002038	2Rj	1122	14126285	14129473	-3.26937	3.19448
AGAP002039	2Rj	83	14217622	14219247	3.35158	3.00644
AGAP002040	2Rj	951	14293693	14299822	-3.17048	4.72376
AGAP002041	2Rj	1719	14312602	14358238	4.03953	7.92389
AGAP002043	2Rj	630	14412816	14414564	4.94452	6.1952
AGAP002044	2R	421	14476578	14477808	-3.56208	-0.679451
AGAP002047	2R	338	14526243	14530988	-5.12949	0.257838
AGAP002048	2R	1328	14533618	14540779	2.37249	9.08111
AGAP002049	2R	204	14551198	14552501	-1.94775	1.6891
AGAP002050	2R	700	14555416	14560541	-4.43453	4.52715
AGAP002051	2R	489	14587908	14601133	2.62318	-0.687717
AGAP002052	2R	1195	14647188	14654837	4.14952	6.95472
AGAP002053	2R	117	14656432	14657743	-3.91132	0.888635
AGAP002054	2R	491	14659703	14675948	-2.31863	4.77027
AGAP002055	2R	573	14678933	14682243	-2.96701	8.63129
AGAP002056	2R	708	14682871	14686149	1.17318	4.27562
AGAP002058	2R	629	14686567	14689309	2.08934	5.90812
AGAP002059	2R	984	14690347	14693835	4.05856	6.96083
AGAP002060	2R	514	14694682	14701678	2.12868	5.97994
AGAP002061	2R	299	14715993	14717461	4.31918	3.8016
AGAP002062	2R	251	14717531	14718676	0.175634	-1.72442
AGAP002063	2R	390	14719716	14721808	-0.10779	3.36484
AGAP002064	2R	454	14721721	14723114	0.775972	3.20994
AGAP002065	2R	266	14723265	14724907	-4.26531	0.912569
AGAP002066	2R	107	14726797	14727957	0.678447	-0.145037
AGAP002067	2R	582	14728819	14731287	-9.12123	1.40888
AGAP002068	2R	703	14731223	14737475	-5.92117	-0.0891745
AGAP002069	2R	465	14743717	14746013	0.92621	4.45964
AGAP002070	2R	380	14780225	14781463	1.37001	4.1423
AGAP002071	2R	576	14793430	14799403	-2.31157	5.55687
AGAP002072	2R	346	14800490	14813625	1.18978	4.72688
AGAP002073	2R	283	14818976	14820756	2.10817	-2.06716
AGAP002074	2R	351	14821998	14823625	-6.68337	-0.859509
AGAP002075	2R	490	14823864	14826298	6.63773	0.102249
AGAP002076	2R	354	14826967	14831432	4.44204	-2.12732
AGAP002077	2R	349	14831780	14833467	1.77726	0.935348
AGAP002078	2R	99	14833742	14834389	1.85301	2.87264
AGAP002079	2R	491	14838995	14853390	-3.72911	-1.73036
AGAP002080	2R	275	14887448	14895033	-1.44735	2.65415
AGAP002081	2R	647	14897832	14903827	-6.85888	-1.14924
AGAP002082	2R	327	14906493	14936783	1.26714	-2.00116
AGAP002083	2R	835	15086712	15111339	4.01882	6.65898
AGAP002084	2R	385	15117639	15128102	3.00419	4.94755
AGAP002085	2R	102	15137115	15143746	0.586107	1.66443
AGAP002086	2R	533	15148369	15153499	3.19371	0.774084
AGAP002087	2R	38	15154350	15154869	-0.0272181	-0.460498
AGAP002088	2R	441	15155209	15156993	-5.23629	1.66941
AGAP002089	2R	885	15157931	15160536	3.27294	5.65742
AGAP002090	2R	880	15199183	15211996	3.67072	8.04693
AGAP002091	2R	1359	15221488	15227114	4.28718	7.44633
AGAP002092	2R	140	15231602	15232478	1.32521	1.31413
AGAP002093	2R	399	15233478	15252328	-6.22354	-3.91123
AGAP002094	2R	573	15257859	15262080	3.99052	0.275979
AGAP002095	2R	296	15296631	15326760	-1.62584	-1.10568
AGAP002097	2R	315	15327135	15329582	2.94658	6.7643
AGAP002098	2R	124	15329623	15329982	2.0125	0.296728
AGAP002099	2R	460	15331451	15333246	0.973257	-1.2269
AGAP002100	2R	931	15333741	15336896	2.57155	7.35608
AGAP002101	2R	1022	15427379	15431581	1.36528	5.65296
AGAP002102	2R	620	15435563	15437494	0.961127	5.31667
AGAP002104	2R	800	15517130	15570258	-2.97186	7.84174
AGAP002105	2R	152	15665440	15666091	4.09159	4.29904
AGAP002106	2R	1256	15698397	15701879	4.57271	7.60901
AGAP002107	2R	160	15703514	15704615	-3.96971	2.09016
AGAP002108	2R	338	15705487	15706852	0.32861	2.8686
AGAP002109	2R	205	15711958	15737190	0.951756	2.30635
AGAP002110	2R	554	15742126	15743771	7.97051	-3.26543
AGAP002111	2R	650	15751132	15752827	4.64343	4.16841
AGAP002112	2R	754	15753032	15754999	-5.24972	-2.27279
AGAP002113	2R	104	15755287	15758115	-0.663163	2.85073
AGAP002114	2R	285	15759226	15779255	0.749732	6.61985
AGAP002115	2R	501	15783899	15802524	-0.595555	-2.87694
AGAP002116	2R	383	15842771	15890943	8.25084	0.519092
AGAP002117	2R	382	15977672	15978840	-2.03614	5.96141
AGAP002118	2R	328	15978897	15980273	9.57999	0.814956
AGAP002119	2R	893	15987513	16029409	4.15928	9.12678
AGAP002120	2R	564	16040477	16043134	-5.5233	0.32781
AGAP002121	2R	97	16044791	16045694	2.32615	-0.423908
AGAP002122	2R	66	16045963	16047238	0.449431	1.50655
AGAP002123	2R	576	16050806	16074619	-2.53241	-2.50912
AGAP002124	2R	229	16079938	16082010	-5.57614	-0.454627
AGAP002125	2R	331	16083005	16084485	2.81033	-2.14377
AGAP002126	2R	323	16085949	16087379	9.83945	0.81554
AGAP002127	2R	223	16088787	16091558	5.85817	2.8891
AGAP002128	2R	455	16092073	16094193	-6.46233	-0.730794
AGAP002129	2R	282	16094308	16095471	3.82612	8.33165
AGAP002130	2R	102	16096073	16096912	7.81171	0.778144
AGAP002131	2R	514	16096798	16097943	4.21734	9.20105
AGAP002132	2R	1039	16100379	16103602	10.8433	0.800815
AGAP002133	2R	538	16106718	16110009	4.12269	8.97193
AGAP002134	2R	524	16220719	16222461	-7.84929	-4.36448
AGAP002135	2R	425	16291097	16323525	3.70959	8.02577
AGAP002136	2R	393	16381647	16385706	-1.87981	1.93176
AGAP002137	2R	528	16392256	16393909	1.90867	4.08145
AGAP002138	2R	495	16395816	16397481	3.82836	2.32668
AGAP002139	2R	319	16400102	16401475	-6.51287	0.536239
AGAP002140	2R	139	16401573	16402142	-2.24775	0.90518
AGAP002141	2R	152	16402495	16405075	-0.746483	4.02867
AGAP002142	2R	783	16405355	16408305	-6.61553	0.275036
AGAP002143	2R	602	16408789	16411592	-5.25812	-1.2899
AGAP002144	2R	335	16412000	16414111	-6.27439	0.257189
AGAP002145	2R	492	16414468	16419095	-3.01133	-3.10442
AGAP002146	2R	95	16419559	16420771	-0.480694	2.42595
AGAP002147	2R	278	16422205	16424324	-6.45988	0.237539
AGAP002149	2R	1633	16455157	16461790	4.3061	9.24014
AGAP002150	2R	604	16468982	16489129	-2.3557	3.64927
AGAP002151	2R	260	16503423	16505895	0.798912	3.12831
AGAP002152	2R	160	16511319	16522978	8.69204	0.935417
AGAP002153	2R	629	16535602	16541148	-3.01203	-2.94309
AGAP002154	2R	977	16542743	16553320	1.98884	5.91839
AGAP002155	2R	418	16555929	16562992	-4.92243	-1.13717
AGAP002156	2R	225	16572378	16574313	2.49615	-2.83293
AGAP002157	2R	669	16574588	16583302	-6.05622	-1.60746
AGAP002159	2R	621	16596910	16608275	-2.74744	2.79191
AGAP002161	2R	346	16611022	16635610	-0.984157	-3.64422
AGAP002162	2R	594	16638934	16640677	4.49368	3.21818
AGAP002163	2R	123	16655331	16658641	-0.307617	-2.0229
AGAP002164	2R	44	16662380	16663718	0.196992	0.907791
AGAP002165	2R	382	16670768	16682537	-6.55875	0.345395
AGAP002166	2R	428	16812393	16816168	-1.42289	-1.85731
AGAP002167	2R	80	16817057	16825766	-2.02793	0.0664434
AGAP002168	2R	269	16825922	16827316	-4.5666	-0.75982
AGAP002169	2R	91	16830893	16833289	0.947137	-2.26894
AGAP002170	2R	176	16833608	16834838	-1.95231	2.90728
AGAP002171	2R	394	16835162	16837841	-0.779251	4.36819
AGAP002172	2R	144	16857783	16889799	-1.26349	-0.89415
AGAP002173	2R	631	16892276	16896899	-5.86939	4.86888
AGAP002174	2R	417	16897121	16898516	1.48868	-3.14939
AGAP002175	2R	279	16899948	16901669	-2.13	-3.30768
AGAP002176	2R	435	16902953	16911547	0.785698	-3.97179
AGAP002177	2R	234	16912024	16913096	3.95661	2.06538
AGAP002178	2R	245	16922254	17079034	2.72124	2.12873
AGAP002181	2R	271	17189404	17197354	-2.06792	-0.161383
AGAP002182	2R	368	17198459	17201323	3.70335	3.21686
AGAP002183	2R	564	17202247	17204526	-2.69986	7.1514
AGAP002184	2R	1124	17205623	17211706	4.37617	6.37842
AGAP002185	2R	245	17212202	17213894	-1.72713	-2.80804
AGAP002186	2R	612	17219941	17315760	-1.34327	3.80555
AGAP002188	2R	116	17328044	17328912	4.69656	-3.02891
AGAP002189	2R	99	17331871	17332553	-1.09477	2.09532
AGAP002190	2R	240	17333035	17333892	-4.61763	-1.04161
AGAP002191	2R	237	17334179	17335132	6.64825	-1.33337
AGAP002192	2R	227	17383563	17389410	-2.04455	2.23166
AGAP002193	2R	415	17389963	17394645	-1.77897	7.63978
AGAP002194	2R	539	17464878	17477310	-0.855528	5.9113
AGAP002195	2R	299	17478628	17482056	7.32151	0.974031
AGAP002196	2R	495	17484030	17485823	6.08958	2.26819
AGAP002197	2R	372	17488976	17490483	-4.40048	-1.41567
AGAP002198	2R	204	17492366	17494622	2.54628	-3.07821
AGAP002199	2R	965	17496293	17515225	4.05559	5.02521
AGAP002200	2R	395	17556634	17564558	1.51893	-2.56977
AGAP002202	2R	309	17566544	17572300	3.01556	-5.24071
AGAP002205	2R	21	17577495	17580929	2.92889	-1.88355
AGAP002207	2R	40	17589571	17591529	-1.60642	-0.404532
AGAP002208	2R	35	17594524	17596302	5.95893	0.893072
AGAP002209	2R	20	17598960	17600720	5.84019	0.938464
AGAP002210	2R	324	17601493	17603299	9.48912	0.739644
AGAP002211	2R	15	17604120	17605885	-0.185541	-0.119223
AGAP002212	2R	419	17618864	17653542	-2.82737	1.18692
AGAP002214	2R	752	17670600	17674617	-2.7261	9.76329
AGAP002215	2R	1867	17674757	17687612	-2.72595	9.8161
AGAP002216	2R	219	17688480	17689560	-0.815242	-1.91131
AGAP002217	2R	726	17689931	17693750	3.37636	7.36789
AGAP002218	2R	256	17694406	17695523	-0.080078	3.58224
AGAP002219	2R	60	17699429	17702648	0.433119	-1.00529
AGAP002220	2R	271	17703704	17704495	-1.55428	2.53779
AGAP002221	2R	406	17704454	17706258	-6.50494	-0.654698
AGAP002222	2R	651	17706765	17709059	4.04086	7.38237
AGAP002223	2R	1115	17709315	17713348	-6.78601	-0.760865
AGAP002224	2R	810	17723896	17731996	7.40157	-4.00091
AGAP002226	2R	1401	17736711	17780265	4.9625	6.40894
AGAP002227	2R	183	17787347	17788652	-1.39269	1.25404
AGAP002228	2R	226	17790877	17793760	0.24769	-2.19379
AGAP002229	2R	764	17802398	17816166	-7.12941	1.0428
AGAP002231	2R	1083	17829161	17831842	4.03135	8.01243
AGAP002232	2R	578	17848477	17862626	8.39757	-0.60951
AGAP002233	2R	742	17945237	17959129	8.24369	-3.38895
AGAP002234	2R	307	17965500	17968545	-2.8476	-2.20396
AGAP002235	2R	424	17971008	18005899	-4.90816	-1.08503
AGAP002236	2R	627	18013546	18016772	4.54111	-1.26694
AGAP002238	2R	982	18034551	18047871	5.03216	5.89256
AGAP002239	2R	236	18058292	18060441	-2.45131	-1.21887
AGAP002240	2R	149	18061032	18061821	-2.48168	0.327419
AGAP002241	2R	467	18061979	18063757	-7.04653	0.383062
AGAP002242	2R	924	18065547	18069173	-7.3933	0.334056
AGAP002243	2R	880	18069659	18082914	-2.83309	7.13341
AGAP002245	2R	54	18083013	18084012	-1.53202	0.45004
AGAP002246	2R	1945	18085098	18091819	-0.231581	10.3058
AGAP002247	2R	62	18092217	18093639	0.799157	0.3222
AGAP002248	2R	687	18094180	18096550	-6.40372	-2.05709
AGAP002250	2R	977	18103826	18178600	-7.33934	4.76109
AGAP002251	2R	55	18195396	18198939	-0.955504	3.38067
AGAP002252	2R	1340	18201189	18208745	4.64632	6.47814
AGAP002253	2R	192	18209542	18223547	1.61117	3.01811
AGAP002254	2R	179	18223833	18224551	-0.473421	-2.76174
AGAP002255	2R	227	18224487	18225463	-2.47873	3.1182
AGAP002256	2R	222	18226174	18227063	-4.97647	-0.925469
AGAP002257	2R	161	18229188	18230485	0.862638	0.527459
AGAP002258	2R	224	18230838	18233631	-5.14715	3.37344
AGAP002259	2R	467	18253438	18254934	3.57487	1.32805
AGAP002260	2R	270	18255319	18257364	-1.86344	-1.07818
AGAP002261	2R	839	18263195	18272647	-0.860239	4.77323
AGAP002262	2R	995	18298863	18309240	0.417859	-5.23871
AGAP002263	2R	420	18343910	18357222	-5.3509	-0.979368
AGAP002264	2R	313	18359321	18370654	-0.00498433	-4.35732
AGAP002265	2R	422	18375536	18378087	7.085	-4.46755
AGAP002266	2R	414	18378164	18382530	-6.36142	3.28853
AGAP002268	2R	3033	18384422	18395773	-4.88784	-4.53894
AGAP002269	2R	246	18396864	18398413	-3.51741	4.61253
AGAP002270	2R	465	18407724	18410963	0.413276	-3.21413
AGAP002272	2R	1982	18416769	18456860	4.5285	6.86805
AGAP002274	2R	2534	18460387	18507336	4.75541	7.29366
AGAP002275	2R	440	18508124	18509881	-4.01099	0.739439
AGAP002276	2R	351	18511125	18513038	-2.87388	2.18726
AGAP002277	2R	38	18513323	18514158	1.41852	1.90298
AGAP002278	2R	631	18515171	18519919	-2.56999	-3.4145
AGAP002279	2R	404	18533396	18535271	-4.55486	-2.21784
AGAP002280	2R	190	18536707	18538331	-3.10611	-2.12029
AGAP002281	2R	1272	18539949	18546121	-5.26512	4.91209
AGAP002282	2R	199	18547710	18549723	0.0213588	1.40254
AGAP002283	2R	185	18573001	18574525	0.775911	0.12655
AGAP002284	2R	148	18575300	18579274	-3.74093	-1.32944
AGAP002285	2R	46	18579900	18585061	-0.503453	0.645529
AGAP002286	2R	17	18584947	18586209	-0.384273	0.652583
AGAP002287	2R	567	18586446	18590819	4.61162	-3.74003
AGAP002288	2R	374	18593418	18610386	1.64555	-2.58164
AGAP002289	2R	344	18630257	18632605	-5.66733	-1.98358
AGAP002290	2R	759	18634307	18638882	-2.25836	6.78078
AGAP002291	2R	652	18640200	18660570	-4.52986	3.15704
AGAP002292	2R	188	18669861	18670893	1.55861	2.71843
AGAP002293	2R	571	18673964	18683569	4.62061	-1.57669
AGAP002294	2R	721	18683699	18685240	-1.41579	-10.5453
AGAP002295	2R	601	18685668	18687944	4.96675	-1.39128
AGAP002296	2R	174	18701954	18719082	2.33358	2.07504
AGAP002297	2R	370	18732501	18733496	4.74848	3.98459
AGAP002298	2R	271	18774092	18774823	2.08044	5.48651
AGAP002299	2Rb	70	19024382	19026375	-8.98121	-2.40114
AGAP002300	2Rb	687	19027548	19040586	-11.2139	-2.43134
AGAP002302	2Rb	269	19040585	19041837	4.53195	-3.17451
AGAP002303	2Rb	347	19043974	19052486	-10.1963	-2.43735
AGAP002305	2Rb	133	19052891	19053747	-10.5034	-2.56222
AGAP002306	2Rb	181	19054063	19056302	3.97508	-2.95216
AGAP002307	2Rb	169	19057692	19058903	-10.1694	-2.03702
AGAP002308	2Rb	208	19059011	19060311	-10.7722	-2.2506
AGAP002309	2Rb	750	19060612	19073357	-11.5877	-2.55956
AGAP002310	2Rb	1122	19074789	19135191	-11.6592	-2.62085
AGAP002312	2Rb	423	19225564	19227118	-10.5666	-2.6307
AGAP002313	2Rb	490	19227606	19229860	-9.34617	-3.08295
AGAP002314	2Rb	188	19229445	19230679	-10.2143	-2.15762
AGAP002315	2Rb	335	19231025	19483421	-10.0082	-3.20844
AGAP002320	2Rb	161	19483679	19484648	-9.14732	-0.963235
AGAP002321	2Rb	3137	19518880	19532204	-11.6821	-2.75704
AGAP002322	2Rb	480	19538683	19541190	-10.2724	-2.20074
AGAP002323	2Rb	521	19547045	19553216	-10.6133	-2.52185
AGAP002324	2Rb	523	19567983	19574991	-7.9533	-2.96038
AGAP002325	2Rb	238	19610696	19658751	-9.16785	-3.27174
AGAP002326	2Rb	118	19723884	19724691	-10.1445	-1.20536
AGAP002327	2Rb	551	19895009	19898969	-9.59833	-1.98248
AGAP002329	2Rb	529	19947532	19951883	-9.68435	-2.888
AGAP002330	2Rb	118	19952102	19952729	6.54819	1.62507
AGAP002331	2Rb	448	19954166	19956783	-10.5439	-2.10121
AGAP002332	2Rb	151	19974032	19974823	-9.74445	-3.50623
AGAP002333	2Rb	299	19974751	19975789	-7.39252	-3.58133
AGAP002334	2Rb	617	19977776	19994401	-10.1405	-2.39862
AGAP002335	2Rb	240	20003872	20007544	-1.3233	4.73806
AGAP002336	2Rb	669	20216981	20220319	-10.7715	-1.92276
AGAP002337	2Rb	315	20274998	20277322	4.86112	7.07169
AGAP002338	2Rb	96	20277667	20278503	-3.49353	-0.482806
AGAP002339	2Rb	247	20278838	20279921	-0.760201	-3.54833
AGAP002340	2Rb	655	20284397	20288304	8.86294	1.80577
AGAP002341	2Rb	330	20288825	20290349	-7.78529	-1.52607
AGAP002342	2Rb	386	20376396	20387809	-9.79272	-2.677
AGAP002344	2Rb	632	20487928	20492035	-9.08267	-3.87735
AGAP002345	2Rb	742	20500138	20502586	4.57197	7.11614
AGAP002346	2Rb	80	20502709	20503435	-1.51546	-2.05487
AGAP002347	2Rb	387	20503869	20505783	0.0954241	-2.77919
AGAP002348	2Rb	458	20506394	20507830	-10.0226	-2.13056
AGAP002349	2Rb	602	20508179	20510102	-7.47811	-1.43478
AGAP002350	2Rb	96	20517932	20530180	1.31214	3.05675
AGAP002351	2Rb	1854	20530881	20537832	-10.7892	-3.098
AGAP002352	2Rb	423	20538788	20546515	-10.7876	-1.66939
AGAP002353	2Rb	324	20547215	20548780	-7.31378	-2.65346
AGAP002354	2Rb	495	20571876	20577183	-9.30191	-3.28749
AGAP002355	2Rb	236	20583976	20591576	-9.05475	-2.11357
AGAP002356	2Rb	237	20592831	20594830	3.94314	3.71686
AGAP002357	2Rb	75	20595150	20596781	-1.64473	-0.320381
AGAP002358	2Rb	109	20597739	20600249	6.32413	-0.285356
AGAP002359	2Rb	325	20604485	20608709	-10.1629	-2.72082
AGAP002360	2Rb	253	20617383	20618411	-2.35643	-4.14947
AGAP002361	2Rb	162	20620164	20636209	2.10285	2.91396
AGAP002362	2Rb	105	20643276	20644364	-3.99969	-0.802943
AGAP002363	2Rb	312	20644572	20646085	-4.10524	-0.197882
AGAP002364	2Rb	718	20646222	20650102	-10.6123	-1.2053
AGAP002365	2Rb	895	20650893	20653223	-9.55343	-2.55464
AGAP002366	2Rb	390	20672967	20677672	0.285748	-2.912
AGAP002367	2Rb	597	20684469	20687088	-10.7005	-2.39059
AGAP002368	2Rb	7	20698736	20698817	-0.30391	0.204465
AGAP002369	2Rb	372	20736414	20738177	-9.31246	-3.20159
AGAP002370	2Rb	526	20754771	20758900	-8.96536	-3.73842
AGAP002371	2Rb	1197	20761175	20770172	-9.48276	-3.73185
AGAP002372	2Rb	452	20776828	20785488	-10.6608	-2.37963
AGAP002374	2Rb	162	20789812	20793640	-5.56267	-1.22299
AGAP002375	2Rb	73	20794114	20794866	-1.68227	-0.789194
AGAP002376	2Rb	432	20795402	20797041	-9.2513	-1.72283
AGAP002377	2Rb	464	20804723	20812644	-10.2478	-2.18229
AGAP002378	2Rb	407	20815983	20817794	-9.74292	-3.72561
[truncated: 9,320 more rows]
