# Supplementary material for: Unravelling population structure heterogeneity within the genome of the malaria vector Anopheles gambiae
Source: BMC Genomics. 2021 Jun 8;22:422. doi: 10.1186/s12864-021-07722-y (PMC8185951; doi:10.1186/s12864-021-07722-y)
Supplement: Supplementary file 5 — Additional file 5: S3 Table. Summary of missing data per gene. [file 12864_2021_7722_MOESM5_ESM.xlsx]

## Sheet: genewise_maxfreqSNP_missingdata
S3 Table	Per gene missing data frequency
Gene Name	Chromosome	Position	N_data	N_miss	F_miss
AGAP000002	X	3594	1530	2	0.00130719
AGAP000005	X	38354	1530	0	0
AGAP000007	X	88153	1530	2	0.00130719
AGAP000008	X	94013	1530	0	0
AGAP000009	X	105178	1530	4	0.00261438
AGAP000010	X	121763	1530	2	0.00130719
AGAP000011	X	130355	1530	0	0
AGAP000012	X	147736	1530	0	0
AGAP000013	X	162871	1530	0	0
AGAP000015	X	201445	1530	2	0.00130719
AGAP000016	X	207015	1530	2	0.00130719
AGAP000017	X	216540	1530	20	0.0130719
AGAP000018	X	251421	1530	2	0.00130719
AGAP000019	X	288714	1530	2	0.00130719
AGAP000020	X	296560	1530	2	0.00130719
AGAP000021	X	315280	1530	0	0
AGAP000022	X	310280	1530	2	0.00130719
AGAP000023	X	323012	1530	0	0
AGAP000025	X	335048	1530	2	0.00130719
AGAP000028	X	363635	1530	2	0.00130719
AGAP000029	X	379381	1530	4	0.00261438
AGAP000032	X	423580	1530	4	0.00261438
AGAP000033	X	438362	1530	2	0.00130719
AGAP000035	X	451931	1530	2	0.00130719
AGAP000037	X	463299	1530	4	0.00261438
AGAP000038	X	482349	1530	2	0.00130719
AGAP000039	X	495978	1530	2	0.00130719
AGAP000040	X	509923	1530	2	0.00130719
AGAP000041	X	517616	1530	2	0.00130719
AGAP000042	X	532673	1530	12	0.00784314
AGAP000043	X	615850	1530	2	0.00130719
AGAP000044	X	627738	1530	2	0.00130719
AGAP000045	X	734935	1530	2	0.00130719
AGAP000046	X	741840	1530	2	0.00130719
AGAP000047	X	753416	1530	2	0.00130719
AGAP000048	X	784542	1530	4	0.00261438
AGAP000049	X	809029	1530	2	0.00130719
AGAP000051	X	839920	1530	2	0.00130719
AGAP000053	X	844019	1530	2	0.00130719
AGAP000054	X	891096	1530	2	0.00130719
AGAP000055	X	898607	1530	2	0.00130719
AGAP000056	X	901148	1530	2	0.00130719
AGAP000057	X	922750	1530	2	0.00130719
AGAP000058	X	936794	1530	4	0.00261438
AGAP000061	X	958838	1530	8	0.00522876
AGAP000062	X	977848	1530	2	0.00130719
AGAP000063	X	981986	1530	2	0.00130719
AGAP000064	X	997370	1530	2	0.00130719
AGAP000065	X	1015911	1530	8	0.00522876
AGAP000066	X	1026536	1530	2	0.00130719
AGAP000067	X	1037084	1530	0	0
AGAP000068	X	1058696	1530	0	0
AGAP000069	X	1060898	1530	2	0.00130719
AGAP000070	X	1104723	1530	2	0.00130719
AGAP000071	X	1114339	1530	2	0.00130719
AGAP000072	X	1121307	1530	2	0.00130719
AGAP000073	X	1165188	1530	0	0
AGAP000074	X	1210337	1530	2	0.00130719
AGAP000075	X	1250800	1530	2	0.00130719
AGAP000076	X	1260221	1530	4	0.00261438
AGAP000078	X	1264841	1530	2	0.00130719
AGAP000079	X	1270412	1530	0	0
AGAP000080	X	1373645	1530	2	0.00130719
AGAP000081	X	1420525	1530	2	0.00130719
AGAP000082	X	1426109	1530	2	0.00130719
AGAP000083	X	1429243	1530	0	0
AGAP000084	X	1431877	1530	0	0
AGAP000085	X	1433937	1530	2	0.00130719
AGAP000086	X	1451216	1530	0	0
AGAP000090	X	1527072	1530	2	0.00130719
AGAP000091	X	1532841	1530	2	0.00130719
AGAP000092	X	1538360	1530	2	0.00130719
AGAP000093	X	1542135	1530	2	0.00130719
AGAP000094	X	1548637	1530	2	0.00130719
AGAP000095	X	1550538	1530	2	0.00130719
AGAP000096	X	1566131	1530	0	0
AGAP000097	X	1576092	1530	0	0
AGAP000098	X	1579946	1530	2	0.00130719
AGAP000099	X	1612082	1530	2	0.00130719
AGAP000100	X	1629785	1530	0	0
AGAP000102	X	1737721	1530	4	0.00261438
AGAP000104	X	1739763	1530	8	0.00522876
AGAP000105	X	1751708	1530	0	0
AGAP000106	X	1764616	1530	0	0
AGAP000108	X	1788968	1530	0	0
AGAP000109	X	1793377	1530	0	0
AGAP000110	X	1794739	1530	0	0
AGAP000111	X	1797589	1530	0	0
AGAP000112	X	1834357	1530	4	0.00261438
AGAP000114	X	1860838	1530	4	0.00261438
AGAP000115	X	1866066	1530	2	0.00130719
AGAP000116	X	1920700	1530	2	0.00130719
AGAP000117	X	1935231	1530	2	0.00130719
AGAP000118	X	1938018	1530	0	0
AGAP000119	X	1942265	1530	2	0.00130719
AGAP000120	X	1945160	1530	2	0.00130719
AGAP000121	X	1969137	1530	4	0.00261438
AGAP000123	X	2014033	1530	2	0.00130719
AGAP000124	X	2021449	1530	2	0.00130719
AGAP000126	X	2032963	1530	6	0.00392157
AGAP000127	X	2039824	1530	2	0.00130719
AGAP000128	X	2060146	1530	0	0
AGAP000129	X	2069722	1530	2	0.00130719
AGAP000131	X	2082148	1530	2	0.00130719
AGAP000132	X	2084287	1530	0	0
AGAP000133	X	2090541	1530	0	0
AGAP000136	X	2105587	1530	2	0.00130719
AGAP000137	X	2110814	1530	0	0
AGAP000138	X	2139518	1530	2	0.00130719
AGAP000139	X	2146927	1530	2	0.00130719
AGAP000140	X	2152572	1530	2	0.00130719
AGAP000141	X	2164863	1530	8	0.00522876
AGAP000142	X	2174833	1530	10	0.00653595
AGAP000143	X	2185386	1530	2	0.00130719
AGAP000144	X	2193421	1530	2	0.00130719
AGAP000145	X	2226819	1530	0	0
AGAP000146	X	2318099	1530	12	0.00784314
AGAP000147	X	2333748	1530	2	0.00130719
AGAP000149	X	2343475	1530	24	0.0156863
AGAP000150	X	2405832	1530	2	0.00130719
AGAP000151	X	2455273	1530	2	0.00130719
AGAP000152	X	2456338	1530	0	0
AGAP000153	X	2477221	1530	4	0.00261438
AGAP000154	X	2486689	1530	2	0.00130719
AGAP000155	X	2490403	1530	0	0
AGAP000156	X	2735254	1530	2	0.00130719
AGAP000158	X	2777005	1530	0	0
AGAP000159	X	2814312	1530	2	0.00130719
AGAP000161	X	2823187	1530	16	0.0104575
AGAP000162	X	2836063	1530	0	0
AGAP000163	X	2846324	1530	0	0
AGAP000164	X	2848505	1530	2	0.00130719
AGAP000165	X	2850862	1530	0	0
AGAP000166	X	2854997	1530	0	0
AGAP000167	X	2869299	1530	2	0.00130719
AGAP000168	X	2894800	1530	4	0.00261438
AGAP000169	X	2897684	1530	4	0.00261438
AGAP000170	X	2905723	1530	0	0
AGAP000171	X	2921640	1530	2	0.00130719
AGAP000172	X	2927349	1530	0	0
AGAP000173	X	2938829	1530	2	0.00130719
AGAP000175	X	2950907	1530	0	0
AGAP000177	X	2980844	1530	0	0
AGAP000179	X	2994859	1530	0	0
AGAP000180	X	3001769	1530	6	0.00392157
AGAP000181	X	3005350	1530	2	0.00130719
AGAP000182	X	3007431	1530	2	0.00130719
AGAP000183	X	3009587	1530	2	0.00130719
AGAP000184	X	3021050	1530	2	0.00130719
AGAP000185	X	3041487	1530	2	0.00130719
AGAP000187	X	3067265	1530	2	0.00130719
AGAP000188	X	3080156	1530	0	0
AGAP000189	X	3089931	1530	4	0.00261438
AGAP000190	X	3120306	1530	2	0.00130719
AGAP000191	X	3167386	1530	2	0.00130719
AGAP000192	X	3178591	1530	0	0
AGAP000193	X	3184323	1530	2	0.00130719
AGAP000194	X	3199329	1530	2	0.00130719
AGAP000195	X	3204840	1530	2	0.00130719
AGAP000196	X	3214316	1530	0	0
AGAP000198	X	3258164	1530	2	0.00130719
AGAP000199	X	3263737	1530	2	0.00130719
AGAP000200	X	3266937	1530	4	0.00261438
AGAP000201	X	3280147	1530	2	0.00130719
AGAP000202	X	3335855	1530	0	0
AGAP000203	X	3365129	1530	6	0.00392157
AGAP000204	X	3376663	1530	2	0.00130719
AGAP000205	X	3420150	1530	4	0.00261438
AGAP000206	X	3427537	1530	2	0.00130719
AGAP000207	X	3452316	1530	0	0
AGAP000208	X	3456647	1530	4	0.00261438
AGAP000209	X	3475362	1530	2	0.00130719
AGAP000210	X	3478758	1530	2	0.00130719
AGAP000211	X	3481918	1530	2	0.00130719
AGAP000214	X	3490198	1530	2	0.00130719
AGAP000215	X	3581121	1530	4	0.00261438
AGAP000216	X	3612640	1530	2	0.00130719
AGAP000217	X	3638132	1530	4	0.00261438
AGAP000218	X	4005990	1530	2	0.00130719
AGAP000219	X	4088097	1530	0	0
AGAP000220	X	4090693	1530	2	0.00130719
AGAP000222	X	4146659	1530	6	0.00392157
AGAP000223	X	4173534	1530	2	0.00130719
AGAP000225	X	4237737	1530	2	0.00130719
AGAP000226	X	4258717	1530	2	0.00130719
AGAP000228	X	4326820	1530	6	0.00392157
AGAP000230	X	4333255	1530	2	0.00130719
AGAP000232	X	4346955	1530	4	0.00261438
AGAP000233	X	4383730	1530	2	0.00130719
AGAP000234	X	4405629	1530	2	0.00130719
AGAP000235	X	4425494	1530	2	0.00130719
AGAP000236	X	4444118	1530	10	0.00653595
AGAP000237	X	4474998	1530	2	0.00130719
AGAP000238	X	4495723	1530	2	0.00130719
AGAP000239	X	4504979	1530	2	0.00130719
AGAP000240	X	4509012	1530	4	0.00261438
AGAP000241	X	4511002	1530	2	0.00130719
AGAP000242	X	4522606	1530	4	0.00261438
AGAP000243	X	4527541	1530	2	0.00130719
AGAP000244	X	4552449	1530	0	0
AGAP000245	X	4562144	1530	2	0.00130719
AGAP000246	X	4568332	1530	4	0.00261438
AGAP000247	X	4577204	1530	2	0.00130719
AGAP000249	X	4594855	1530	2	0.00130719
AGAP000250	X	4598913	1530	2	0.00130719
AGAP000251	X	4601194	1530	8	0.00522876
AGAP000252	X	4608778	1530	2	0.00130719
AGAP000253	X	4610841	1530	2	0.00130719
AGAP000254	X	4792347	1530	2	0.00130719
AGAP000255	X	4829434	1530	2	0.00130719
AGAP000256	X	4905172	1530	2	0.00130719
AGAP000258	X	4910137	1530	2	0.00130719
AGAP000260	X	4917289	1530	0	0
AGAP000261	X	4920783	1530	2	0.00130719
AGAP000262	X	4926799	1530	8	0.00522876
AGAP000264	X	4951031	1530	4	0.00261438
AGAP000266	X	4953447	1530	0	0
AGAP000267	X	4957192	1530	2	0.00130719
AGAP000268	X	4963111	1530	0	0
AGAP000269	X	4979834	1530	4	0.00261438
AGAP000270	X	4984861	1530	0	0
AGAP000271	X	4990854	1530	2	0.00130719
AGAP000272	X	4995211	1530	2	0.00130719
AGAP000273	X	5005119	1530	2	0.00130719
AGAP000274	X	5006769	1530	0	0
AGAP000275	X	5020266	1530	0	0
AGAP000277	X	5031733	1530	0	0
AGAP000278	X	5035503	1530	2	0.00130719
AGAP000279	X	5036939	1530	2	0.00130719
AGAP000280	X	5042026	1530	2	0.00130719
AGAP000281	X	5046777	1530	2	0.00130719
AGAP000283	X	5110659	1530	2	0.00130719
AGAP000284	X	5114744	1530	0	0
AGAP000285	X	5115661	1530	4	0.00261438
AGAP000286	X	5121707	1530	2	0.00130719
AGAP000287	X	5123475	1530	0	0
AGAP000288	X	5126113	1530	0	0
AGAP000289	X	5128071	1530	2	0.00130719
AGAP000290	X	5130787	1530	2	0.00130719
AGAP000292	X	5160038	1530	2	0.00130719
AGAP000293	X	5204454	1530	2	0.00130719
AGAP000294	X	5277224	1530	4	0.00261438
AGAP000295	X	5299872	1530	2	0.00130719
AGAP000296	X	5312522	1530	4	0.00261438
AGAP000297	X	5319268	1530	2	0.00130719
AGAP000298	X	5324652	1530	2	0.00130719
AGAP000299	X	5327285	1530	2	0.00130719
AGAP000300	X	5360109	1530	2	0.00130719
AGAP000303	X	5371382	1530	2	0.00130719
AGAP000304	X	5403291	1530	2	0.00130719
AGAP000305	X	5410927	1530	0	0
AGAP000306	X	5421639	1530	2	0.00130719
AGAP000307	X	5444811	1530	12	0.00784314
AGAP000308	X	5448484	1530	2	0.00130719
AGAP000309	X	5452986	1530	4	0.00261438
AGAP000310	X	5469583	1530	4	0.00261438
AGAP000311	X	5478862	1530	0	0
AGAP000312	X	5491297	1530	0	0
AGAP000313	X	5503548	1530	0	0
AGAP000314	X	5522714	1530	14	0.00915033
AGAP000315	X	10092165	1530	2	0.00130719
AGAP000316	X	5544158	1530	2	0.00130719
AGAP000317	X	5616758	1530	0	0
AGAP000319	X	5673073	1530	2	0.00130719
AGAP000320	X	5694667	1530	2	0.00130719
AGAP000321	X	5711186	1530	0	0
AGAP000322	X	5720557	1530	2	0.00130719
AGAP000323	X	5730551	1530	4	0.00261438
AGAP000324	X	5733494	1530	30	0.0196078
AGAP000325	X	5745860	1530	2	0.00130719
AGAP000326	X	5749135	1530	2	0.00130719
AGAP000327	X	5754930	1530	0	0
AGAP000328	X	5762193	1530	0	0
AGAP000329	X	5779026	1530	2	0.00130719
AGAP000330	X	5786285	1530	0	0
AGAP000331	X	5813835	1530	12	0.00784314
AGAP000332	X	5853804	1530	4	0.00261438
AGAP000334	X	5860247	1530	2	0.00130719
AGAP000336	X	5873050	1530	2	0.00130719
AGAP000337	X	5877716	1530	4	0.00261438
AGAP000338	X	5885015	1530	2	0.00130719
AGAP000339	X	5887159	1530	8	0.00522876
AGAP000340	X	5891925	1530	4	0.00261438
AGAP000341	X	5899162	1530	2	0.00130719
AGAP000342	X	5901274	1530	2	0.00130719
AGAP000343	X	5906266	1530	4	0.00261438
AGAP000344	X	5967494	1530	2	0.00130719
AGAP000345	X	5996034	1530	2	0.00130719
AGAP000346	X	6129948	1530	2	0.00130719
AGAP000347	X	6139022	1530	0	0
AGAP000348	X	6142366	1530	2	0.00130719
AGAP000349	X	6176477	1530	2	0.00130719
AGAP000351	X	6277099	1530	4	0.00261438
AGAP000354	X	6317682	1530	0	0
AGAP000355	X	6330333	1530	2	0.00130719
AGAP000356	X	6349842	1530	2	0.00130719
AGAP000357	X	6351206	1530	0	0
AGAP000358	X	6355033	1530	2	0.00130719
AGAP000359	X	6358323	1530	2	0.00130719
AGAP000360	X	6500064	1530	2	0.00130719
AGAP000361	X	6547983	1530	4	0.00261438
AGAP000363	X	6756500	1530	4	0.00261438
AGAP000364	X	6758101	1530	2	0.00130719
AGAP000365	X	6768189	1530	0	0
AGAP000366	X	6771480	1530	2	0.00130719
AGAP000367	X	6773897	1530	2	0.00130719
AGAP000368	X	6801312	1530	4	0.00261438
AGAP000372	X	6808805	1530	8	0.00522876
AGAP000374	X	6860026	1530	2	0.00130719
AGAP000375	X	6864534	1530	4	0.00261438
AGAP000376	X	6872596	1530	2	0.00130719
AGAP000377	X	6875071	1530	2	0.00130719
AGAP000378	X	6881658	1530	2	0.00130719
AGAP000379	X	6898969	1530	2	0.00130719
AGAP000380	X	6905526	1530	2	0.00130719
AGAP000382	X	6944070	1530	0	0
AGAP000383	X	6974958	1530	2	0.00130719
AGAP000384	X	7067124	1530	4	0.00261438
AGAP000385	X	7075444	1530	8	0.00522876
AGAP000386	X	7096394	1530	0	0
AGAP000387	X	7115090	1530	2	0.00130719
AGAP000388	X	7119758	1530	2	0.00130719
AGAP000389	X	7132171	1530	22	0.0143791
AGAP000390	X	7165796	1530	2	0.00130719
AGAP000391	X	7185654	1530	2	0.00130719
AGAP000392	X	7191389	1530	0	0
AGAP000393	X	7195843	1530	0	0
AGAP000394	X	7200789	1530	2	0.00130719
AGAP000395	X	7232161	1530	2	0.00130719
AGAP000396	X	7240908	1530	0	0
AGAP000397	X	7244435	1530	2	0.00130719
AGAP000398	X	7248422	1530	0	0
AGAP000399	X	7269886	1530	0	0
AGAP000400	X	7273690	1530	4	0.00261438
AGAP000401	X	7277002	1530	2	0.00130719
AGAP000402	X	7279971	1530	0	0
AGAP000403	X	7291017	1530	2	0.00130719
AGAP000405	X	7300021	1530	2	0.00130719
AGAP000406	X	7318599	1530	2	0.00130719
AGAP000407	X	7331175	1530	0	0
AGAP000410	X	7356914	1530	10	0.00653595
AGAP000411	X	7381582	1530	2	0.00130719
AGAP000412	X	7386452	1530	2	0.00130719
AGAP000413	X	7400522	1530	2	0.00130719
AGAP000414	X	7404265	1530	0	0
AGAP000415	X	7405050	1530	0	0
AGAP000416	X	7437816	1530	2	0.00130719
AGAP000418	X	7474948	1530	2	0.00130719
AGAP000420	X	7549898	1530	4	0.00261438
AGAP000421	X	7555030	1530	2	0.00130719
AGAP000422	X	7598788	1530	2	0.00130719
AGAP000425	X	7615580	1530	4	0.00261438
AGAP000426	X	7618855	1530	0	0
AGAP000427	X	7631088	1530	2	0.00130719
AGAP000428	X	7634981	1530	2	0.00130719
AGAP000429	X	7642474	1530	4	0.00261438
AGAP000430	X	7649624	1530	24	0.0156863
AGAP000431	X	7670527	1530	2	0.00130719
AGAP000432	X	7691223	1530	2	0.00130719
AGAP000433	X	7697810	1530	0	0
AGAP000434	X	7704918	1530	2	0.00130719
AGAP000436	X	7717245	1530	2	0.00130719
AGAP000437	X	7722609	1530	2	0.00130719
AGAP000438	X	7765581	1530	2	0.00130719
AGAP000439	X	7769418	1530	0	0
AGAP000440	X	7778998	1530	2	0.00130719
AGAP000441	X	7786817	1530	2	0.00130719
AGAP000442	X	7794097	1530	2	0.00130719
AGAP000443	X	7806423	1530	8	0.00522876
AGAP000444	X	7823236	1530	2	0.00130719
AGAP000445	X	7835569	1530	0	0
AGAP000446	X	7842917	1530	2	0.00130719
AGAP000447	X	7851235	1530	2	0.00130719
AGAP000448	X	7854212	1530	2	0.00130719
AGAP000449	X	7880450	1530	4	0.00261438
AGAP000452	X	7895744	1530	8	0.00522876
AGAP000453	X	7913312	1530	4	0.00261438
AGAP000454	X	7938838	1530	0	0
AGAP000456	X	7926863	1530	0	0
AGAP000457	X	7934326	1530	2	0.00130719
AGAP000458	X	7947229	1530	4	0.00261438
AGAP000459	X	7949565	1530	0	0
AGAP000460	X	7962114	1530	4	0.00261438
AGAP000461	X	8000345	1530	2	0.00130719
AGAP000462	X	8020388	1530	0	0
AGAP000463	X	8034329	1530	6	0.00392157
AGAP000466	X	8049257	1530	2	0.00130719
AGAP000467	X	8076268	1530	4	0.00261438
AGAP000468	X	8093931	1530	2	0.00130719
AGAP000469	X	8100839	1530	2	0.00130719
AGAP000470	X	8109521	1530	0	0
AGAP000472	X	8126384	1530	2	0.00130719
AGAP000473	X	8189685	1530	2	0.00130719
AGAP000474	X	8224306	1530	6	0.00392157
AGAP000475	X	8268287	1530	2	0.00130719
AGAP000476	X	8273322	1530	2	0.00130719
AGAP000477	X	8359766	1530	2	0.00130719
AGAP000478	X	8424178	1530	28	0.0183007
AGAP000479	X	8427702	1530	6	0.00392157
AGAP000480	X	8428752	1530	2	0.00130719
AGAP000481	X	8433125	1530	2	0.00130719
AGAP000482	X	8438991	1530	2	0.00130719
AGAP000483	X	8449043	1530	2	0.00130719
AGAP000484	X	8508738	1530	2	0.00130719
AGAP000485	X	8538090	1530	2	0.00130719
AGAP000488	X	8602145	1530	4	0.00261438
AGAP000489	X	8644997	1530	2	0.00130719
AGAP000491	X	8681986	1530	0	0
AGAP000492	X	8692312	1530	0	0
AGAP000493	X	8704081	1530	0	0
AGAP000494	X	8717285	1530	0	0
AGAP000495	X	8753716	1530	2	0.00130719
AGAP000496	X	8755796	1530	0	0
AGAP000497	X	8758032	1530	2	0.00130719
AGAP000498	X	8764259	1530	0	0
AGAP000499	X	8777530	1530	2	0.00130719
AGAP000500	X	8797703	1530	2	0.00130719
AGAP000502	X	8846943	1530	2	0.00130719
AGAP000504	X	8889422	1530	2	0.00130719
AGAP000506	X	8955932	1530	4	0.00261438
AGAP000507	X	8961609	1530	2	0.00130719
AGAP000508	X	8965354	1530	0	0
AGAP000509	X	8975040	1530	0	0
AGAP000512	X	9086014	1530	0	0
AGAP000513	X	9096720	1530	0	0
AGAP000514	X	9100054	1530	2	0.00130719
AGAP000519	X	9217085	1530	4	0.00261438
AGAP000520	X	9292100	1530	4	0.00261438
AGAP000521	X	9311345	1530	2	0.00130719
AGAP000522	X	9414476	1530	2	0.00130719
AGAP000523	X	9456097	1530	0	0
AGAP000526	X	9465590	1530	2	0.00130719
AGAP000528	X	9479099	1530	4	0.00261438
AGAP000529	X	9487572	1530	2	0.00130719
AGAP000530	X	9490418	1530	2	0.00130719
AGAP000531	X	9491908	1530	0	0
AGAP000532	X	9503832	1530	2	0.00130719
AGAP000533	X	9548061	1530	2	0.00130719
AGAP000534	X	9564667	1530	2	0.00130719
AGAP000535	X	9593200	1530	2	0.00130719
AGAP000536	X	9623404	1530	0	0
AGAP000537	X	9630248	1530	0	0
AGAP000538	X	9634338	1530	2	0.00130719
AGAP000539	X	9653229	1530	2	0.00130719
AGAP000540	X	9670247	1530	2	0.00130719
AGAP000541	X	9683483	1530	0	0
AGAP000543	X	9802197	1530	0	0
AGAP000544	X	9809360	1530	2	0.00130719
AGAP000545	X	9816886	1530	4	0.00261438
AGAP000546	X	9828748	1530	0	0
AGAP000547	X	9832967	1530	2	0.00130719
AGAP000548	X	9839206	1530	2	0.00130719
AGAP000549	X	9841684	1530	2	0.00130719
AGAP000550	X	9852496	1530	2	0.00130719
AGAP000551	X	9859905	1530	2	0.00130719
AGAP000552	X	9868762	1530	2	0.00130719
AGAP000553	X	9884162	1530	2	0.00130719
AGAP000554	X	9886849	1530	2	0.00130719
AGAP000555	X	9893145	1530	2	0.00130719
AGAP000556	X	9894077	1530	0	0
AGAP000558	X	9925954	1530	2	0.00130719
AGAP000559	X	9932587	1530	2	0.00130719
AGAP000560	X	9937501	1530	2	0.00130719
AGAP000561	X	9954227	1530	4	0.00261438
AGAP000562	X	10002492	1530	0	0
AGAP000563	X	10013230	1530	4	0.00261438
AGAP000564	X	10020709	1530	0	0
AGAP000565	X	10031645	1530	2	0.00130719
AGAP000566	X	10038514	1530	2	0.00130719
AGAP000567	X	10070862	1530	2	0.00130719
AGAP000569	X	10079826	1530	2	0.00130719
AGAP000570	X	10082248	1530	0	0
AGAP000571	X	10087782	1530	2	0.00130719
AGAP000572	X	10096026	1530	2	0.00130719
AGAP000573	X	10103926	1530	2	0.00130719
AGAP000574	X	10112105	1530	0	0
AGAP000575	X	10128429	1530	10	0.00653595
AGAP000576	X	10144499	1530	10	0.00653595
AGAP000577	X	10154506	1530	2	0.00130719
AGAP000578	X	10173865	1530	2	0.00130719
AGAP000579	X	10182986	1530	0	0
AGAP000580	X	10206516	1530	2	0.00130719
AGAP000581	X	10208268	1530	2	0.00130719
AGAP000585	X	10459096	1530	6	0.00392157
AGAP000586	2R	28523844	1530	0	0
AGAP000587	X	10500887	1530	2	0.00130719
AGAP000588	X	10519462	1530	4	0.00261438
AGAP000589	X	10530362	1530	2	0.00130719
AGAP000591	X	10588086	1530	2	0.00130719
AGAP000592	X	10601680	1530	2	0.00130719
AGAP000594	X	10644763	1530	4	0.00261438
AGAP000595	X	10652628	1530	4	0.00261438
AGAP000596	X	10670599	1530	0	0
AGAP000597	X	10675747	1530	2	0.00130719
AGAP000598	X	10677631	1530	2	0.00130719
AGAP000599	X	10681857	1530	16	0.0104575
AGAP000601	X	10694768	1530	4	0.00261438
AGAP000602	X	10713863	1530	2	0.00130719
AGAP000603	X	10720085	1530	0	0
AGAP000604	X	10722442	1530	0	0
AGAP000605	X	10822826	1530	4	0.00261438
AGAP000606	X	11100820	1530	4	0.00261438
AGAP000614	X	11196262	1530	14	0.00915033
AGAP000615	X	11206776	1530	4	0.00261438
AGAP000616	X	11209130	1530	0	0
AGAP000617	X	11214292	1530	0	0
AGAP000618	X	11215524	1530	0	0
AGAP000619	X	11221280	1530	2	0.00130719
AGAP000620	X	11229949	1530	2	0.00130719
AGAP000621	X	11236525	1530	0	0
AGAP000622	X	11252717	1530	2	0.00130719
AGAP000623	X	11257995	1530	2	0.00130719
AGAP000624	X	11261142	1530	0	0
AGAP000625	X	11267170	1530	0	0
AGAP000626	X	11276220	1530	2	0.00130719
AGAP000627	X	11288506	1530	0	0
AGAP000629	X	11323084	1530	2	0.00130719
AGAP000630	X	11349916	1530	2	0.00130719
AGAP000631	X	11360382	1530	2	0.00130719
AGAP000633	X	11372311	1530	2	0.00130719
AGAP000634	X	11376878	1530	2	0.00130719
AGAP000635	X	11397754	1530	2	0.00130719
AGAP000636	X	11401075	1530	0	0
AGAP000637	X	11408720	1530	2	0.00130719
AGAP000639	X	11471150	1530	2	0.00130719
AGAP000646	X	11518377	1530	2	0.00130719
AGAP000648	X	11595184	1530	2	0.00130719
AGAP000649	X	11598606	1530	2	0.00130719
AGAP000650	X	11653313	1530	0	0
AGAP000651	X	11657441	1530	0	0
AGAP000652	X	11680400	1530	0	0
AGAP000653	X	11685496	1530	2	0.00130719
AGAP000654	X	11695524	1530	0	0
AGAP000655	X	11703934	1530	0	0
AGAP000656	X	11707829	1530	2	0.00130719
AGAP000657	X	11720784	1530	0	0
AGAP000658	X	11727254	1530	0	0
AGAP000659	X	11744919	1530	2	0.00130719
AGAP000660	X	11753828	1530	2	0.00130719
AGAP000662	X	11772027	1530	2	0.00130719
AGAP000663	X	11791664	1530	0	0
AGAP000666	X	11808177	1530	2	0.00130719
AGAP000667	X	11824738	1530	0	0
AGAP000668	X	11837916	1530	6	0.00392157
AGAP000669	X	11840694	1530	2	0.00130719
AGAP000670	X	11843160	1530	2	0.00130719
AGAP000671	X	11853435	1530	0	0
AGAP000672	X	11874669	1530	0	0
AGAP000673	X	11921728	1530	2	0.00130719
AGAP000674	X	12011916	1530	4	0.00261438
AGAP000675	X	12037707	1530	2	0.00130719
AGAP000676	X	12071052	1530	2	0.00130719
AGAP000678	X	12110851	1530	2	0.00130719
AGAP000679	X	12119325	1530	0	0
AGAP000680	X	12120051	1530	0	0
AGAP000681	X	12125328	1530	2	0.00130719
AGAP000682	X	12129637	1530	0	0
AGAP000684	X	12142470	1530	2	0.00130719
AGAP000685	X	12169666	1530	2	0.00130719
AGAP000686	X	12182110	1530	2	0.00130719
AGAP000687	X	12300358	1530	6	0.00392157
AGAP000688	X	12409351	1530	2	0.00130719
AGAP000689	X	12427814	1530	0	0
AGAP000690	X	12431458	1530	8	0.00522876
AGAP000691	X	12436257	1530	0	0
AGAP000692	X	12437986	1530	0	0
AGAP000693	X	12441065	1530	0	0
AGAP000694	X	12442520	1530	0	0
AGAP000695	X	12444654	1530	0	0
AGAP000696	X	12484435	1530	2	0.00130719
AGAP000697	X	12536552	1530	0	0
AGAP000698	X	12542610	1530	0	0
AGAP000699	X	12545461	1530	0	0
AGAP000700	X	12555727	1530	2	0.00130719
AGAP000702	X	12569936	1530	2	0.00130719
AGAP000703	X	12610377	1530	0	0
AGAP000704	X	12623580	1530	0	0
AGAP000705	X	12629755	1530	2	0.00130719
AGAP000707	X	12662105	1530	8	0.00522876
AGAP000708	X	12696696	1530	2	0.00130719
AGAP000711	X	12704867	1530	2	0.00130719
AGAP000713	X	12741574	1530	4	0.00261438
AGAP000714	X	12759029	1530	2	0.00130719
AGAP000715	X	12886946	1530	0	0
AGAP000717	X	13046828	1530	0	0
AGAP000718	X	13066938	1530	0	0
AGAP000719	X	13073286	1530	0	0
AGAP000720	X	13122306	1530	2	0.00130719
AGAP000721	X	13134783	1530	2	0.00130719
AGAP000723	X	13150102	1530	4	0.00261438
AGAP000724	X	13156169	1530	2	0.00130719
AGAP000725	X	13160352	1530	2	0.00130719
AGAP000726	X	13163404	1530	2	0.00130719
AGAP000727	X	13225801	1530	4	0.00261438
AGAP000728	X	13246632	1530	2	0.00130719
AGAP000729	X	13307490	1530	2	0.00130719
AGAP000730	X	13307919	1530	0	0
AGAP000731	X	13377018	1530	2	0.00130719
AGAP000732	X	13403226	1530	2	0.00130719
AGAP000733	X	13413479	1530	0	0
AGAP000734	X	13418638	1530	2	0.00130719
AGAP000735	X	13427475	1530	2	0.00130719
AGAP000736	X	13433389	1530	0	0
AGAP000737	X	13439222	1530	4	0.00261438
AGAP000738	X	13458452	1530	0	0
AGAP000739	X	13490138	1530	0	0
AGAP000741	X	13495140	1530	0	0
AGAP000742	X	13578589	1530	2	0.00130719
AGAP000743	X	13594272	1530	2	0.00130719
AGAP000744	X	13625323	1530	2	0.00130719
AGAP000745	X	13657807	1530	6	0.00392157
AGAP000747	X	13697452	1530	2	0.00130719
AGAP000748	X	13728670	1530	0	0
AGAP000751	X	13733983	1530	2	0.00130719
AGAP000752	X	13736703	1530	0	0
AGAP000754	X	13742773	1530	2	0.00130719
AGAP000755	X	13752098	1530	0	0
AGAP000756	X	13754985	1530	2	0.00130719
AGAP000757	X	13766229	1530	2	0.00130719
AGAP000758	X	13768977	1530	4	0.00261438
AGAP000759	X	13772767	1530	0	0
AGAP000760	X	13773298	1530	2	0.00130719
AGAP000761	X	13785374	1530	0	0
AGAP000762	X	13786971	1530	2	0.00130719
AGAP000763	X	13796794	1530	2	0.00130719
AGAP000765	X	13811277	1530	2	0.00130719
AGAP000767	X	13824286	1530	4	0.00261438
AGAP000768	X	13841769	1530	0	0
AGAP000769	X	13848461	1530	0	0
AGAP000770	X	13858348	1530	2	0.00130719
AGAP000771	X	13861680	1530	0	0
AGAP000772	X	13870758	1530	4	0.00261438
AGAP000773	X	13889807	1530	2	0.00130719
AGAP000774	X	13906628	1530	2	0.00130719
AGAP000776	X	13927809	1530	2	0.00130719
AGAP000778	X	13959485	1530	2	0.00130719
AGAP000779	X	13970796	1530	12	0.00784314
AGAP000780	X	14239275	1530	0	0
AGAP000781	X	14240076	1530	0	0
AGAP000782	X	14242914	1530	0	0
AGAP000783	X	14251850	1530	4	0.00261438
AGAP000784	X	14274757	1530	0	0
AGAP000785	X	14287247	1530	2	0.00130719
AGAP000786	X	14318788	1530	0	0
AGAP000787	X	14342312	1530	4	0.00261438
AGAP000788	X	14352762	1530	2	0.00130719
AGAP000789	X	14364682	1530	2	0.00130719
AGAP000790	X	14392143	1530	0	0
AGAP000791	X	14415804	1530	0	0
AGAP000792	X	14435516	1530	0	0
AGAP000793	X	14439957	1530	0	0
AGAP000794	X	14443485	1530	2	0.00130719
AGAP000795	X	14461924	1530	4	0.00261438
AGAP000797	X	14561882	1530	4	0.00261438
AGAP000798	X	14604728	1530	2	0.00130719
AGAP000801	X	14643949	1530	2	0.00130719
AGAP000803	X	14744066	1530	2	0.00130719
AGAP000804	X	14745238	1530	0	0
AGAP000805	X	14758033	1530	2	0.00130719
AGAP000806	X	14770663	1530	4	0.00261438
AGAP000807	X	14803772	1530	4	0.00261438
AGAP000808	X	14829816	1530	0	0
AGAP000809	X	14839145	1530	0	0
AGAP000810	X	14866424	1530	2	0.00130719
AGAP000812	X	14897231	1530	0	0
AGAP000813	X	14913019	1530	2	0.00130719
AGAP000814	X	14916413	1530	4	0.00261438
AGAP000815	X	14947146	1530	2	0.00130719
AGAP000819	X	15253958	1530	2	0.00130719
AGAP000820	X	15282867	1530	0	0
AGAP000821	X	15318400	1530	0	0
AGAP000822	X	15320280	1530	2	0.00130719
AGAP000823	X	15332439	1530	0	0
AGAP000824	X	15339221	1530	0	0
AGAP000825	X	15344459	1530	2	0.00130719
AGAP000826	X	15352882	1530	0	0
AGAP000829	X	15361803	1530	2	0.00130719
AGAP000830	X	15371033	1530	0	0
AGAP000831	X	15376111	1530	2	0.00130719
AGAP000832	X	15383186	1530	0	0
AGAP000833	X	15384502	1530	0	0
AGAP000834	X	15421737	1530	2	0.00130719
AGAP000835	X	15434351	1530	0	0
AGAP000840	X	15538961	1530	2	0.00130719
AGAP000841	X	15543566	1530	2	0.00130719
AGAP000842	X	15559293	1530	6	0.00392157
AGAP000843	X	15563146	1530	2	0.00130719
AGAP000844	X	15577468	1530	2	0.00130719
AGAP000847	X	15621036	1530	2	0.00130719
AGAP000848	X	15702220	1530	2	0.00130719
AGAP000849	X	15717329	1530	0	0
AGAP000850	X	15722082	1530	0	0
AGAP000851	X	15724618	1530	2	0.00130719
AGAP000852	X	15731197	1530	0	0
AGAP000853	X	15748321	1530	2	0.00130719
AGAP000854	X	15755601	1530	2	0.00130719
AGAP000855	X	15784416	1530	0	0
AGAP000856	X	15788477	1530	2	0.00130719
AGAP000857	X	15792128	1530	0	0
AGAP000858	X	15836253	1530	2	0.00130719
AGAP000859	X	15838921	1530	0	0
AGAP000860	X	15848125	1530	10	0.00653595
AGAP000861	X	15861200	1530	6	0.00392157
AGAP000862	X	15873355	1530	2	0.00130719
AGAP000863	X	16027407	1530	2	0.00130719
AGAP000864	X	16090841	1530	2	0.00130719
AGAP000865	X	16114046	1530	14	0.00915033
AGAP000866	X	16154830	1530	0	0
AGAP000867	X	16157962	1530	2	0.00130719
AGAP000868	X	16177214	1530	2	0.00130719
AGAP000869	X	16226195	1530	12	0.00784314
AGAP000870	X	16257963	1530	2	0.00130719
AGAP000871	X	16316828	1530	4	0.00261438
AGAP000874	X	16435195	1530	0	0
AGAP000875	X	16534968	1530	8	0.00522876
AGAP000876	X	16613188	1530	2	0.00130719
AGAP000877	X	16620888	1530	2	0.00130719
AGAP000878	X	16636558	1530	2	0.00130719
AGAP000879	X	16666916	1530	2	0.00130719
AGAP000880	X	16696784	1530	0	0
AGAP000881	X	16706289	1530	2	0.00130719
AGAP000882	X	16709886	1530	0	0
AGAP000883	X	16714950	1530	0	0
AGAP000884	X	16726428	1530	2	0.00130719
AGAP000885	X	16732039	1530	2	0.00130719
AGAP000886	X	16741261	1530	2	0.00130719
AGAP000887	X	16744792	1530	2	0.00130719
AGAP000888	X	16747502	1530	0	0
AGAP000889	X	16756532	1530	0	0
AGAP000890	X	16763677	1530	2	0.00130719
AGAP000891	X	16771049	1530	2	0.00130719
AGAP000892	X	16794816	1530	0	0
AGAP000893	X	16810762	1530	2	0.00130719
AGAP000894	X	16942227	1530	2	0.00130719
AGAP000896	X	16950304	1530	0	0
AGAP000897	X	16956150	1530	0	0
AGAP000898	X	16962292	1530	2	0.00130719
AGAP000899	X	17000290	1530	2	0.00130719
AGAP000900	X	17023171	1530	0	0
AGAP000901	X	17031510	1530	2	0.00130719
AGAP000903	X	17047534	1530	2	0.00130719
AGAP000904	X	17081328	1530	4	0.00261438
AGAP000906	X	17105884	1530	0	0
AGAP000907	X	17123668	1530	2	0.00130719
AGAP000908	X	17134164	1530	2	0.00130719
AGAP000909	X	17147452	1530	0	0
AGAP000911	X	17155884	1530	2	0.00130719
AGAP000912	X	17168987	1530	2	0.00130719
AGAP000913	X	17178961	1530	0	0
AGAP000915	X	17234727	1530	6	0.00392157
AGAP000922	X	17400475	1530	2	0.00130719
AGAP000923	X	17406291	1530	0	0
AGAP000924	X	17413497	1530	2	0.00130719
AGAP000926	X	17455903	1530	14	0.00915033
AGAP000927	X	17496535	1530	2	0.00130719
AGAP000928	X	17502648	1530	0	0
AGAP000929	X	17510573	1530	2	0.00130719
AGAP000930	X	17577054	1530	2	0.00130719
AGAP000931	X	17592755	1530	2	0.00130719
AGAP000932	X	17614662	1530	2	0.00130719
AGAP000933	X	17656748	1530	2	0.00130719
AGAP000934	X	17662351	1530	2	0.00130719
AGAP000935	X	17669712	1530	2	0.00130719
AGAP000937	X	17838828	1530	2	0.00130719
AGAP000938	X	18002178	1530	2	0.00130719
AGAP000939	X	18126123	1530	0	0
AGAP000940	X	18136257	1530	2	0.00130719
AGAP000941	X	18250803	1530	0	0
AGAP000942	X	18253694	1530	0	0
AGAP000943	X	18265436	1530	0	0
AGAP000944	X	18280015	1530	2	0.00130719
AGAP000945	X	18291751	1530	2	0.00130719
AGAP000946	X	18301179	1530	2	0.00130719
AGAP000947	X	18315709	1530	2	0.00130719
AGAP000948	X	18320789	1530	2	0.00130719
AGAP000949	X	18324106	1530	0	0
AGAP000950	X	18328315	1530	0	0
AGAP000951	X	18330202	1530	0	0
AGAP000952	X	18334666	1530	0	0
AGAP000953	X	18341653	1530	2	0.00130719
AGAP000954	X	18352460	1530	0	0
AGAP000955	X	18355710	1530	2	0.00130719
AGAP000957	X	18368797	1530	0	0
AGAP000958	X	18371070	1530	2	0.00130719
AGAP000960	X	18386643	1530	2	0.00130719
AGAP000961	X	18409000	1530	2	0.00130719
AGAP000962	X	18427672	1530	2	0.00130719
AGAP000963	X	18525755	1530	0	0
AGAP000964	X	18533960	1530	0	0
AGAP000965	X	18546641	1530	0	0
AGAP000966	X	18559827	1530	0	0
AGAP000967	X	18570479	1530	0	0
AGAP000968	X	18585263	1530	0	0
AGAP000969	X	18601875	1530	2	0.00130719
AGAP000970	X	18636083	1530	0	0
AGAP000971	X	18646424	1530	2	0.00130719
AGAP000973	X	18657346	1530	2	0.00130719
AGAP000974	X	18770865	1530	0	0
AGAP000975	X	18783383	1530	2	0.00130719
AGAP000976	X	18787750	1530	0	0
AGAP000977	X	18794551	1530	2	0.00130719
AGAP000978	X	18802696	1530	2	0.00130719
AGAP000979	X	18805289	1530	2	0.00130719
AGAP000981	X	18821904	1530	0	0
AGAP000982	X	18829938	1530	0	0
AGAP000983	X	18836993	1530	0	0
AGAP000984	X	18908451	1530	4	0.00261438
AGAP000985	X	18924431	1530	0	0
AGAP000986	X	18926337	1530	2	0.00130719
AGAP000987	X	18935091	1530	0	0
AGAP000988	X	18938762	1530	0	0
AGAP000989	X	18946244	1530	0	0
AGAP000990	X	18953307	1530	2	0.00130719
AGAP000991	X	18975182	1530	2	0.00130719
AGAP000992	X	18979391	1530	0	0
AGAP000994	X	18984242	1530	0	0
AGAP000995	X	18985463	1530	0	0
AGAP000996	X	18996046	1530	4	0.00261438
AGAP000997	X	18996990	1530	0	0
AGAP000998	X	19001797	1530	2	0.00130719
AGAP001007	X	19111434	1530	0	0
AGAP001008	X	19112346	1530	2	0.00130719
AGAP001009	X	19114975	1530	2	0.00130719
AGAP001010	X	19266650	1530	2	0.00130719
AGAP001011	X	19354270	1530	2	0.00130719
AGAP001012	X	19362960	1530	0	0
AGAP001013	X	19406862	1530	2	0.00130719
AGAP001014	X	19409944	1530	0	0
AGAP001015	X	19526048	1530	4	0.00261438
AGAP001018	X	19573792	1530	2	0.00130719
AGAP001019	X	19580103	1530	2	0.00130719
AGAP001021	X	19602837	1530	2	0.00130719
AGAP001022	X	19640558	1530	0	0
AGAP001023	X	19658184	1530	0	0
AGAP001024	X	19666064	1530	0	0
AGAP001025	X	19718120	1530	0	0
AGAP001026	X	19722206	1530	2	0.00130719
AGAP001027	X	19727383	1530	2	0.00130719
AGAP001028	X	19746225	1530	0	0
AGAP001029	X	19767995	1530	2	0.00130719
AGAP001030	X	19775699	1530	0	0
AGAP001031	X	19778232	1530	0	0
AGAP001032	X	19784781	1530	0	0
AGAP001033	X	19815375	1530	0	0
AGAP001034	X	19834924	1530	0	0
AGAP001035	X	19928505	1530	2	0.00130719
AGAP001036	X	19937243	1530	0	0
AGAP001037	X	19940933	1530	0	0
AGAP001038	X	19964784	1530	2	0.00130719
AGAP001039	X	20017238	1530	0	0
AGAP001040	X	20053060	1530	0	0
AGAP001041	X	20062767	1530	0	0
AGAP001042	X	20064065	1530	0	0
AGAP001043	X	20157974	1530	0	0
AGAP001044	X	20162391	1530	2	0.00130719
AGAP001045	X	20174159	1530	0	0
AGAP001046	X	20415607	1530	0	0
AGAP001047	X	20427472	1530	0	0
AGAP001048	X	20748755	1530	0	0
AGAP001050	X	20955977	1530	0	0
AGAP001052	X	21093879	1530	2	0.00130719
AGAP001053	X	21364379	1530	0	0
AGAP001054	X	21450416	1530	0	0
AGAP001061	X	22165543	1530	2	0.00130719
AGAP001064	X	22319201	1530	0	0
AGAP001065	X	22330102	1530	0	0
AGAP001068	X	22391135	1530	0	0
AGAP001069	X	22487997	1530	2	0.00130719
AGAP001070	X	22562914	1530	0	0
AGAP001073	X	22847865	1530	0	0
AGAP001076	X	22946645	1530	0	0
AGAP001081	X	23371114	1530	2	0.00130719
AGAP001082	X	23493457	1530	0	0
AGAP001083	X	23500344	1530	0	0
AGAP001084	X	23634115	1530	0	0
AGAP001090	X	23854034	1530	0	0
AGAP001091	X	23972130	1530	0	0
AGAP001092	X	24087180	1530	0	0
AGAP001093	X	24141739	1530	0	0
AGAP001094	X	24254329	1530	0	0
AGAP001096	2R	7174	1530	2	0.00130719
AGAP001097	2R	19530	1530	0	0
AGAP001098	2R	21731	1530	0	0
AGAP001099	2R	29218	1530	2	0.00130719
AGAP001100	2R	45558	1530	0	0
AGAP001101	2R	56825	1530	2	0.00130719
AGAP001102	2R	72055	1530	0	0
AGAP001103	2R	75594	1530	0	0
AGAP001104	2R	84491	1530	2	0.00130719
AGAP001105	2R	170761	1530	0	0
AGAP001106	2R	227653	1530	0	0
AGAP001107	2R	266857	1530	0	0
AGAP001108	2R	268584	1530	0	0
AGAP001109	2R	285684	1530	0	0
AGAP001110	2R	292825	1530	0	0
AGAP001111	2R	306951	1530	0	0
AGAP001113	2R	317098	1530	0	0
AGAP001114	2R	349602	1530	0	0
AGAP001115	2R	357764	1530	0	0
AGAP001116	2R	374310	1530	0	0
AGAP001117	2R	377510	1530	2	0.00130719
AGAP001118	2R	428147	1530	12	0.00784314
AGAP001119	2R	441266	1530	0	0
AGAP001120	2R	445145	1530	0	0
AGAP001121	2R	446788	1530	0	0
AGAP001122	2R	448432	1530	0	0
AGAP001123	2R	450726	1530	0	0
AGAP001124	2R	452816	1530	2	0.00130719
AGAP001125	2R	454504	1530	0	0
AGAP001126	2R	504922	1530	10	0.00653595
AGAP001127	2R	516177	1530	0	0
AGAP001128	2R	524547	1530	0	0
AGAP001129	2R	526107	1530	0	0
AGAP001130	2R	549997	1530	0	0
AGAP001132	2R	552971	1530	2	0.00130719
AGAP001133	2R	560214	1530	0	0
AGAP001134	2R	562589	1530	0	0
AGAP001135	2R	565404	1530	0	0
AGAP001136	2R	567008	1530	0	0
AGAP001137	2R	568739	1530	0	0
AGAP001138	2R	570171	1530	0	0
AGAP001139	2R	571647	1530	0	0
AGAP001140	2R	578774	1530	0	0
AGAP001141	2R	587690	1530	0	0
AGAP001143	2R	589630	1530	0	0
AGAP001144	2R	594358	1530	0	0
AGAP001145	2R	596453	1530	0	0
AGAP001146	2R	599388	1530	0	0
AGAP001147	2R	600236	1530	0	0
AGAP001148	2R	602491	1530	2	0.00130719
AGAP001149	2R	608651	1530	0	0
AGAP001150	2R	612418	1530	0	0
AGAP001151	2R	625093	1530	0	0
AGAP001152	2R	626456	1530	0	0
AGAP001153	2R	628124	1530	0	0
AGAP001154	2R	630384	1530	0	0
AGAP001156	2R	634822	1530	0	0
AGAP001157	2R	638401	1530	2	0.00130719
AGAP001158	2R	657811	1530	0	0
AGAP001159	2R	660555	1530	0	0
AGAP001160	2R	665217	1530	0	0
AGAP001161	2R	667168	1530	0	0
AGAP001162	2R	670275	1530	0	0
AGAP001165	2R	677917	1530	0	0
AGAP001166	2R	679000	1530	0	0
AGAP001167	2R	680190	1530	0	0
AGAP001168	2R	681441	1530	2	0.00130719
AGAP001169	2R	687452	1530	0	0
AGAP001170	2R	690229	1530	0	0
AGAP001171	2R	691903	1530	0	0
AGAP001172	2R	693421	1530	0	0
AGAP001173	2R	694921	1530	2	0.00130719
AGAP001174	2R	696592	1530	0	0
AGAP001175	2R	720887	1530	2	0.00130719
AGAP001176	2R	730006	1530	0	0
AGAP001177	2R	733937	1530	0	0
AGAP001179	2R	786214	1530	0	0
AGAP001181	2R	789943	1530	0	0
AGAP001182	2R	796333	1530	0	0
AGAP001183	2R	803521	1530	0	0
AGAP001184	2R	812466	1530	0	0
AGAP001185	2R	823401	1530	0	0
AGAP001189	2R	1169402	1530	0	0
AGAP001190	2R	1175453	1530	4	0.00261438
AGAP001191	2R	1180225	1530	0	0
AGAP001192	2R	1213767	1530	0	0
AGAP001193	2R	1215068	1530	0	0
AGAP001194	2R	1232114	1530	0	0
AGAP001195	2R	1256427	1530	2	0.00130719
AGAP001196	2R	1259090	1530	0	0
AGAP001197	2R	1273662	1530	0	0
AGAP001200	2R	1291033	1530	0	0
AGAP001201	2R	1344386	1530	0	0
AGAP001202	2R	1404897	1530	0	0
AGAP001203	2R	1497103	1530	0	0
AGAP001205	2R	1513370	1530	0	0
AGAP001206	2R	1528999	1530	0	0
AGAP001207	2R	1564380	1530	0	0
AGAP001208	2R	1565993	1530	8	0.00522876
AGAP001209	2R	1583761	1530	0	0
AGAP001211	2R	1588815	1530	0	0
AGAP001212	2R	1595242	1530	0	0
AGAP001213	2R	1603973	1530	0	0
AGAP001214	2R	1606439	1530	0	0
AGAP001215	2R	1613083	1530	0	0
AGAP001217	2R	1616834	1530	0	0
AGAP001220	2R	1631548	1530	6	0.00392157
AGAP001222	2R	1637054	1530	0	0
AGAP001223	2R	1639425	1530	0	0
AGAP001224	2R	1641840	1530	0	0
AGAP001225	2R	1644870	1530	6	0.00392157
AGAP001226	2R	1648719	1530	0	0
AGAP001227	2R	1652275	1530	0	0
AGAP001228	2R	1652817	1530	8	0.00522876
AGAP001229	2R	1657305	1530	0	0
AGAP001231	2R	1745782	1530	0	0
AGAP001232	2R	1747345	1530	0	0
AGAP001233	2R	1749470	1530	0	0
AGAP001234	2R	1753525	1530	2	0.00130719
AGAP001235	2R	1760438	1530	0	0
AGAP001236	2R	1772729	1530	0	0
AGAP001237	2R	1773827	1530	0	0
AGAP001238	2R	1815085	1530	0	0
AGAP001239	2R	1864559	1530	0	0
AGAP001240	2R	1882766	1530	2	0.00130719
AGAP001241	2R	1906580	1530	2	0.00130719
AGAP001242	2R	1973078	1530	0	0
AGAP001243	2R	1990703	1530	0	0
AGAP001244	2R	2027865	1530	0	0
AGAP001245	2R	2030459	1530	0	0
AGAP001246	2R	2032688	1530	0	0
AGAP001247	2R	2034275	1530	0	0
AGAP001248	2R	2035962	1530	0	0
AGAP001249	2R	2038087	1530	0	0
AGAP001250	2R	2039447	1530	0	0
AGAP001251	2R	2041098	1530	0	0
AGAP001252	2R	2042724	1530	0	0
AGAP001253	2R	2044772	1530	0	0
AGAP001255	2R	2051637	1530	2	0.00130719
AGAP001256	2R	2054273	1530	2	0.00130719
AGAP001257	2R	2063949	1530	0	0
AGAP001258	2R	2067174	1530	0	0
AGAP001259	2R	2084209	1530	4	0.00261438
AGAP001261	2R	2091430	1530	0	0
AGAP001264	2R	2097393	1530	0	0
AGAP001265	2R	2102453	1530	10	0.00653595
AGAP001267	2R	2131841	1530	0	0
AGAP001268	2R	2133324	1530	0	0
AGAP001269	2R	2145090	1530	0	0
AGAP001270	2R	2147269	1530	0	0
AGAP001271	2R	2157360	1530	4	0.00261438
AGAP001272	2R	2165650	1530	0	0
AGAP001273	2R	2179546	1530	0	0
AGAP001274	2R	2185927	1530	0	0
AGAP001275	2R	2186794	1530	0	0
AGAP001276	2R	2188774	1530	0	0
AGAP001277	2R	2189943	1530	0	0
AGAP001278	2R	2197219	1530	0	0
AGAP001279	2R	2219283	1530	0	0
AGAP001280	2R	2265726	1530	0	0
AGAP001281	2R	2274190	1530	0	0
AGAP001283	2R	2278871	1530	0	0
AGAP001284	2R	2281705	1530	0	0
AGAP001285	2R	2471961	1530	0	0
AGAP001286	2R	2475504	1530	0	0
AGAP001287	2R	2493657	1530	2	0.00130719
AGAP001290	2R	2508809	1530	0	0
AGAP001291	2R	2570914	1530	2	0.00130719
AGAP001292	2R	2618738	1530	0	0
AGAP001293	2R	2623090	1530	0	0
AGAP001294	2R	2625977	1530	0	0
AGAP001296	2R	2635295	1530	2	0.00130719
AGAP001297	2R	2647694	1530	0	0
AGAP001298	2R	2652724	1530	12	0.00784314
AGAP001299	2R	2655961	1530	0	0
AGAP001300	2R	2658937	1530	0	0
AGAP001301	2R	2660329	1530	0	0
AGAP001302	2R	2660622	1530	2	0.00130719
AGAP001303	2R	2723714	1530	2	0.00130719
AGAP001304	2R	2737422	1530	0	0
AGAP001306	2R	2802954	1530	0	0
AGAP001307	2R	2804396	1530	0	0
AGAP001308	2R	2818342	1530	0	0
AGAP001309	2R	2840089	1530	0	0
AGAP001310	2R	2842002	1530	0	0
AGAP001311	2R	2842846	1530	0	0
AGAP001312	2R	2844814	1530	2	0.00130719
AGAP001313	2R	2868216	1530	0	0
AGAP001314	2R	2875540	1530	0	0
AGAP001315	2R	2977382	1530	0	0
AGAP001318	2R	2981833	1530	0	0
AGAP001319	2R	2984883	1530	2	0.00130719
AGAP001320	2R	2990831	1530	2	0.00130719
AGAP001321	2R	2993311	1530	0	0
AGAP001322	2R	2996459	1530	0	0
AGAP001323	2R	2997672	1530	0	0
AGAP001324	2R	2999412	1530	6	0.00392157
AGAP001325	2R	3008506	1530	0	0
AGAP001326	2R	3010355	1530	0	0
AGAP001328	2R	3046616	1530	2	0.00130719
AGAP001329	2R	3094717	1530	4	0.00261438
AGAP001330	2R	3180374	1530	2	0.00130719
AGAP001332	2R	3251850	1530	2	0.00130719
AGAP001333	2R	3255559	1530	2	0.00130719
AGAP001334	2R	3261402	1530	0	0
AGAP001335	2R	3281789	1530	0	0
AGAP001336	2R	3287942	1530	0	0
AGAP001337	2R	3311389	1530	0	0
AGAP001338	2R	3316137	1530	4	0.00261438
AGAP001339	2R	3321544	1530	0	0
AGAP001340	2R	3324088	1530	0	0
AGAP001341	2R	3329861	1530	0	0
AGAP001342	2R	3331158	1530	0	0
AGAP001343	2R	3344861	1530	0	0
AGAP001344	2R	3370808	1530	0	0
AGAP001346	2R	3381805	1530	0	0
AGAP001347	2R	3383877	1530	2	0.00130719
AGAP001348	2R	3388155	1530	0	0
AGAP001349	2R	3395098	1530	2	0.00130719
AGAP001350	2R	3402470	1530	0	0
AGAP001351	2R	3423474	1530	0	0
AGAP001352	2R	3431889	1530	0	0
AGAP001353	2R	3433862	1530	0	0
AGAP001354	2R	3434874	1530	2	0.00130719
AGAP001355	2R	3436688	1530	0	0
AGAP001356	2R	3492808	1530	2	0.00130719
AGAP001357	2R	3503440	1530	0	0
AGAP001358	2R	3515349	1530	2	0.00130719
AGAP001361	2R	3571206	1530	0	0
AGAP001362	2R	3576746	1530	2	0.00130719
AGAP001363	2R	3580455	1530	0	0
AGAP001364	2R	3581570	1530	0	0
AGAP001365	2R	3584522	1530	0	0
AGAP001366	2R	3587099	1530	0	0
AGAP001367	2R	3631549	1530	0	0
AGAP001368	2R	3644847	1530	2	0.00130719
AGAP001369	2R	3729943	1530	0	0
AGAP001370	2R	3843748	1530	6	0.00392157
AGAP001371	2R	3885765	1530	0	0
AGAP001372	2R	3994815	1530	0	0
AGAP001373	2R	3998138	1530	0	0
AGAP001374	2R	4002411	1530	0	0
AGAP001375	2R	4012512	1530	0	0
AGAP001376	2R	4016545	1530	0	0
AGAP001377	2R	4020069	1530	0	0
AGAP001379	2R	4049901	1530	2	0.00130719
AGAP001380	2R	4051672	1530	0	0
AGAP001381	2R	4061871	1530	0	0
AGAP001382	2R	4077604	1530	0	0
AGAP001384	2R	4098707	1530	2	0.00130719
AGAP001386	2R	4109664	1530	18	0.0117647
AGAP001387	2R	4117646	1530	0	0
AGAP001388	2R	4122586	1530	0	0
AGAP001389	2R	4139224	1530	0	0
AGAP001390	2R	4142385	1530	4	0.00261438
AGAP001391	2R	4149418	1530	0	0
AGAP001392	2R	4150777	1530	0	0
AGAP001393	2R	4153071	1530	0	0
AGAP001394	2R	4167684	1530	0	0
AGAP001395	2R	4178997	1530	0	0
AGAP001396	2R	4180902	1530	0	0
AGAP001397	2R	4181657	1530	2	0.00130719
AGAP001398	2R	4184912	1530	0	0
AGAP001399	2R	4189725	1530	0	0
AGAP001400	2R	4191350	1530	0	0
AGAP001401	2R	4193396	1530	0	0
AGAP001402	2R	4195755	1530	2	0.00130719
AGAP001403	2R	4197301	1530	0	0
AGAP001404	2R	4200742	1530	0	0
AGAP001405	2R	4202829	1530	0	0
AGAP001406	2R	4204611	1530	0	0
AGAP001407	2R	4206116	1530	0	0
AGAP001408	2R	4207003	1530	0	0
AGAP001409	2R	4211684	1530	0	0
AGAP001410	2R	4351301	1530	0	0
AGAP001411	2R	4496422	1530	0	0
AGAP001412	2R	4542580	1530	2	0.00130719
AGAP001413	2R	4558475	1530	0	0
AGAP001414	2R	4564895	1530	0	0
AGAP001415	2R	4585911	1530	0	0
AGAP001416	2R	4587252	1530	0	0
AGAP001417	2R	4658940	1530	0	0
AGAP001418	2R	4667443	1530	0	0
AGAP001419	2R	4729864	1530	0	0
AGAP001420	2R	4740244	1530	0	0
AGAP001421	2R	4742899	1530	0	0
AGAP001422	2R	4744430	1530	0	0
AGAP001423	2R	4748096	1530	0	0
AGAP001424	2R	4752619	1530	0	0
AGAP001425	2R	4754916	1530	0	0
AGAP001426	2R	4757120	1530	0	0
AGAP001427	2R	4764332	1530	14	0.00915033
AGAP001428	2R	4786705	1530	0	0
AGAP001429	2R	4790044	1530	0	0
AGAP001430	2R	4795059	1530	0	0
AGAP001432	2R	4799338	1530	0	0
AGAP001433	2R	4842647	1530	0	0
AGAP001434	2R	4895907	1530	0	0
AGAP001435	2R	4991495	1530	2	0.00130719
AGAP001438	2R	5024917	1530	0	0
AGAP001440	2R	5051300	1530	0	0
AGAP001441	2R	5054291	1530	0	0
AGAP001442	2R	5058651	1530	0	0
AGAP001443	2R	5060104	1530	0	0
AGAP001444	2R	5100493	1530	0	0
AGAP001445	2R	5137548	1530	0	0
AGAP001446	2R	5184512	1530	2	0.00130719
AGAP001447	2R	5216494	1530	0	0
AGAP001448	2R	5227462	1530	0	0
AGAP001449	2R	5230710	1530	0	0
AGAP001450	2R	5233698	1530	0	0
AGAP001451	2R	5245092	1530	2	0.00130719
AGAP001452	2R	5260053	1530	0	0
AGAP001453	2R	5266124	1530	0	0
AGAP001454	2R	5267133	1530	0	0
AGAP001455	2R	5276502	1530	12	0.00784314
AGAP001458	2R	5282785	1530	0	0
AGAP001459	2R	5284188	1530	0	0
AGAP001460	2R	5290217	1530	2	0.00130719
AGAP001461	2R	5294027	1530	0	0
AGAP001462	2R	5295043	1530	6	0.00392157
AGAP001463	2R	5298958	1530	0	0
AGAP001464	2R	5302507	1530	8	0.00522876
AGAP001466	2R	5317896	1530	0	0
AGAP001467	2R	5325313	1530	2	0.00130719
AGAP001468	2R	5334254	1530	0	0
AGAP001469	2R	5350773	1530	0	0
AGAP001470	2R	5352407	1530	14	0.00915033
AGAP001471	2R	5358446	1530	0	0
AGAP001472	2R	5363051	1530	2	0.00130719
AGAP001473	2R	5369663	1530	0	0
AGAP001474	2R	5372304	1530	0	0
AGAP001475	2R	5378005	1530	0	0
AGAP001476	2R	5380409	1530	0	0
AGAP001477	2R	5388207	1530	0	0
AGAP001478	2R	5394752	1530	0	0
AGAP001480	2R	5402529	1530	6	0.00392157
AGAP001481	2R	5418148	1530	0	0
AGAP001483	2R	5426739	1530	0	0
AGAP001484	2R	5428783	1530	0	0
AGAP001485	2R	5437648	1530	0	0
AGAP001486	2R	5458221	1530	2	0.00130719
AGAP001487	2R	5483949	1530	0	0
AGAP001488	2R	5554717	1530	0	0
AGAP001490	2R	5558690	1530	0	0
AGAP001491	2R	5559874	1530	0	0
AGAP001492	2R	5562818	1530	0	0
AGAP001493	X	1647688	1530	2	0.00130719
AGAP001495	2R	5630505	1530	0	0
AGAP001496	2R	5642458	1530	0	0
AGAP001497	2R	5659405	1530	0	0
AGAP001498	2R	5670739	1530	0	0
AGAP001499	2R	5683789	1530	0	0
AGAP001500	2R	5686755	1530	4	0.00261438
AGAP001501	2R	5690770	1530	0	0
AGAP001502	2R	5691746	1530	0	0
AGAP001503	2R	5694796	1530	0	0
AGAP001504	2R	5698001	1530	0	0
AGAP001506	2R	5700002	1530	0	0
AGAP001507	2R	5702424	1530	2	0.00130719
AGAP001508	2R	5710475	1530	2	0.00130719
AGAP001509	2R	5713222	1530	0	0
AGAP001510	2R	5716416	1530	0	0
AGAP001511	2R	5721242	1530	0	0
AGAP001512	2R	5732703	1530	0	0
AGAP001513	2R	5739944	1530	0	0
AGAP001514	2R	5743164	1530	2	0.00130719
AGAP001515	2R	5749121	1530	2	0.00130719
AGAP001518	2R	5776694	1530	16	0.0104575
AGAP001519	2R	5785755	1530	0	0
AGAP001520	2R	5810520	1530	0	0
AGAP001521	2R	5828381	1530	0	0
AGAP001522	2R	5831559	1530	0	0
AGAP001523	2R	5838593	1530	0	0
AGAP001524	2R	5840530	1530	0	0
AGAP001525	2R	5845115	1530	0	0
AGAP001526	2R	5847445	1530	0	0
AGAP001527	2R	5854517	1530	10	0.00653595
AGAP001528	2R	5856401	1530	2	0.00130719
AGAP001529	2R	5860568	1530	2	0.00130719
AGAP001530	2R	5862295	1530	0	0
AGAP001531	2R	5884594	1530	2	0.00130719
AGAP001532	2R	5912429	1530	0	0
AGAP001533	2R	5925849	1530	0	0
AGAP001534	2R	5939047	1530	0	0
AGAP001535	2R	5945676	1530	10	0.00653595
AGAP001536	2R	6034197	1530	12	0.00784314
AGAP001537	2R	6043190	1530	0	0
AGAP001538	2R	6044788	1530	2	0.00130719
AGAP001539	2R	6047460	1530	0	0
AGAP001541	2R	6051861	1530	0	0
AGAP001542	2R	6059431	1530	0	0
AGAP001543	2R	6076841	1530	0	0
AGAP001544	2R	6087992	1530	2	0.00130719
AGAP001545	2R	6091466	1530	0	0
AGAP001546	2R	6094114	1530	0	0
AGAP001547	2R	6094103	1530	0	0
AGAP001548	2R	6096527	1530	0	0
AGAP001549	2R	6102603	1530	0	0
AGAP001550	2R	6108259	1530	0	0
AGAP001551	2R	6126213	1530	0	0
AGAP001555	2R	6148539	1530	6	0.00392157
AGAP001557	2R	6193116	1530	0	0
AGAP001558	2R	6236585	1530	0	0
AGAP001559	2R	6237968	1530	14	0.00915033
AGAP001560	2R	6256870	1530	2	0.00130719
AGAP001561	2R	6268016	1530	0	0
AGAP001562	2R	6274408	1530	0	0
AGAP001563	2R	6279710	1530	2	0.00130719
AGAP001564	2R	6299446	1530	0	0
AGAP001565	2R	6305411	1530	0	0
AGAP001566	2R	6318731	1530	2	0.00130719
AGAP001568	2R	6329082	1530	0	0
AGAP001569	2R	6335021	1530	0	0
AGAP001570	2R	6347484	1530	2	0.00130719
AGAP001572	2R	6356528	1530	0	0
AGAP001573	2R	6361206	1530	0	0
AGAP001577	2R	6416410	1530	0	0
AGAP001581	2R	6451518	1530	0	0
AGAP001582	2R	1985813	1530	0	0
AGAP001583	2R	6477495	1530	0	0
AGAP001584	2R	6479461	1530	0	0
AGAP001585	2R	6482285	1530	0	0
AGAP001586	2R	6484736	1530	0	0
AGAP001587	2R	6488927	1530	0	0
AGAP001588	2R	6495256	1530	0	0
AGAP001589	2R	6498215	1530	0	0
AGAP001590	2R	6507823	1530	0	0
AGAP001591	2R	6525693	1530	0	0
AGAP001592	2R	6539085	1530	0	0
AGAP001593	2R	6556418	1530	0	0
AGAP001594	2R	6557277	1530	2	0.00130719
AGAP001595	2R	6560894	1530	0	0
AGAP001596	2R	6563518	1530	0	0
AGAP001597	2R	6569840	1530	14	0.00915033
AGAP001598	2R	6582974	1530	14	0.00915033
AGAP001599	2R	6630134	1530	0	0
AGAP001600	2R	6632041	1530	2	0.00130719
AGAP001601	2R	6636229	1530	0	0
AGAP001602	2R	6643667	1530	0	0
AGAP001603	2R	6645340	1530	0	0
AGAP001604	2R	6678992	1530	2	0.00130719
AGAP001606	2R	6687542	1530	4	0.00261438
AGAP001608	2R	6754209	1530	4	0.00261438
AGAP001609	2R	6796014	1530	0	0
AGAP001610	2R	6808653	1530	0	0
AGAP001611	2R	6812376	1530	0	0
AGAP001612	2R	6815336	1530	0	0
AGAP001613	2R	6817954	1530	0	0
AGAP001614	2R	6820196	1530	4	0.00261438
AGAP001615	2R	6823935	1530	10	0.00653595
AGAP001616	2R	6826267	1530	2	0.00130719
AGAP001617	2R	6828678	1530	0	0
AGAP001618	2R	6846562	1530	2	0.00130719
AGAP001619	2R	6875954	1530	0	0
AGAP001620	2R	6967338	1530	0	0
AGAP001621	2R	6969399	1530	0	0
AGAP001622	2R	6973967	1530	2	0.00130719
AGAP001623	2R	6979504	1530	0	0
AGAP001624	2R	6983517	1530	0	0
AGAP001625	2R	7004781	1530	2	0.00130719
AGAP001626	2R	7006700	1530	0	0
AGAP001627	2R	7018365	1530	0	0
AGAP001628	2R	7021867	1530	0	0
AGAP001629	2R	7025094	1530	0	0
AGAP001630	2R	7025844	1530	2	0.00130719
AGAP001631	2R	7037095	1530	0	0
AGAP001632	2R	7056114	1530	4	0.00261438
AGAP001633	2R	7172890	1530	2	0.00130719
AGAP001634	2R	7197565	1530	0	0
AGAP001635	2R	7212594	1530	0	0
AGAP001636	2R	7220252	1530	0	0
AGAP001637	2R	7228359	1530	0	0
AGAP001638	2R	7238457	1530	0	0
AGAP001639	2R	7249940	1530	0	0
AGAP001640	2R	7256360	1530	0	0
AGAP001643	2R	7260298	1530	2	0.00130719
AGAP001644	2R	7265509	1530	0	0
AGAP001645	2R	7270731	1530	4	0.00261438
AGAP001646	2R	7275496	1530	0	0
AGAP001647	2R	7277024	1530	0	0
AGAP001648	2R	7280366	1530	0	0
AGAP001649	2R	7282710	1530	2	0.00130719
AGAP001650	2R	7308489	1530	2	0.00130719
AGAP001651	2R	7310588	1530	0	0
AGAP001652	2R	7317251	1530	0	0
AGAP001653	2R	7322743	1530	0	0
AGAP001654	2R	7324728	1530	0	0
AGAP001655	2R	7326400	1530	2	0.00130719
AGAP001656	2R	7327361	1530	0	0
AGAP001657	2R	7537082	1530	0	0
AGAP001658	2R	7549444	1530	0	0
AGAP001659	2R	7554306	1530	0	0
AGAP001660	2R	7607358	1530	0	0
AGAP001661	2R	7609026	1530	0	0
AGAP001662	2R	7617523	1530	2	0.00130719
AGAP001664	2R	7639947	1530	2	0.00130719
AGAP001665	2R	7642585	1530	0	0
AGAP001668	2R	7652458	1530	0	0
AGAP001669	2R	7657146	1530	0	0
AGAP001670	2R	7682496	1530	2	0.00130719
AGAP001671	2R	7742037	1530	2	0.00130719
AGAP001672	2R	7787760	1530	0	0
AGAP001673	2R	7827099	1530	6	0.00392157
AGAP001674	2R	7851380	1530	8	0.00522876
AGAP001676	2R	8003378	1530	0	0
AGAP001677	2R	8052451	1530	4	0.00261438
AGAP001678	2R	8081751	1530	2	0.00130719
AGAP001679	2R	8160235	1530	2	0.00130719
AGAP001680	2R	8185487	1530	0	0
AGAP001681	2R	8220986	1530	0	0
AGAP001682	2R	8221703	1530	2	0.00130719
AGAP001683	2R	8438555	1530	0	0
AGAP001685	2R	8446921	1530	0	0
AGAP001686	2R	8448225	1530	0	0
AGAP001687	2R	8450496	1530	6	0.00392157
AGAP001688	2R	8457632	1530	0	0
AGAP001690	2R	8505042	1530	0	0
AGAP001694	2R	8678379	1530	0	0
AGAP001695	2R	8717594	1530	2	0.00130719
AGAP001696	2R	8775656	1530	0	0
AGAP001697	2R	8779911	1530	0	0
AGAP001698	2R	8781420	1530	34	0.0222222
AGAP001699	2R	8790619	1530	0	0
AGAP001700	2R	8799417	1530	2	0.00130719
AGAP001701	2R	8801015	1530	0	0
AGAP001702	2R	8802713	1530	4	0.00261438
AGAP001703	2R	8806042	1530	0	0
AGAP001704	2R	8808222	1530	0	0
AGAP001705	2R	8824971	1530	0	0
AGAP001706	2R	8831523	1530	0	0
AGAP001707	2R	8842875	1530	22	0.0143791
AGAP001708	2R	8847959	1530	0	0
AGAP001710	2R	8853334	1530	2	0.00130719
AGAP001711	2R	8859110	1530	0	0
AGAP001712	2R	8859881	1530	0	0
AGAP001713	2R	8875601	1530	2	0.00130719
AGAP001714	2R	8880063	1530	0	0
AGAP001715	2R	8880951	1530	6	0.00392157
AGAP001716	2R	8886984	1530	2	0.00130719
AGAP001717	2R	8909246	1530	0	0
AGAP001718	2R	8920707	1530	0	0
AGAP001719	2R	8923318	1530	0	0
AGAP001720	2R	8925052	1530	0	0
AGAP001721	2R	8926879	1530	0	0
AGAP001722	2R	8930492	1530	0	0
AGAP001723	2R	8933709	1530	0	0
AGAP001724	2R	8935739	1530	0	0
AGAP001725	2R	8937940	1530	0	0
AGAP001726	2R	8942180	1530	2	0.00130719
AGAP001728	2R	9008622	1530	0	0
AGAP001729	2R	9037697	1530	0	0
AGAP001730	2R	9057637	1530	0	0
AGAP001731	2R	9075806	1530	2	0.00130719
AGAP001732	2R	9087353	1530	4	0.00261438
AGAP001733	2R	9093087	1530	0	0
AGAP001734	2R	9095836	1530	0	0
AGAP001735	2R	9097183	1530	2	0.00130719
AGAP001736	2R	9099534	1530	0	0
AGAP001737	2R	9101685	1530	0	0
AGAP001738	2R	9103528	1530	0	0
AGAP001739	2R	9120362	1530	2	0.00130719
AGAP001740	2R	9146065	1530	4	0.00261438
AGAP001741	2R	9169354	1530	0	0
AGAP001742	2R	9180390	1530	2	0.00130719
AGAP001743	2R	9207579	1530	0	0
AGAP001744	2R	9240374	1530	0	0
AGAP001745	2R	9243617	1530	0	0
AGAP001746	2R	9246153	1530	0	0
AGAP001747	2R	9252922	1530	0	0
AGAP001748	2R	9262682	1530	0	0
AGAP001749	2R	9285453	1530	0	0
AGAP001751	2R	9370603	1530	2	0.00130719
AGAP001752	2R	9414357	1530	2	0.00130719
AGAP001753	2R	9445687	1530	0	0
AGAP001754	2R	9452928	1530	2	0.00130719
AGAP001756	2R	9463661	1530	0	0
AGAP001757	2R	9469421	1530	10	0.00653595
AGAP001759	2R	9480407	1530	2	0.00130719
AGAP001760	2R	9484245	1530	0	0
AGAP001761	2R	9511286	1530	0	0
AGAP001762	2R	9492805	1530	2	0.00130719
AGAP001763	2R	9528680	1530	2	0.00130719
AGAP001764	2R	9531041	1530	0	0
AGAP001765	2R	9535689	1530	0	0
AGAP001766	2R	9597218	1530	0	0
AGAP001767	2R	9603833	1530	0	0
AGAP001768	2R	9688334	1530	0	0
AGAP001769	2R	9705631	1530	0	0
AGAP001773	2R	9999488	1530	0	0
AGAP001775	2R	10157605	1530	2	0.00130719
AGAP001776	2R	10166713	1530	4	0.00261438
AGAP001777	2R	10174420	1530	2	0.00130719
AGAP001778	2R	10178925	1530	2	0.00130719
AGAP001779	2R	10184530	1530	0	0
AGAP001780	2R	10228188	1530	4	0.00261438
AGAP001781	2R	10258413	1530	2	0.00130719
AGAP001782	2R	10286901	1530	8	0.00522876
AGAP001783	2R	10330647	1530	2	0.00130719
AGAP001786	2R	10447818	1530	12	0.00784314
AGAP001787	2R	10481807	1530	0	0
AGAP001788	2R	10482984	1530	0	0
AGAP001790	2R	10492812	1530	0	0
AGAP001791	2R	10516462	1530	0	0
AGAP001792	2R	10520107	1530	0	0
AGAP001793	2R	10523710	1530	0	0
AGAP001794	2R	10528645	1530	0	0
AGAP001795	2R	10531411	1530	0	0
AGAP001796	2R	10533227	1530	0	0
AGAP001797	2R	10583586	1530	0	0
AGAP001798	2R	10589182	1530	0	0
AGAP001799	2R	10595048	1530	0	0
AGAP001800	2R	10606182	1530	0	0
AGAP001801	2R	10609495	1530	0	0
AGAP001802	2R	10614751	1530	0	0
AGAP001803	2R	10616858	1530	2	0.00130719
AGAP001804	2R	10620044	1530	0	0
AGAP001805	2R	10622827	1530	0	0
AGAP001806	2R	10784783	1530	0	0
AGAP001807	2R	10802787	1530	0	0
AGAP001809	2R	10839371	1530	0	0
AGAP001810	2R	10843685	1530	0	0
AGAP001812	2R	10856633	1530	0	0
AGAP001814	2R	10864091	1530	2	0.00130719
AGAP001815	2R	10866069	1530	0	0
AGAP001816	2R	10866552	1530	2	0.00130719
AGAP001817	2R	10867980	1530	0	0
AGAP001818	2R	10868916	1530	0	0
AGAP001819	2R	10870828	1530	0	0
AGAP001820	2R	10875313	1530	4	0.00261438
AGAP001821	2R	10898827	1530	0	0
AGAP001822	2R	10901643	1530	0	0
AGAP001823	2R	10903347	1530	0	0
AGAP001824	2R	10914840	1530	50	0.0326797
AGAP001826	2R	11163162	1530	0	0
AGAP001827	2R	11268726	1530	0	0
AGAP001828	2R	11277707	1530	4	0.00261438
AGAP001829	2R	11289346	1530	0	0
AGAP001830	2R	11295988	1530	0	0
AGAP001831	2R	11307704	1530	0	0
AGAP001832	2R	11337119	1530	0	0
AGAP001833	2R	11352188	1530	0	0
AGAP001834	2R	11360456	1530	0	0
AGAP001837	2R	11377417	1530	0	0
AGAP001838	2R	11382420	1530	0	0
AGAP001839	2R	11383514	1530	0	0
AGAP001841	2R	11393078	1530	0	0
AGAP001842	2R	11393575	1530	0	0
AGAP001843	2R	11394363	1530	0	0
AGAP001845	2R	11436133	1530	0	0
AGAP001846	2R	11437122	1530	0	0
AGAP001848	2R	11438982	1530	0	0
AGAP001850	2R	11444993	1530	0	0
AGAP001852	2R	11446514	1530	2	0.00130719
AGAP001854	2R	11448731	1530	0	0
AGAP001856	2R	11453288	1530	2	0.00130719
AGAP001858	2R	11474064	1530	0	0
AGAP001859	2R	11506370	1530	0	0
AGAP001861	2R	11510826	1530	0	0
AGAP001862	2R	11518049	1530	0	0
AGAP001863	2R	11590289	1530	0	0
AGAP001864	2R	11615085	1530	0	0
AGAP001865	2R	11622961	1530	0	0
AGAP001866	2R	11643321	1530	6	0.00392157
AGAP001867	2R	11696153	1530	14	0.00915033
AGAP001870	2R	11716692	1530	0	0
AGAP001871	2R	11734398	1530	0	0
AGAP001872	2R	11738808	1530	0	0
AGAP001873	2R	11743137	1530	14	0.00915033
AGAP001874	2R	11769757	1530	0	0
AGAP001877	2R	11792966	1530	2	0.00130719
AGAP001878	2R	11798171	1530	0	0
AGAP001879	2R	11800514	1530	0	0
AGAP001880	2R	11807257	1530	0	0
AGAP001881	2R	11837197	1530	0	0
AGAP001882	2R	11839524	1530	2	0.00130719
AGAP001883	2R	11857683	1530	0	0
AGAP001884	2R	11885497	1530	0	0
AGAP001885	2R	11885866	1530	6	0.00392157
AGAP001886	2R	11894004	1530	0	0
AGAP001887	2R	11906670	1530	0	0
AGAP001888	2R	11909901	1530	0	0
AGAP001889	2R	11912203	1530	0	0
AGAP001890	2R	11913570	1530	0	0
AGAP001891	2R	11914408	1530	2	0.00130719
AGAP001892	2R	11918448	1530	2	0.00130719
AGAP001893	2R	11921490	1530	2	0.00130719
AGAP001894	2R	11926643	1530	0	0
AGAP001895	2R	11936362	1530	0	0
AGAP001896	2R	11949697	1530	0	0
AGAP001897	2R	11953743	1530	0	0
AGAP001898	2R	11954953	1530	0	0
AGAP001899	2R	11961105	1530	2	0.00130719
AGAP001900	2R	11966949	1530	0	0
AGAP001901	2R	11970148	1530	2	0.00130719
AGAP001902	2R	11974398	1530	0	0
AGAP001903	2R	11977389	1530	0	0
AGAP001905	2R	11982162	1530	2	0.00130719
AGAP001907	2R	11999113	1530	2	0.00130719
AGAP001908	2R	12005502	1530	0	0
AGAP001909	2R	12009303	1530	0	0
AGAP001910	2R	12010060	1530	2	0.00130719
AGAP001911	2R	12012222	1530	0	0
AGAP001912	2R	12014361	1530	0	0
AGAP001913	2R	12022989	1530	0	0
AGAP001914	2R	12027195	1530	0	0
AGAP001915	2R	12030120	1530	0	0
AGAP001916	2R	12088863	1530	4	0.00261438
AGAP001917	2R	12095233	1530	0	0
AGAP001918	2R	12097242	1530	0	0
AGAP001919	2R	12099564	1530	0	0
AGAP001923	2R	12105764	1530	0	0
AGAP001924	2R	12295648	1530	4	0.00261438
AGAP001925	2R	12327121	1530	42	0.027451
AGAP001926	2R	12343355	1530	0	0
AGAP001927	2R	12349331	1530	0	0
AGAP001928	2R	12381885	1530	0	0
AGAP001929	2R	12387508	1530	4	0.00261438
AGAP001930	2R	12392479	1530	4	0.00261438
AGAP001931	2R	12406419	1530	0	0
AGAP001932	2R	12407699	1530	0	0
AGAP001933	2R	12426366	1530	2	0.00130719
AGAP001934	2R	12500045	1530	2	0.00130719
AGAP001935	2R	12613158	1530	2	0.00130719
AGAP001936	2R	12665201	1530	0	0
AGAP001937	2R	12670330	1530	2	0.00130719
AGAP001938	2R	12673072	1530	2	0.00130719
AGAP001939	2R	12678231	1530	2	0.00130719
AGAP001940	2R	12680494	1530	2	0.00130719
AGAP001941	2R	12681248	1530	2	0.00130719
AGAP001942	2R	12683041	1530	2	0.00130719
AGAP001943	2R	12688489	1530	4	0.00261438
AGAP001944	2R	12716898	1530	0	0
AGAP001945	2R	12723226	1530	6	0.00392157
AGAP001946	2R	12726610	1530	4	0.00261438
AGAP001947	2R	12728906	1530	4	0.00261438
AGAP001948	2R	12768195	1530	0	0
AGAP001949	2R	12771563	1530	2	0.00130719
AGAP001950	2R	12777110	1530	24	0.0156863
AGAP001951	2R	12780365	1530	0	0
AGAP001952	2R	12782422	1530	0	0
AGAP001953	2R	12794674	1530	0	0
AGAP001954	2R	12801503	1530	0	0
AGAP001955	2R	12807569	1530	0	0
AGAP001957	2R	12828513	1530	0	0
AGAP001958	2R	12839973	1530	0	0
AGAP001959	2R	12842749	1530	0	0
AGAP001960	2R	12869028	1530	2	0.00130719
AGAP001961	2R	12909619	1530	2	0.00130719
AGAP001962	2R	12936839	1530	0	0
AGAP001964	2R	12973393	1530	0	0
AGAP001965	2R	12978997	1530	0	0
AGAP001966	2R	12982101	1530	0	0
AGAP001967	2R	12988387	1530	0	0
AGAP001968	2R	12990376	1530	0	0
AGAP001969	2R	12991679	1530	0	0
AGAP001970	2R	12993810	1530	0	0
AGAP001972	2R	13001299	1530	0	0
AGAP001973	2R	13003757	1530	0	0
AGAP001974	2R	13005805	1530	0	0
AGAP001975	2R	13018606	1530	0	0
AGAP001976	2R	13019986	1530	0	0
AGAP001978	2R	13042806	1530	0	0
AGAP001979	2R	13056583	1530	4	0.00261438
AGAP001980	2R	13090708	1530	2	0.00130719
AGAP001981	2R	13106767	1530	0	0
AGAP001982	2R	13119874	1530	0	0
AGAP001983	2R	13135787	1530	0	0
AGAP001984	2R	13154831	1530	0	0
AGAP001985	2R	13159861	1530	0	0
AGAP001986	2R	13207749	1530	0	0
AGAP001988	2R	13209867	1530	0	0
AGAP001989	2R	13210470	1530	2	0.00130719
AGAP001993	2R	13237607	1530	0	0
AGAP001994	2R	13318091	1530	2	0.00130719
AGAP001995	2R	13319459	1530	0	0
AGAP001996	2R	13320974	1530	0	0
AGAP001997	2R	13322579	1530	0	0
AGAP001998	2R	13323447	1530	4	0.00261438
AGAP001999	2R	13358389	1530	2	0.00130719
AGAP002000	2R	13368694	1530	0	0
AGAP002002	2R	13400936	1530	2	0.00130719
AGAP002003	2R	13405561	1530	0	0
AGAP002004	2R	13408313	1530	2	0.00130719
AGAP002005	2R	13535445	1530	0	0
AGAP002006	2R	13556558	1530	0	0
AGAP002007	2R	13733046	1530	0	0
AGAP002008	2R	13837467	1530	0	0
AGAP002009	2R	13880275	1530	2	0.00130719
AGAP002010	2R	13891023	1530	0	0
AGAP002011	2R	13895239	1530	0	0
AGAP002012	2R	13921134	1530	0	0
AGAP002013	2R	13931162	1530	2	0.00130719
AGAP002014	2R	13933529	1530	4	0.00261438
AGAP002015	2R	13955784	1530	0	0
AGAP002016	2R	13958166	1530	2	0.00130719
AGAP002017	2R	13959368	1530	2	0.00130719
AGAP002018	2R	13971738	1530	4	0.00261438
AGAP002020	2R	14013172	1530	0	0
AGAP002021	2R	14021640	1530	0	0
AGAP002022	2R	14025163	1530	0	0
AGAP002023	2R	14048535	1530	2	0.00130719
AGAP002024	2R	14052549	1530	2	0.00130719
AGAP002025	2R	14069746	1530	0	0
AGAP002026	2R	14073869	1530	0	0
AGAP002028	2R	14076138	1530	2	0.00130719
AGAP002030	2R	14090953	1530	4	0.00261438
AGAP002031	2R	14098371	1530	0	0
AGAP002032	2R	14109186	1530	0	0
AGAP002035	2R	14115471	1530	0	0
AGAP002036	2R	14123754	1530	2	0.00130719
AGAP002037	2R	14116279	1530	2	0.00130719
AGAP002038	2R	14129469	1530	0	0
AGAP002039	2R	14218597	1530	0	0
AGAP002040	2R	14299816	1530	0	0
AGAP002041	2R	14315647	1530	2	0.00130719
AGAP002043	2R	14414528	1530	2	0.00130719
AGAP002044	2R	14477799	1530	0	0
AGAP002047	2R	14529834	1530	0	0
AGAP002048	2R	14537223	1530	8	0.00522876
AGAP002049	2R	14552149	1530	0	0
AGAP002050	2R	14560531	1530	0	0
AGAP002051	2R	14601124	1530	0	0
AGAP002052	2R	14654637	1530	2	0.00130719
AGAP002053	2R	14657474	1530	0	0
AGAP002054	2R	14675797	1530	0	0
AGAP002055	2R	14682155	1530	0	0
AGAP002056	2R	14685490	1530	0	0
AGAP002058	2R	14689192	1530	0	0
AGAP002059	2R	14692342	1530	14	0.00915033
AGAP002060	2R	14701674	1530	0	0
AGAP002061	2R	14717232	1530	2	0.00130719
AGAP002062	2R	14718671	1530	0	0
AGAP002063	2R	14721472	1530	0	0
AGAP002064	2R	14722488	1530	4	0.00261438
AGAP002065	2R	14724896	1530	0	0
AGAP002066	2R	14727797	1530	0	0
AGAP002067	2R	14731171	1530	0	0
AGAP002068	2R	14732547	1530	2	0.00130719
AGAP002069	2R	14746007	1530	0	0
AGAP002070	2R	14781463	1530	0	0
AGAP002071	2R	14798928	1530	0	0
AGAP002072	2R	14813306	1530	0	0
AGAP002073	2R	14820602	1530	0	0
AGAP002074	2R	14823619	1530	0	0
AGAP002075	2R	14826144	1530	0	0
AGAP002076	2R	14830699	1530	0	0
AGAP002077	2R	14833376	1530	0	0
AGAP002078	2R	14834271	1530	0	0
AGAP002079	2R	14839634	1530	2	0.00130719
AGAP002080	2R	14887743	1530	2	0.00130719
AGAP002081	2R	14901698	1530	8	0.00522876
AGAP002082	2R	14907727	1530	4	0.00261438
AGAP002083	2R	15110882	1530	4	0.00261438
AGAP002084	2R	15123323	1530	8	0.00522876
AGAP002085	2R	15138225	1530	2	0.00130719
AGAP002086	2R	15153491	1530	0	0
AGAP002087	2R	15154711	1530	0	0
AGAP002088	2R	15156924	1530	0	0
AGAP002089	2R	15160531	1530	0	0
AGAP002090	2R	15211600	1530	2	0.00130719
AGAP002091	2R	15227001	1530	0	0
AGAP002092	2R	15232475	1530	0	0
AGAP002093	2R	15238848	1530	0	0
AGAP002094	2R	15262080	1530	2	0.00130719
AGAP002095	2R	15307562	1530	0	0
AGAP002097	2R	15328341	1530	2	0.00130719
AGAP002098	2R	15329971	1530	0	0
AGAP002099	2R	15333089	1530	0	0
AGAP002100	2R	15336889	1530	0	0
AGAP002101	2R	15431023	1530	2	0.00130719
AGAP002102	2R	15437440	1530	0	0
AGAP002104	2R	15567371	1530	4	0.00261438
AGAP002105	2R	15666091	1530	0	0
AGAP002106	2R	15701276	1530	4	0.00261438
AGAP002107	2R	15704477	1530	0	0
AGAP002108	2R	15706849	1530	0	0
AGAP002109	2R	15712054	1530	4	0.00261438
AGAP002110	2R	15743768	1530	0	0
AGAP002111	2R	15752037	1530	2	0.00130719
AGAP002112	2R	15754888	1530	0	0
AGAP002113	2R	15757697	1530	0	0
AGAP002114	2R	15760382	1530	2	0.00130719
AGAP002115	2R	15802484	1530	2	0.00130719
AGAP002116	2R	15842790	1530	6	0.00392157
AGAP002117	2R	15978720	1530	2	0.00130719
AGAP002118	2R	15980192	1530	0	0
AGAP002119	2R	16029053	1530	2	0.00130719
AGAP002120	2R	16042054	1530	2	0.00130719
AGAP002121	2R	16045574	1530	0	0
AGAP002122	2R	16046693	1530	0	0
AGAP002123	2R	16054913	1530	2	0.00130719
AGAP002124	2R	16082009	1530	0	0
AGAP002125	2R	16084405	1530	0	0
AGAP002126	2R	16087233	1530	0	0
AGAP002127	2R	16091337	1530	0	0
AGAP002128	2R	16094145	1530	2	0.00130719
AGAP002129	2R	16095403	1530	0	0
AGAP002130	2R	16096678	1530	0	0
AGAP002131	2R	16097942	1530	0	0
AGAP002132	2R	16101345	1530	4	0.00261438
AGAP002133	2R	16110009	1530	0	0
AGAP002134	2R	16221996	1530	2	0.00130719
AGAP002135	2R	16323310	1530	2	0.00130719
AGAP002136	2R	16385488	1530	0	0
AGAP002137	2R	16393768	1530	0	0
AGAP002138	2R	16396738	1530	2	0.00130719
AGAP002139	2R	16401472	1530	0	0
AGAP002140	2R	16402119	1530	0	0
AGAP002141	2R	16404527	1530	0	0
AGAP002142	2R	16408297	1530	0	0
AGAP002143	2R	16411441	1530	0	0
AGAP002144	2R	16414094	1530	0	0
AGAP002145	2R	16419001	1530	0	0
AGAP002146	2R	16419845	1530	0	0
AGAP002147	2R	16424324	1530	0	0
AGAP002149	2R	16459843	1530	8	0.00522876
AGAP002150	2R	16489128	1530	0	0
AGAP002151	2R	16505565	1530	0	0
AGAP002152	2R	16522957	1530	0	0
AGAP002153	2R	16540150	1530	0	0
AGAP002154	2R	16547690	1530	0	0
AGAP002155	2R	16562991	1530	0	0
AGAP002156	2R	16574113	1530	0	0
AGAP002157	2R	16581225	1530	0	0
AGAP002159	2R	16602404	1530	4	0.00261438
AGAP002161	2R	16635029	1530	0	0
AGAP002162	2R	16640562	1530	0	0
AGAP002163	2R	16658625	1530	0	0
AGAP002164	2R	16663718	1530	0	0
AGAP002165	2R	16682532	1530	0	0
AGAP002166	2R	16815828	1530	0	0
AGAP002167	2R	16825170	1530	0	0
AGAP002168	2R	16827312	1530	0	0
AGAP002169	2R	16833128	1530	0	0
AGAP002170	2R	16834723	1530	0	0
AGAP002171	2R	16837585	1530	0	0
AGAP002172	2R	16889791	1530	0	0
AGAP002173	2R	16894866	1530	4	0.00261438
AGAP002174	2R	16898451	1530	0	0
AGAP002175	2R	16901556	1530	0	0
AGAP002176	2R	16903426	1530	6	0.00392157
AGAP002177	2R	16912880	1530	0	0
AGAP002178	2R	17079032	1530	0	0
AGAP002181	2R	17197354	1530	0	0
AGAP002182	2R	17200910	1530	0	0
AGAP002183	2R	17204324	1530	0	0
AGAP002184	2R	17210809	1530	2	0.00130719
AGAP002185	2R	17213699	1530	0	0
AGAP002186	2R	17314590	1530	0	0
AGAP002188	2R	17328894	1530	0	0
AGAP002189	2R	17332500	1530	0	0
AGAP002190	2R	17333892	1530	0	0
AGAP002191	2R	17335128	1530	0	0
AGAP002192	2R	17389298	1530	0	0
AGAP002193	2R	17394409	1530	0	0
AGAP002194	2R	17471832	1530	2	0.00130719
AGAP002195	2R	17482053	1530	0	0
AGAP002196	2R	17485823	1530	0	0
AGAP002197	2R	17490481	1530	0	0
AGAP002198	2R	17493489	1530	0	0
AGAP002199	2R	17509513	1530	2	0.00130719
AGAP002200	2R	17557732	1530	2	0.00130719
AGAP002202	2R	17571962	1530	0	0
AGAP002205	2R	17578525	1530	0	0
AGAP002207	2R	17590522	1530	2	0.00130719
AGAP002208	2R	17596299	1530	10	0.00653595
AGAP002209	2R	17599868	1530	2	0.00130719
AGAP002210	2R	17603293	1530	0	0
AGAP002211	2R	17605882	1530	0	0
AGAP002212	2R	17653541	1530	0	0
AGAP002214	2R	17674533	1530	0	0
AGAP002215	2R	17682983	1530	0	0
AGAP002216	2R	17689368	1530	0	0
AGAP002217	2R	17693747	1530	0	0
AGAP002218	2R	17695450	1530	0	0
AGAP002219	2R	17701183	1530	0	0
AGAP002220	2R	17704453	1530	0	0
AGAP002221	2R	17706140	1530	0	0
AGAP002222	2R	17708968	1530	0	0
AGAP002223	2R	17713115	1530	2	0.00130719
AGAP002224	2R	17730840	1530	4	0.00261438
AGAP002226	2R	17780261	1530	0	0
AGAP002227	2R	17788585	1530	0	0
AGAP002228	2R	17793747	1530	0	0
AGAP002229	2R	17815555	1530	2	0.00130719
AGAP002231	2R	17831486	1530	4	0.00261438
AGAP002232	2R	17861729	1530	2	0.00130719
AGAP002233	2R	17958253	1530	2	0.00130719
AGAP002234	2R	17968542	1530	0	0
AGAP002235	2R	17975037	1530	0	0
AGAP002236	2R	18016769	1530	0	0
AGAP002238	2R	18039618	1530	2	0.00130719
AGAP002239	2R	18060390	1530	0	0
AGAP002240	2R	18061766	1530	0	0
AGAP002241	2R	18063732	1530	0	0
AGAP002242	2R	18069173	1530	0	0
AGAP002243	2R	18082608	1530	0	0
AGAP002245	2R	18083749	1530	0	0
AGAP002246	2R	18089645	1530	2	0.00130719
AGAP002247	2R	18093082	1530	0	0
AGAP002248	2R	18094548	1530	14	0.00915033
AGAP002250	2R	18109134	1530	2	0.00130719
AGAP002251	2R	18197781	1530	0	0
AGAP002252	2R	18208176	1530	2	0.00130719
AGAP002253	2R	18220951	1530	0	0
AGAP002254	2R	18224378	1530	0	0
AGAP002255	2R	18225457	1530	0	0
AGAP002256	2R	18227003	1530	0	0
AGAP002257	2R	18230007	1530	0	0
AGAP002258	2R	18233341	1530	2	0.00130719
AGAP002259	2R	18253904	1530	10	0.00653595
AGAP002260	2R	18257364	1530	0	0
AGAP002261	2R	18263467	1530	10	0.00653595
AGAP002262	2R	18306760	1530	2	0.00130719
AGAP002263	2R	18353875	1530	2	0.00130719
AGAP002264	2R	18369886	1530	4	0.00261438
AGAP002265	2R	18376544	1530	2	0.00130719
AGAP002266	2R	18381597	1530	0	0
AGAP002268	2R	18385614	1530	4	0.00261438
AGAP002269	2R	18398246	1530	0	0
AGAP002270	2R	18410581	1530	2	0.00130719
AGAP002272	2R	18452387	1530	2	0.00130719
AGAP002274	2R	18504547	1530	0	0
AGAP002275	2R	18508882	1530	6	0.00392157
AGAP002276	2R	18512800	1530	2	0.00130719
AGAP002277	2R	18513913	1530	0	0
AGAP002278	2R	18516941	1530	2	0.00130719
AGAP002279	2R	18533479	1530	8	0.00522876
AGAP002280	2R	18538325	1530	0	0
AGAP002281	2R	18544350	1530	4	0.00261438
AGAP002282	2R	18549719	1530	0	0
AGAP002283	2R	18574363	1530	0	0
AGAP002284	2R	18579032	1530	0	0
AGAP002285	2R	18580739	1530	0	0
AGAP002286	2R	18585941	1530	0	0
AGAP002287	2R	18590429	1530	0	0
AGAP002288	2R	18593727	1530	2	0.00130719
AGAP002289	2R	18632482	1530	0	0
AGAP002290	2R	18638870	1530	0	0
AGAP002291	2R	18648054	1530	0	0
AGAP002292	2R	18670814	1530	0	0
AGAP002293	2R	18683566	1530	0	0
AGAP002294	2R	18684523	1530	18	0.0117647
AGAP002295	2R	18687937	1530	2	0.00130719
AGAP002296	2R	18718848	1530	0	0
AGAP002297	2R	18733496	1530	0	0
AGAP002298	2R	18774823	1530	0	0
AGAP002299	2R	19024824	1530	0	0
AGAP002300	2R	19040511	1530	0	0
AGAP002302	2R	19041524	1530	0	0
AGAP002303	2R	19052466	1530	2	0.00130719
AGAP002305	2R	19053658	1530	0	0
AGAP002306	2R	19056147	1530	0	0
AGAP002307	2R	19058897	1530	0	0
AGAP002308	2R	19060032	1530	0	0
AGAP002309	2R	19072750	1530	2	0.00130719
AGAP002310	2R	19133778	1530	2	0.00130719
AGAP002312	2R	19227112	1530	0	0
AGAP002313	2R	19229361	1530	0	0
AGAP002314	2R	19230441	1530	0	0
AGAP002315	2R	19483198	1530	0	0
AGAP002320	2R	19484576	1530	0	0
AGAP002321	2R	19524873	1530	22	0.0143791
AGAP002322	2R	19541187	1530	0	0
AGAP002323	2R	19549729	1530	6	0.00392157
AGAP002324	2R	19568870	1530	6	0.00392157
AGAP002325	2R	19658738	1530	0	0
AGAP002326	2R	19724688	1530	0	0
AGAP002327	2R	19898963	1530	4	0.00261438
AGAP002329	2R	19951574	1530	0	0
AGAP002330	2R	19952720	1530	0	0
AGAP002331	2R	19954911	1530	2	0.00130719
AGAP002332	2R	19974746	1530	0	0
AGAP002333	2R	19975361	1530	4	0.00261438
AGAP002334	2R	19990265	1530	2	0.00130719
AGAP002335	2R	20004448	1530	2	0.00130719
AGAP002336	2R	20219849	1530	2	0.00130719
AGAP002337	2R	20277181	1530	0	0
AGAP002338	2R	20278397	1530	0	0
AGAP002339	2R	20279704	1530	0	0
AGAP002340	2R	20288177	1530	0	0
AGAP002341	2R	20290274	1530	0	0
AGAP002342	2R	20387808	1530	0	0
AGAP002344	2R	20490043	1530	2	0.00130719
AGAP002345	2R	20501929	1530	2	0.00130719
AGAP002346	2R	20503302	1530	0	0
AGAP002347	2R	20505493	1530	0	0
AGAP002348	2R	20507805	1530	0	0
AGAP002349	2R	20510097	1530	0	0
AGAP002350	2R	20529437	1530	0	0
AGAP002351	2R	20536615	1530	2	0.00130719
AGAP002352	2R	20541842	1530	2	0.00130719
AGAP002353	2R	20548540	1530	0	0
AGAP002354	2R	20577177	1530	0	0
AGAP002355	2R	20591076	1530	0	0
AGAP002356	2R	20594760	1530	0	0
AGAP002357	2R	20596063	1530	0	0
AGAP002358	2R	20599157	1530	0	0
AGAP002359	2R	20607833	1530	2	0.00130719
AGAP002360	2R	20618403	1530	0	0
AGAP002361	2R	20636201	1530	0	0
AGAP002362	2R	20644250	1530	0	0
AGAP002363	2R	20645905	1530	0	0
AGAP002364	2R	20649943	1530	0	0
AGAP002365	2R	20651684	1530	2	0.00130719
AGAP002366	2R	20677666	1530	0	0
AGAP002367	2R	20686663	1530	2	0.00130719
AGAP002368	2R	20698787	1530	0	0
AGAP002369	2R	20738174	1530	0	0
AGAP002370	2R	20757170	1530	2	0.00130719
AGAP002371	2R	20765779	1530	4	0.00261438
AGAP002372	2R	20777012	1530	4	0.00261438
AGAP002374	2R	20793438	1530	0	0
AGAP002375	2R	20794764	1530	0	0
AGAP002376	2R	20796963	1530	2	0.00130719
AGAP002377	2R	20812292	1530	0	0
AGAP002378	2R	20817726	1530	0	0
[truncated: 9,322 more rows]
