# Supplementary material for: Unravelling population structure heterogeneity within the genome of the malaria vector Anopheles gambiae
Source: BMC Genomics. 2021 Jun 8;22:422. doi: 10.1186/s12864-021-07722-y (PMC8185951; doi:10.1186/s12864-021-07722-y)
Supplement: Supplementary file 6 — Additional file 6: S4 Table. Measure of consistency of the t-SNE plot. [file 12864_2021_7722_MOESM6_ESM.xlsx]

## Sheet: gene-stats-local-w-headers
S4 Table	Consistency for 30 replicates t-SNE plot
Gene Name	Mean Variance	Median Variance	Num5	Num20	Num50
AGAP000002	7.88219	7.57977	118	345	621
AGAP000005	1.15037	0.731356	78	264	495
AGAP000007	7.77237	7.00731	65	172	332
AGAP000008	5.91819	5.49159	74	170	265
AGAP000009	6.61731	5.9553	83	160	255
AGAP000010	9.00801	8.4766	69	131	196
AGAP000011	6.34703	5.88635	102	282	499
AGAP000012	8.41871	7.12083	47	100	218
AGAP000013	3.07166	2.59074	107	321	588
AGAP000015	10.0689	8.92731	28	61	119
AGAP000016	5.77751	5.29024	78	176	281
AGAP000017	10.0857	8.46492	17	53	114
AGAP000018	9.56411	8.82248	48	96	172
AGAP000019	9.85499	8.32346	15	61	150
AGAP000020	10.4831	8.81994	9	27	63
AGAP000021	3.7789	3.58244	93	261	467
AGAP000022	8.17319	6.94529	45	120	267
AGAP000023	7.48011	6.79626	68	184	375
AGAP000025	9.53604	8.56108	50	94	148
AGAP000028	3.78015	3.34047	139	455	900
AGAP000029	10.3872	8.7798	13	31	64
AGAP000032	10.1923	8.65713	9	34	75
AGAP000033	8.37284	7.84828	58	128	205
AGAP000035	10.5707	8.90548	10	28	61
AGAP000037	10.131	8.71925	14	36	76
AGAP000038	8.38173	7.88568	53	114	187
AGAP000039	3.91462	3.78098	95	248	503
AGAP000040	9.31942	8.26945	67	152	251
AGAP000041	8.5291	7.77033	49	92	159
AGAP000042	10.5304	8.83411	9	28	62
AGAP000043	9.34109	8.5446	31	78	140
AGAP000044	8.11375	7.37218	61	142	242
AGAP000045	9.00253	8.1992	40	87	148
AGAP000046	9.68998	8.5214	24	53	103
AGAP000047	8.26861	7.70128	46	123	188
AGAP000048	10.4885	8.85784	11	27	62
AGAP000049	9.32575	8.55979	42	86	155
AGAP000051	9.06587	8.12793	64	160	308
AGAP000053	7.43124	6.88536	62	191	371
AGAP000054	9.84757	8.45283	20	49	99
AGAP000055	9.76824	8.57354	23	48	98
AGAP000056	7.57642	7.12297	62	152	289
AGAP000057	9.14737	8.22044	36	83	155
AGAP000058	10.4197	8.74503	8	31	64
AGAP000061	7.91301	7.33344	41	108	182
AGAP000062	9.04446	8.3311	61	105	168
AGAP000063	9.107	8.33895	41	99	159
AGAP000064	9.57626	8.59568	62	126	196
AGAP000065	10.2543	8.78794	13	34	69
AGAP000066	8.90626	8.07016	52	157	289
AGAP000067	2.62481	2.32632	125	397	746
AGAP000068	6.29653	6.16615	139	456	926
AGAP000069	7.2932	6.59354	66	181	379
AGAP000070	7.57104	7.04804	90	231	390
AGAP000071	7.6831	6.67833	41	121	245
AGAP000072	1.76588	1.4328	128	391	727
AGAP000073	7.86711	7.19603	48	110	194
AGAP000074	9.69978	8.50807	23	58	110
AGAP000075	9.65686	8.48794	23	53	105
AGAP000076	9.482	8.58946	35	66	124
AGAP000078	6.05569	5.74074	121	386	776
AGAP000079	1.81557	1.39582	125	367	651
AGAP000080	7.65482	7.02429	52	126	234
AGAP000081	8.02723	7.30772	42	106	190
AGAP000082	9.4999	8.42135	23	58	122
AGAP000083	3.14179	2.82774	111	265	461
AGAP000084	3.47553	3.25887	133	450	949
AGAP000085	2.37788	2.08806	146	505	1086
AGAP000086	3.68858	3.39082	144	469	933
AGAP000090	9.30391	8.11742	31	73	145
AGAP000091	3.6645	3.49956	112	299	531
AGAP000092	8.23701	7.73194	54	122	191
AGAP000093	7.52745	6.65005	55	139	272
AGAP000094	2.66359	2.21743	125	350	634
AGAP000095	8.61257	7.75324	47	113	197
AGAP000096	4.61645	4.40928	129	364	690
AGAP000097	2.02637	1.76096	119	340	599
AGAP000098	9.14978	8.37916	43	87	156
AGAP000099	1.97241	1.69911	140	462	919
AGAP000100	1.41049	1.00308	126	357	637
AGAP000102	8.08377	7.3674	51	121	199
AGAP000104	1.29747	0.895764	113	312	528
AGAP000105	9.59438	8.2856	17	55	120
AGAP000106	7.06896	6.69576	95	260	489
AGAP000108	1.29661	0.92873	132	384	682
AGAP000109	1.08908	0.694184	88	220	391
AGAP000110	6.05949	5.55675	84	180	290
AGAP000111	2.71995	2.44729	132	385	746
AGAP000112	9.36032	8.49872	32	84	153
AGAP000114	10.1294	8.56151	15	44	90
AGAP000115	6.81827	6.2027	89	253	542
AGAP000116	8.51438	8.01823	57	127	195
AGAP000117	2.02204	1.64568	132	392	750
AGAP000118	1.3239	0.912332	122	358	619
AGAP000119	1.517	1.11108	132	407	714
AGAP000120	3.06455	2.89787	132	426	828
AGAP000121	7.88515	6.82597	40	112	213
AGAP000123	8.67444	7.82685	46	96	159
AGAP000124	10.133	8.7655	13	37	84
AGAP000126	10.5416	8.85067	7	26	61
AGAP000127	3.46301	3.15272	136	470	944
AGAP000128	8.21968	7.42942	36	95	162
AGAP000129	9.66911	8.56211	26	52	99
AGAP000131	7.56051	7.31623	66	155	311
AGAP000132	3.79516	3.62569	102	293	572
AGAP000133	0.941254	0.526701	85	203	289
AGAP000136	9.71834	8.47513	22	62	114
AGAP000137	9.17049	8.1654	32	79	142
AGAP000138	3.38336	3.11789	128	451	894
AGAP000139	9.59132	8.48534	51	111	164
AGAP000140	8.69192	7.74377	40	100	182
AGAP000141	10.4328	8.77804	16	34	62
AGAP000142	9.04051	7.97767	38	94	167
AGAP000143	8.62014	7.79761	40	112	182
AGAP000144	8.43091	7.80665	61	144	220
AGAP000145	0.933848	0.527223	91	216	320
AGAP000146	8.58856	7.64183	28	93	190
AGAP000147	8.95345	7.93468	37	83	160
AGAP000149	8.46256	7.7845	57	129	231
AGAP000150	3.39049	3.07893	143	520	1047
AGAP000151	1.40548	1.02481	140	446	888
AGAP000152	3.18339	2.97418	131	447	910
AGAP000153	10.0278	8.66669	21	52	97
AGAP000154	8.8888	8.16811	41	110	186
AGAP000155	8.41855	7.57085	26	93	187
AGAP000156	8.64354	8.27304	72	149	235
AGAP000158	5.60528	5.36852	111	316	566
AGAP000159	8.65721	8.21527	62	144	259
AGAP000161	9.71489	8.42611	24	50	116
AGAP000162	8.95726	8.80898	79	176	342
AGAP000163	1.21173	0.772394	124	356	589
AGAP000164	8.56281	7.65117	32	96	192
AGAP000165	1.773	1.45007	115	302	538
AGAP000166	7.42528	7.12883	98	289	590
AGAP000167	5.4107	5.71623	125	372	710
AGAP000168	9.0247	8.14458	35	76	155
AGAP000169	10.466	8.79867	10	25	62
AGAP000170	1.90873	1.63172	134	408	744
AGAP000171	8.72543	8.14623	56	124	181
AGAP000172	2.60635	2.33413	134	432	857
AGAP000173	6.21664	5.71932	117	363	679
AGAP000175	5.5134	5.10785	121	331	637
AGAP000177	1.56249	1.20913	106	290	521
AGAP000179	3.95402	3.87491	124	418	831
AGAP000180	2.76969	2.61686	135	415	788
AGAP000181	8.77074	7.81592	38	97	208
AGAP000182	7.81393	6.70503	33	99	213
AGAP000183	8.37364	7.63073	39	86	157
AGAP000184	8.98047	9.08231	116	377	793
AGAP000185	8.62969	7.84538	49	120	191
AGAP000187	9.60225	8.78042	37	87	165
AGAP000188	1.34415	0.947464	120	338	588
AGAP000189	10.5389	8.81273	10	26	60
AGAP000190	6.84142	5.96718	71	161	272
AGAP000191	7.49135	6.98805	51	141	256
AGAP000192	7.86422	7.67035	134	398	765
AGAP000193	8.89722	8.12309	59	122	192
AGAP000194	8.80318	8.15257	50	107	170
AGAP000195	9.80539	8.76631	33	72	131
AGAP000196	9.92942	8.568	17	51	95
AGAP000198	10.6372	8.84937	8	26	60
AGAP000199	5.50961	5.49789	113	327	643
AGAP000200	9.32828	8.34065	27	74	129
AGAP000201	8.38184	7.61697	52	126	201
AGAP000202	2.42826	2.1696	112	295	480
AGAP000203	9.79318	8.86603	53	102	161
AGAP000204	8.24657	7.82199	71	154	256
AGAP000205	10.4546	8.75422	10	27	65
AGAP000206	2.21469	1.81766	128	348	613
AGAP000207	2.68606	2.45565	110	351	714
AGAP000208	6.55866	5.79673	77	145	210
AGAP000209	9.48852	8.29163	22	65	113
AGAP000210	7.76541	6.88997	80	192	314
AGAP000211	5.49318	5.70199	132	429	868
AGAP000214	4.32304	3.93727	79	219	394
AGAP000215	7.73222	6.9333	48	130	250
AGAP000216	8.85608	8.20385	61	131	214
AGAP000217	9.50606	8.55314	24	63	115
AGAP000218	5.58983	5.30673	120	318	527
AGAP000219	8.63001	7.97142	79	190	293
AGAP000220	8.75504	8.21069	83	175	292
AGAP000222	10.7794	8.93317	7	25	61
AGAP000223	7.65705	6.64297	57	152	292
AGAP000225	9.56324	8.52979	36	70	105
AGAP000226	8.78763	8.23257	57	122	189
AGAP000228	2.58286	2.15385	125	371	667
AGAP000230	8.3009	7.37962	78	184	344
AGAP000232	10.2505	8.69072	16	35	68
AGAP000233	9.58765	8.64371	33	74	131
AGAP000234	6.75167	6.79169	108	287	517
AGAP000235	1.40956	1.02147	137	423	805
AGAP000236	9.82032	8.65716	24	49	92
AGAP000237	2.01441	1.66219	140	455	880
AGAP000238	9.6716	8.56878	31	64	100
AGAP000239	8.96989	8.61376	106	334	648
AGAP000240	6.84326	7.2542	119	390	808
AGAP000241	8.89426	8.04402	51	99	172
AGAP000242	7.92684	7.47043	58	135	203
AGAP000243	9.0288	8.94326	81	209	386
AGAP000244	9.30543	8.22722	58	137	260
AGAP000245	3.62652	3.39068	142	491	1000
AGAP000246	1.65568	1.37744	133	447	878
AGAP000247	8.62918	7.69088	35	84	163
AGAP000249	8.99107	7.8982	72	152	267
AGAP000250	8.59055	8.41816	73	172	273
AGAP000251	8.49914	8.02953	53	117	200
AGAP000252	9.55132	8.68549	31	80	150
AGAP000253	6.1543	5.87575	93	214	358
AGAP000254	1.0911	0.694391	116	322	598
AGAP000255	8.18038	7.78045	58	127	193
AGAP000256	9.62491	8.53085	42	80	128
AGAP000258	4.43997	4.03302	109	288	500
AGAP000260	1.03361	0.633218	113	270	453
AGAP000261	3.41975	3.18882	139	461	936
AGAP000262	8.74254	7.77586	35	87	160
AGAP000264	8.49751	7.68847	43	105	179
AGAP000266	0.983427	0.573752	51	172	334
AGAP000267	7.52887	7.17936	98	257	517
AGAP000268	2.20701	1.78184	136	448	930
AGAP000269	9.20933	9.02475	109	328	674
AGAP000270	7.68964	7.42411	75	193	310
AGAP000271	9.91717	8.664	20	47	82
AGAP000272	4.59213	4.5947	123	356	636
AGAP000273	10.1116	8.79129	14	44	91
AGAP000274	4.26674	4.11357	90	191	332
AGAP000275	4.01925	4.07208	126	425	848
AGAP000277	5.99682	5.52271	104	247	354
AGAP000278	1.14012	0.763995	115	290	514
AGAP000279	5.09379	4.8363	72	178	269
AGAP000280	8.65869	7.89082	58	138	225
AGAP000281	6.68741	5.93548	102	268	426
AGAP000283	2.59728	2.37479	120	342	684
AGAP000284	8.77018	8.77322	84	222	394
AGAP000285	2.03102	1.78474	132	405	730
AGAP000286	9.56849	8.52499	30	67	102
AGAP000287	3.86069	3.71007	112	287	462
AGAP000288	1.91406	1.60441	113	396	768
AGAP000289	8.68525	8.78206	60	153	279
AGAP000290	9.06531	8.14423	48	106	177
AGAP000292	9.61251	8.55401	65	129	183
AGAP000293	8.26554	7.39677	33	83	158
AGAP000294	8.23307	6.97101	35	101	239
AGAP000295	7.36103	6.80558	67	174	324
AGAP000296	8.45669	7.53061	117	334	608
AGAP000297	2.00076	1.70442	135	466	922
AGAP000298	2.05377	1.83004	119	347	629
AGAP000299	2.02908	1.74657	108	278	507
AGAP000300	10.2638	8.76878	11	35	67
AGAP000303	8.62491	7.82912	44	104	171
AGAP000304	2.52733	2.22305	138	442	840
AGAP000305	1.72211	1.33154	117	332	621
AGAP000306	0.985799	0.558926	105	305	550
AGAP000307	10.2447	8.71565	14	31	63
AGAP000308	3.63523	3.3328	123	361	620
AGAP000309	9.45231	8.38487	28	68	119
AGAP000310	7.31215	6.89749	106	292	574
AGAP000311	2.68129	2.45379	117	321	589
AGAP000312	1.86604	1.47939	120	359	670
AGAP000313	5.03562	4.65428	143	490	977
AGAP000314	10.2763	8.68362	14	27	68
AGAP000315	8.63888	7.87888	53	112	181
AGAP000316	6.35712	5.85977	98	293	614
AGAP000317	1.93087	1.58469	135	400	738
AGAP000319	9.36707	8.23731	34	81	144
AGAP000320	9.21221	8.13259	59	148	248
AGAP000321	7.21467	6.27562	81	172	291
AGAP000322	2.96268	2.58524	119	346	662
AGAP000323	10.1906	8.7729	12	38	79
AGAP000324	8.70565	8.2792	69	151	247
AGAP000325	9.73113	8.8584	98	294	546
AGAP000326	8.10989	7.59253	58	124	207
AGAP000327	5.56847	5.30354	108	240	380
AGAP000328	3.52382	3.31178	124	349	577
AGAP000329	8.5921	8.00835	72	148	223
AGAP000330	2.68388	2.55281	133	426	806
AGAP000331	10.6311	8.86462	8	25	59
AGAP000332	10.3682	8.71557	12	28	63
AGAP000334	9.20988	8.20775	27	70	134
AGAP000336	6.6622	6.42803	111	304	522
AGAP000337	10.0096	8.59784	14	44	85
AGAP000338	6.29656	5.87625	127	425	906
AGAP000339	6.74409	6.45146	129	433	915
AGAP000340	8.70437	8.02175	44	106	172
AGAP000341	1.93721	1.65675	139	449	859
AGAP000342	1.31688	0.913215	130	422	770
AGAP000343	9.05521	8.07554	36	80	148
AGAP000344	5.55642	5.25309	132	429	824
AGAP000345	8.84028	8.38886	71	167	283
AGAP000346	2.25502	1.99485	119	305	565
AGAP000347	3.54149	3.2263	131	400	766
AGAP000348	9.362	8.48787	56	130	217
AGAP000349	8.27441	8.46326	101	291	603
AGAP000351	6.77679	6.10669	117	321	579
AGAP000354	3.83075	3.61427	87	200	353
AGAP000355	8.40827	7.87258	59	127	187
AGAP000356	8.29439	7.7619	42	116	187
AGAP000357	7.83889	7.43726	67	167	266
AGAP000358	1.05992	0.660366	99	252	464
AGAP000359	8.21324	7.96644	108	278	583
AGAP000360	10.3886	8.76494	14	28	63
AGAP000361	9.82563	8.4684	24	52	104
AGAP000363	9.8968	8.79133	22	60	107
AGAP000364	9.85333	8.36786	73	171	271
AGAP000365	8.01836	7.29162	58	115	198
AGAP000366	4.36747	4.14415	142	475	954
AGAP000367	6.6219	7.08789	113	327	573
AGAP000368	10.7414	8.9087	6	26	60
AGAP000372	9.77522	8.6569	26	57	97
AGAP000374	10.4419	8.77374	21	35	65
AGAP000375	8.13301	7.44456	41	94	171
AGAP000376	9.0366	8.37382	67	150	253
AGAP000377	4.78173	4.71156	140	460	941
AGAP000378	1.59314	1.24525	99	277	490
AGAP000379	9.67535	8.67121	32	68	118
AGAP000380	5.21893	5.12545	101	265	422
AGAP000382	1.97983	1.5687	121	338	610
AGAP000383	8.82727	8.48267	77	177	322
AGAP000384	10.193	8.82358	10	42	97
AGAP000385	8.23391	7.18175	46	96	196
AGAP000386	7.91863	7.51374	68	150	257
AGAP000387	8.39809	7.78838	44	112	186
AGAP000388	8.31866	7.48586	34	84	169
AGAP000389	9.91418	8.54243	15	51	101
AGAP000390	9.94858	8.53476	14	41	96
AGAP000391	7.08935	6.44936	90	260	524
AGAP000392	2.43712	2.23017	122	347	630
AGAP000393	1.52099	1.20155	137	398	738
AGAP000394	9.65361	8.43263	20	61	107
AGAP000395	8.10135	7.30733	34	99	178
AGAP000396	3.41953	3.38793	129	374	711
AGAP000397	8.03998	7.47667	65	157	256
AGAP000398	5.68705	5.11653	101	243	433
AGAP000399	1.33778	0.956816	123	324	559
AGAP000400	10.2682	9.17914	53	146	266
AGAP000401	7.50507	6.78079	53	131	274
AGAP000402	7.08153	6.36501	82	207	435
AGAP000403	6.07291	5.65389	98	332	684
AGAP000405	9.32413	8.46313	56	108	169
AGAP000406	9.83965	8.61499	20	51	82
AGAP000407	9.47144	8.51362	28	66	116
AGAP000410	9.36844	8.4569	42	87	147
AGAP000411	10.1477	8.49978	24	81	193
AGAP000412	8.18295	7.39955	78	164	324
AGAP000413	9.83944	8.6031	41	79	117
AGAP000414	1.63557	1.2657	124	398	754
AGAP000415	1.63626	1.28555	126	398	723
AGAP000416	9.22055	8.41636	94	291	628
AGAP000418	6.14251	6.40265	110	318	628
AGAP000420	8.40534	7.60657	53	107	184
AGAP000421	7.28606	6.55621	80	199	364
AGAP000422	9.41795	8.35572	34	80	140
AGAP000425	2.29174	2.02538	120	386	738
AGAP000426	4.19289	3.86676	141	486	976
AGAP000427	10.1072	8.75677	16	40	91
AGAP000428	9.16441	8.3689	48	109	178
AGAP000429	9.57598	8.27038	20	57	133
AGAP000430	8.29582	7.06944	43	108	215
AGAP000431	4.00671	3.74194	121	342	666
AGAP000432	7.98157	7.65273	77	162	248
AGAP000433	1.12349	0.701502	115	313	517
AGAP000434	7.37839	7.21879	128	406	794
AGAP000436	8.51113	7.57666	33	94	169
AGAP000437	6.71537	6.34163	97	231	393
AGAP000438	8.26951	7.44646	74	213	433
AGAP000439	5.57292	5.26482	114	382	784
AGAP000440	5.95025	5.71315	110	321	619
AGAP000441	7.88709	7.17083	90	235	457
AGAP000442	8.65468	8.90516	111	320	675
AGAP000443	10.459	8.77392	12	29	61
AGAP000444	8.94541	7.82306	65	162	284
AGAP000445	3.67136	3.44107	130	434	835
AGAP000446	9.07508	8.27351	53	106	178
AGAP000447	9.66445	8.35278	22	51	112
AGAP000448	8.41574	7.57087	38	90	158
AGAP000449	10.6263	8.89735	9	24	61
AGAP000452	9.93437	8.86168	35	77	137
AGAP000453	10.7655	8.97437	11	30	62
AGAP000454	9.56387	8.57935	27	61	110
AGAP000456	1.12876	0.708838	106	287	483
AGAP000457	7.81198	7.32581	68	153	263
AGAP000458	9.28727	8.50637	33	77	134
AGAP000459	0.937267	0.526537	71	134	182
AGAP000460	6.76473	7.1011	116	348	667
AGAP000461	10.3614	8.8235	17	36	66
AGAP000462	0.975288	0.558886	53	145	252
AGAP000463	10.1476	8.80143	11	38	91
AGAP000466	7.3261	7.2022	118	330	650
AGAP000467	9.96798	8.76833	20	51	89
AGAP000468	10.0658	8.68863	16	33	78
AGAP000469	3.79507	3.43735	131	418	855
AGAP000470	1.9314	1.62025	125	368	672
AGAP000472	9.86843	8.74253	31	54	100
AGAP000473	7.13352	6.54923	112	286	498
AGAP000474	9.91497	8.74015	31	69	118
AGAP000475	8.94192	8.30191	43	109	170
AGAP000476	9.65745	8.7826	37	86	150
AGAP000477	8.95861	8.21883	57	120	214
AGAP000478	7.46884	6.84659	52	145	278
AGAP000479	7.58206	6.54303	58	149	308
AGAP000480	6.14547	5.90215	136	407	771
AGAP000481	8.51534	7.66027	39	95	163
AGAP000482	6.00287	5.9238	119	305	548
AGAP000483	8.94414	7.94234	43	94	164
AGAP000484	8.84582	8.0768	46	89	168
AGAP000485	5.54202	5.01857	122	431	936
AGAP000488	7.80768	7.14509	48	134	247
AGAP000489	9.27067	8.24644	29	71	129
AGAP000491	2.11358	1.75826	123	396	745
AGAP000492	6.77936	6.2163	107	319	565
AGAP000493	0.941828	0.526488	77	179	274
AGAP000494	4.4387	4.03246	76	188	318
AGAP000495	7.08807	7.3398	136	476	1003
AGAP000496	5.66454	5.43588	71	159	247
AGAP000497	6.04932	5.42147	118	315	504
AGAP000498	2.40879	2.17929	110	291	494
AGAP000499	7.80073	7.37861	53	135	213
AGAP000500	5.12088	4.76536	125	386	728
AGAP000502	8.74413	8.04663	70	160	281
AGAP000504	10.1713	8.87458	20	50	86
AGAP000506	9.08456	8.43085	51	94	159
AGAP000507	8.50923	8.44207	87	192	369
AGAP000508	4.64466	4.23128	88	238	456
AGAP000509	8.33966	8.30071	101	312	652
AGAP000512	7.22992	7.1394	119	369	657
AGAP000513	1.61228	1.2672	128	352	634
AGAP000514	8.6222	8.23726	99	265	503
AGAP000519	10.0304	8.85585	21	44	102
AGAP000520	9.74164	8.67929	32	69	114
AGAP000521	9.42176	8.49409	24	67	120
AGAP000522	4.87314	4.87249	137	485	983
AGAP000523	4.39885	4.28913	94	233	412
AGAP000526	7.58794	6.81743	69	180	346
AGAP000528	8.88832	7.99048	74	196	360
AGAP000529	8.75809	7.77351	38	92	160
AGAP000530	6.11952	6.28227	127	404	760
AGAP000531	8.16238	8.24758	114	344	681
AGAP000532	9.4625	8.40551	25	65	114
AGAP000533	10.5904	9.528	76	258	545
AGAP000534	11.2134	10.4107	75	301	613
AGAP000535	9.27655	8.41543	41	98	154
AGAP000536	8.40726	8.22423	76	197	348
AGAP000537	1.4585	1.03573	120	336	609
AGAP000538	8.50132	7.783	62	133	231
AGAP000539	10.5912	8.87958	8	27	61
AGAP000540	9.13571	8.17655	63	158	324
AGAP000541	1.15737	0.735395	117	319	584
AGAP000543	3.97169	3.6472	77	184	342
AGAP000544	5.30986	5.08586	79	179	291
AGAP000545	10.165	8.6426	9	36	75
AGAP000546	1.99761	1.63413	112	352	631
AGAP000547	9.7272	9.54629	98	303	627
AGAP000548	8.70577	8.01546	51	112	171
AGAP000549	9.57304	8.62417	32	60	117
AGAP000550	9.75351	8.37875	28	64	124
AGAP000551	9.52994	8.18456	39	84	173
AGAP000552	9.59415	9.39344	99	239	408
AGAP000553	6.97678	6.04692	79	190	311
AGAP000554	6.95698	6.67256	117	358	630
AGAP000555	9.31328	8.34569	34	83	134
AGAP000556	5.8461	5.38339	78	148	231
AGAP000558	6.44931	6.18949	111	333	715
AGAP000559	9.11122	8.32738	48	109	180
AGAP000560	7.68141	6.85361	52	133	249
AGAP000561	8.45019	7.56623	45	101	203
AGAP000562	3.88497	3.53266	113	323	627
AGAP000563	9.50766	8.57828	28	68	121
AGAP000564	7.4833	7.07798	81	211	406
AGAP000565	9.25199	8.48202	39	79	152
AGAP000566	7.56229	7.02196	51	138	270
AGAP000567	9.43501	8.40398	18	69	121
AGAP000569	6.49206	5.88321	74	147	265
AGAP000570	4.87696	4.52905	124	361	660
AGAP000571	7.75626	6.68859	35	108	226
AGAP000572	8.16322	7.87695	90	252	487
AGAP000573	11.4133	9.3258	54	143	259
AGAP000574	3.02006	2.727	144	499	1055
AGAP000575	9.88495	8.65041	26	55	93
AGAP000576	10.3445	8.71538	16	30	67
AGAP000577	9.28554	8.63267	64	137	201
AGAP000578	6.16453	6.21035	123	384	804
AGAP000579	9.87968	8.66154	67	129	185
AGAP000580	9.53824	8.65927	25	83	132
AGAP000581	10.1829	8.73704	15	39	73
AGAP000585	9.95129	8.73082	23	53	88
AGAP000586	16.3494	14.4195	25	56	170
AGAP000587	8.58526	7.56535	57	127	257
AGAP000588	8.77071	8.04153	69	167	386
AGAP000589	9.42572	8.21348	29	78	141
AGAP000591	2.23643	2.01864	124	411	788
AGAP000592	8.01882	7.57609	59	123	204
AGAP000594	8.58915	7.90264	58	133	233
AGAP000595	9.08797	8.16683	38	82	153
AGAP000596	8.46909	8.16787	82	210	450
AGAP000597	9.34479	8.22569	62	151	233
AGAP000598	7.81382	6.74361	44	110	225
AGAP000599	8.95494	8.08583	56	164	299
AGAP000601	9.40651	8.83035	93	283	590
AGAP000602	9.5396	8.47594	31	60	118
AGAP000603	1.67944	1.36761	119	334	543
AGAP000604	7.26342	6.60432	72	222	500
AGAP000605	8.74576	8.00154	52	112	196
AGAP000606	8.67945	7.92774	50	124	198
AGAP000614	9.5458	8.312	26	67	124
AGAP000615	9.87179	8.70407	23	56	94
AGAP000616	8.38201	7.77192	63	140	240
AGAP000617	2.11702	1.71617	120	370	670
AGAP000618	5.61027	5.90799	116	327	590
AGAP000619	9.39947	8.46925	56	126	188
AGAP000620	9.80574	8.40391	18	47	107
AGAP000621	7.48786	7.28156	81	212	434
AGAP000622	7.67812	7.75008	93	281	574
AGAP000623	10.0965	8.68082	19	43	90
AGAP000624	1.91734	1.66146	136	414	764
AGAP000625	3.12445	2.85369	129	404	799
AGAP000626	3.29428	2.93873	103	314	574
AGAP000627	6.20321	5.58886	54	112	198
AGAP000629	8.06321	6.87032	39	104	235
AGAP000630	9.8751	8.3595	15	54	132
AGAP000631	8.49532	7.29549	92	233	428
AGAP000633	9.28236	8.62638	57	107	173
AGAP000634	9.90983	8.38864	17	50	123
AGAP000635	10.1998	8.6581	9	36	75
AGAP000636	8.83534	8.09748	34	90	163
AGAP000637	9.14594	9.02784	90	202	361
AGAP000639	8.0886	7.66122	54	117	211
AGAP000646	9.65474	8.30332	19	49	125
AGAP000648	8.31207	7.03809	37	94	214
AGAP000649	8.16937	7.18606	44	103	202
AGAP000650	8.63717	7.68652	35	92	190
AGAP000651	1.03365	0.620654	103	267	495
AGAP000652	7.37201	6.69031	116	305	499
AGAP000653	9.0796	8.30338	48	95	155
AGAP000654	1.02521	0.606919	77	212	390
AGAP000655	7.328	6.82963	67	189	360
AGAP000656	9.26502	8.66982	62	155	261
AGAP000657	8.83503	8.07585	73	217	384
AGAP000658	9.34521	9.05417	73	167	295
AGAP000659	10.5292	8.86643	7	25	63
AGAP000660	8.91456	7.85121	41	96	172
AGAP000662	8.9145	8.05783	41	84	162
AGAP000663	7.57593	6.96405	70	206	396
AGAP000666	9.64047	8.8783	45	98	199
AGAP000667	4.18621	4.03172	117	362	716
AGAP000668	10.0905	8.87081	24	51	98
AGAP000669	4.52528	4.31983	85	167	280
AGAP000670	2.39355	1.91815	123	343	623
AGAP000671	1.85491	1.56618	129	402	734
AGAP000672	8.0003	7.34035	85	258	559
AGAP000673	9.58271	8.44562	76	194	345
AGAP000702	9.3031	8.10998	29	75	138
AGAP000703	8.48841	7.37904	56	159	310
AGAP000704	8.87884	8.08166	88	184	293
AGAP000705	3.67046	3.34475	108	273	499
AGAP000707	9.93687	8.73752	24	58	100
AGAP000708	9.15764	8.10891	57	149	275
AGAP000711	11.2429	10.8959	34	69	108
AGAP000713	9.53917	8.47922	44	98	155
AGAP000714	9.88136	8.55718	58	146	261
AGAP000715	5.70472	4.94764	104	258	449
AGAP000717	8.69917	7.59636	74	202	422
AGAP000718	1.10684	0.713	82	214	412
AGAP000719	8.68665	7.57504	99	269	563
AGAP000720	9.97132	8.54522	16	44	97
AGAP000721	5.75734	5.37946	80	181	303
AGAP000723	8.13417	7.2275	74	160	268
AGAP000724	9.49575	8.25954	29	75	141
AGAP000725	5.49877	4.80167	125	344	607
AGAP000726	7.50896	6.49435	56	145	276
AGAP000727	10.359	8.7727	13	29	65
AGAP000728	8.22769	8.1275	94	242	494
AGAP000729	0.936597	0.517189	84	178	273
AGAP000730	1.00701	0.582683	82	249	456
AGAP000731	6.88887	6.25109	87	242	495
AGAP000732	8.21505	6.95797	33	99	222
AGAP000733	2.58991	2.26342	140	487	1006
AGAP000734	8.79499	8.26003	69	145	262
AGAP000735	9.45751	8.19838	25	66	133
AGAP000736	1.70522	1.30803	114	339	629
AGAP000737	9.66399	8.85559	87	220	438
AGAP000738	1.29239	0.930218	106	303	538
AGAP000739	7.74976	7.15741	64	154	263
AGAP000741	1.19747	0.786077	104	313	613
AGAP000742	3.71914	3.37562	80	236	406
AGAP000743	6.8431	6.49841	95	299	633
AGAP000744	10.0141	8.76045	35	64	113
AGAP000745	8.76437	7.673	102	233	344
AGAP000747	10.2784	8.69026	10	30	74
AGAP000748	3.71518	3.59899	114	311	548
AGAP000751	1.22298	0.803623	116	299	499
AGAP000752	3.24361	2.85311	127	358	633
AGAP000754	9.8971	8.56174	21	47	95
AGAP000755	4.38698	3.95373	90	224	392
AGAP000756	8.3248	7.63927	60	121	196
AGAP000757	7.41941	6.92432	45	89	181
AGAP000758	9.45658	8.23382	23	66	121
AGAP000759	8.8416	8.14847	65	130	241
AGAP000760	7.10961	6.51694	76	207	448
AGAP000761	5.04972	4.6734	83	174	311
AGAP000762	9.46381	8.49503	61	117	192
AGAP000763	8.36141	8.58169	89	249	520
AGAP000765	10.3083	9.26596	52	149	283
AGAP000767	7.98145	7.63271	65	147	264
AGAP000768	3.50489	3.38858	140	472	935
AGAP000769	7.44559	6.95324	59	162	318
AGAP000770	10.2656	9.91196	84	240	458
AGAP000771	8.17209	7.38683	40	88	151
AGAP000772	5.70613	5.66339	129	370	710
AGAP000773	9.10948	8.32552	66	162	276
AGAP000774	10.1545	9.03963	54	128	233
AGAP000776	9.83785	8.38873	19	46	109
AGAP000778	8.7487	7.72338	72	167	263
AGAP000779	8.90251	7.45833	50	151	303
AGAP000780	1.78891	1.5113	125	386	719
AGAP000781	1.29989	0.893685	123	390	688
AGAP000782	8.89172	8.40294	67	160	270
AGAP000783	10.4091	8.78304	13	28	63
AGAP000784	6.9624	6.73352	113	324	559
AGAP000785	8.50479	7.86692	82	215	384
AGAP000786	9.47881	8.53596	26	68	112
AGAP000787	8.22796	7.19582	76	183	380
AGAP000788	9.06029	8.25919	59	118	188
AGAP000789	10.0379	8.6158	58	103	163
AGAP000790	3.04369	2.76478	109	319	586
AGAP000791	5.86522	5.19431	97	245	391
AGAP000792	7.99561	7.10658	91	255	462
AGAP000793	1.55875	1.16787	126	373	691
AGAP000794	7.71626	7.16122	123	346	659
AGAP000795	9.84167	8.76433	19	60	110
AGAP000797	9.0807	7.95656	35	86	169
AGAP000798	8.66559	7.25297	43	119	284
AGAP000801	8.4888	7.14954	41	117	280
AGAP000803	10.2298	9.48289	107	370	787
AGAP000804	1.36096	0.963834	120	338	590
AGAP000805	7.28386	7.11991	84	206	404
AGAP000806	8.60161	8.59883	130	418	831
AGAP000807	6.66836	6.41583	101	252	447
AGAP000808	7.98746	6.9373	68	153	271
AGAP000809	2.06201	1.82741	134	470	897
AGAP000810	10.678	8.91017	8	23	61
AGAP000812	8.78086	8.19683	58	135	250
AGAP000813	1.965	1.67069	130	366	659
AGAP000814	10.055	9.38201	82	180	328
AGAP000815	7.37038	6.80834	68	203	409
AGAP000819	14.0711	13.1968	63	235	572
AGAP000820	4.38357	4.03838	145	498	981
AGAP000821	10.331	9.98938	120	382	759
AGAP000822	9.24865	8.62428	110	342	740
AGAP000823	9.61075	9.01296	135	429	881
AGAP000824	3.06173	2.98274	130	424	842
AGAP000825	10.0069	9.71017	135	450	954
AGAP000826	10.8722	10.7552	107	360	772
AGAP000829	11.7624	11.1468	42	114	183
AGAP000830	6.62057	6.21614	72	164	258
AGAP000831	3.46867	3.20734	142	492	1016
AGAP000832	5.47137	5.17282	86	217	368
AGAP000833	11.4005	11.0256	43	65	106
AGAP000834	11.1482	10.6902	24	98	212
AGAP000835	11.5243	11.1322	29	79	105
AGAP000840	11.2489	10.861	29	77	155
AGAP000841	1.44529	1.09459	130	387	731
AGAP000842	12.1708	11.5002	54	121	194
AGAP000843	11.1814	10.8442	32	66	109
AGAP000844	3.4924	3.33832	131	427	818
AGAP000847	11.5454	11.3734	71	186	388
AGAP000848	7.93072	7.17164	85	216	389
AGAP000849	3.10557	2.73665	114	332	655
AGAP000850	11.5381	11.4159	94	411	915
AGAP000851	1.95326	1.68111	114	342	603
AGAP000852	2.96243	2.57226	143	476	922
AGAP000853	9.50036	8.66793	92	269	560
AGAP000854	8.30401	8.20106	103	268	560
AGAP000855	5.4083	4.9509	89	228	393
AGAP000856	11.8905	11.7821	48	148	295
AGAP000857	7.29259	7.3264	102	266	488
AGAP000858	11.7427	11.5005	44	98	174
AGAP000859	12.662	12.1633	101	317	675
AGAP000860	11.1567	10.5009	84	250	510
AGAP000861	11.7964	11.4208	32	84	135
AGAP000862	8.93393	7.99782	59	136	218
AGAP000863	11.6671	11.4272	53	111	185
AGAP000864	11.5346	11.2444	50	120	222
AGAP000865	9.69655	8.36921	52	110	201
AGAP000866	3.90713	3.7229	110	307	499
AGAP000867	1.66796	1.33414	129	378	663
AGAP000868	8.80248	8.44496	84	194	330
AGAP000869	9.04101	7.91572	45	134	260
AGAP000870	9.30923	8.16622	29	71	144
AGAP000871	8.0526	7.88681	66	163	302
AGAP000874	9.33644	8.43553	50	119	232
AGAP000875	10.3115	8.69681	26	45	76
AGAP000876	11.7171	11.4916	70	207	380
AGAP000877	11.9697	11.8094	81	232	495
AGAP000878	10.1764	8.86834	86	271	506
AGAP000879	5.52298	5.54225	113	309	569
AGAP000880	1.90026	1.59016	134	417	761
AGAP000881	9.35159	8.14901	69	144	256
AGAP000882	11.3138	10.3417	71	328	770
AGAP000883	2.65935	2.16775	127	382	674
AGAP000884	9.76923	8.70895	36	76	120
AGAP000885	11.948	10.9623	73	344	815
AGAP000886	6.04047	5.57049	65	166	276
AGAP000887	8.7935	7.93476	48	107	180
AGAP000888	1.46246	1.09373	127	383	722
AGAP000889	1.23209	0.838871	112	315	560
AGAP000890	7.52097	6.7798	69	203	433
AGAP000891	9.32786	8.39314	42	83	138
AGAP000892	1.21648	0.832004	116	302	534
AGAP000893	12.1655	11.7231	21	96	140
AGAP000894	9.9146	8.57525	34	69	116
AGAP000896	11.5134	11.5396	41	142	296
AGAP000897	3.34054	3.05324	82	239	438
AGAP000898	12.1554	11.7393	22	94	139
AGAP000899	2.29709	2.0237	133	417	784
AGAP000900	3.9807	4.00207	130	389	746
AGAP000901	9.07392	9.2687	119	364	808
AGAP000903	11.4306	11.027	35	89	148
AGAP000904	12.7586	12.0851	39	150	254
AGAP000906	10.2253	10.0467	70	250	510
AGAP000907	9.28504	8.42928	47	99	151
AGAP000908	10.7735	10.0034	70	210	404
AGAP000909	10.9263	10.8545	74	211	415
AGAP000911	8.74838	7.78926	43	102	221
AGAP000912	11.6688	11.2949	30	77	101
AGAP000913	9.42007	8.6717	74	251	456
AGAP000674	9.76282	8.72262	23	62	111
AGAP000675	6.73576	6.20877	93	227	410
AGAP000676	10.0525	8.59842	15	46	87
AGAP000678	8.57392	8.6829	91	210	378
AGAP000679	6.3273	6.47279	136	445	919
AGAP000680	7.20719	6.72109	76	201	370
AGAP000681	9.01705	8.11756	73	186	300
AGAP000682	3.05886	2.99063	132	412	765
AGAP000684	9.22964	8.51649	62	148	255
AGAP000685	10.6215	8.84064	10	27	61
AGAP000686	9.99016	8.7793	21	55	93
AGAP000687	8.76886	8.51563	119	388	821
AGAP000688	6.42245	5.72982	73	157	268
AGAP000689	9.1961	8.17329	28	79	131
AGAP000690	9.02385	8.34724	49	85	160
AGAP000691	3.95587	3.82995	139	480	968
AGAP000692	4.86292	4.63394	84	180	285
AGAP000693	4.20206	3.98463	82	177	305
AGAP000694	1.60486	1.21663	110	325	643
AGAP000695	4.55552	4.33161	122	367	696
AGAP000696	1.57608	1.24783	130	410	738
AGAP000697	7.37078	7.32019	126	394	703
AGAP000698	8.9557	8.19479	41	103	176
AGAP000699	7.52275	6.58482	47	125	244
AGAP000700	1.2235	0.794679	131	431	785
AGAP000915	2.06932	1.81397	135	441	859
AGAP000922	10.0302	8.5816	113	338	624
AGAP000923	9.28576	8.9544	83	200	377
AGAP000924	9.41639	8.72221	76	249	495
AGAP000926	10.4299	8.91509	22	62	92
AGAP000927	8.51411	7.67984	70	194	394
AGAP000928	11.1709	10.8165	36	73	120
AGAP000929	11.8629	11.0658	67	182	380
AGAP000930	11.5947	11.2115	20	67	99
AGAP000931	11.484	11.3863	42	109	204
AGAP000932	12.0323	11.5403	26	59	89
AGAP000933	11.3321	11.062	65	197	421
AGAP000934	11.9881	11.496	22	52	82
AGAP000935	11.3263	11.1194	50	135	258
AGAP000937	11.9167	11.6439	49	120	204
AGAP000938	2.0801	1.81819	135	449	837
AGAP000939	11.7793	11.5319	41	86	155
AGAP000940	11.9337	11.496	46	85	152
AGAP000941	11.8485	11.5496	47	118	211
AGAP000942	7.48736	6.65927	61	162	324
AGAP000943	3.46022	3.07332	138	472	981
AGAP000944	8.05691	7.51134	132	472	1053
AGAP000945	12.0104	11.6026	26	77	122
AGAP000946	11.7473	11.7003	44	143	282
AGAP000947	1.91698	1.59696	137	436	806
AGAP000948	11.1188	10.8569	62	162	269
AGAP000949	11.0756	10.8385	66	171	280
AGAP000950	11.563	11.4892	40	146	310
AGAP000951	4.86067	4.72444	92	261	494
AGAP000952	0.965161	0.55699	96	228	383
AGAP000953	10.0349	9.82196	78	234	482
AGAP000954	12.0225	11.5299	89	270	577
AGAP000955	11.5595	11.1682	25	55	93
AGAP000957	6.41704	6.24819	129	429	885
AGAP000958	12.3322	11.7244	13	31	69
AGAP000960	11.296	10.8735	26	88	176
AGAP000961	11.5794	11.1842	26	55	91
AGAP000962	10.4528	9.72547	129	394	775
AGAP000963	10.4841	10.1148	91	323	734
AGAP000964	4.3795	4.05285	100	269	460
AGAP000965	7.63284	6.85991	66	156	256
AGAP000966	11.1263	10.9	48	154	293
AGAP000967	11.9703	11.4606	15	34	74
AGAP000968	9.19227	8.75661	77	201	406
AGAP000969	11.8058	11.3317	14	36	82
AGAP000970	1.66786	1.33528	137	421	799
AGAP000971	12.0486	11.5113	16	39	70
AGAP000973	11.8516	11.3711	20	33	76
AGAP000974	12.3059	11.6972	13	30	70
AGAP000975	10.5151	10.0813	89	312	713
AGAP000976	1.08295	0.685063	105	272	487
AGAP000977	11.9397	11.5319	41	113	236
AGAP000978	11.2857	11.0234	34	92	126
AGAP000979	11.3001	11.0161	32	84	123
AGAP000981	12.3765	11.7531	7	29	71
AGAP000982	11.8363	11.3741	44	124	241
AGAP000983	12.3897	11.7689	10	28	70
AGAP000984	12.4689	11.8166	7	28	74
AGAP000985	1.54552	1.15593	126	342	638
AGAP000986	7.95854	7.2574	110	286	514
AGAP000987	1.5479	1.14369	130	399	717
AGAP000988	11.4498	11.0663	25	57	97
AGAP000989	11.2204	10.8672	35	64	106
AGAP000990	12.2849	11.6902	13	35	69
AGAP000991	10.8554	10.3585	85	306	638
AGAP000992	11.8721	11.4174	42	91	169
AGAP000994	11.5569	11.1687	22	53	91
AGAP000995	11.773	11.3266	40	125	245
AGAP000996	12.3773	11.7568	7	28	71
AGAP000997	11.5133	11.0969	16	55	91
AGAP000998	12.2882	11.6865	10	30	68
AGAP001007	4.67615	4.47946	90	208	339
AGAP001008	11.9375	11.444	21	38	77
AGAP001009	11.7623	11.2778	32	51	95
AGAP001010	11.9804	11.4701	16	35	74
AGAP001011	11.7942	11.3079	34	65	103
AGAP001012	8.18436	7.76309	105	286	563
AGAP001013	4.37422	4.20367	98	227	403
AGAP001014	9.27517	8.8579	122	464	1064
AGAP001015	12.4643	11.8166	7	28	74
AGAP001018	12.1025	11.5619	13	36	71
AGAP001019	10.6735	8.93879	50	154	281
AGAP001021	11.8221	11.4835	33	145	333
AGAP001022	12.1942	11.6156	8	31	70
AGAP001023	0.935538	0.530856	74	189	306
AGAP001024	6.48911	6.13793	49	103	177
AGAP001025	12.2687	11.6714	8	32	68
AGAP001026	12.4089	11.779	7	28	72
AGAP001027	11.9665	11.4342	22	36	88
AGAP001028	11.9815	11.469	14	34	76
AGAP001029	12.3964	11.7808	8	29	71
AGAP001030	11.5418	11.1184	15	59	96
AGAP001031	12.0254	11.4927	14	37	71
AGAP001032	11.6272	11.424	55	122	243
AGAP001033	12.1434	11.5848	10	34	72
AGAP001034	11.5421	11.1141	19	59	99
AGAP001035	12.5318	11.85	5	29	82
AGAP001036	11.8017	11.3179	16	36	83
AGAP001037	12.1581	11.5927	9	31	71
AGAP001038	12.2089	11.185	69	150	258
AGAP001039	12.1499	11.5881	10	30	71
AGAP001040	11.7381	11.1246	44	111	206
AGAP001041	11.9576	11.454	15	34	76
AGAP001042	11.5115	11.1031	18	58	94
AGAP001043	12.3704	11.7448	6	29	70
AGAP001044	12.1975	11.6335	11	37	76
AGAP001045	12.2236	11.6305	9	29	72
AGAP001046	11.6807	11.2276	27	51	95
AGAP001047	11.5184	11.104	19	58	94
AGAP001048	11.6149	11.1639	19	59	97
AGAP001050	12.1891	11.6236	10	33	70
AGAP001052	12.3361	11.718	13	30	68
AGAP001053	0.938483	0.523275	81	173	224
AGAP001054	0.939551	0.528559	68	138	189
AGAP001061	12.3887	11.7602	11	29	72
AGAP001064	1.02178	0.625448	91	231	411
AGAP001065	3.18746	2.94759	135	458	953
AGAP001068	11.8323	11.3447	13	33	78
AGAP001069	11.4942	11.084	17	57	96
AGAP001070	12.3645	11.7478	6	29	70
AGAP001073	11.2731	11.016	51	128	226
AGAP001076	12.139	11.5755	11	34	71
AGAP001081	3.6128	3.46841	121	352	659
AGAP001082	12.4232	11.79	8	28	73
AGAP001083	11.8589	11.3662	17	32	75
AGAP001084	12.2959	11.6913	10	32	68
AGAP001090	11.9321	11.426	18	32	74
AGAP001091	12.3497	11.7361	9	29	70
AGAP001092	11.8558	11.3637	16	33	75
AGAP001093	12.0699	11.5357	13	34	65
AGAP001094	11.7967	11.3258	15	44	84
AGAP001096	5.27945	4.84019	126	370	675
AGAP001097	1.9945	1.80089	131	404	780
AGAP001098	3.51972	2.97592	136	394	732
AGAP001099	2.71116	2.35427	139	429	814
AGAP001100	1.6604	1.34219	118	342	623
AGAP001101	2.37183	2.14587	120	349	657
AGAP001102	8.12946	8.14453	138	453	931
AGAP001103	3.81644	3.87844	109	330	646
AGAP001104	3.8949	3.41829	128	426	760
AGAP001105	0.940995	0.528385	82	170	206
AGAP001106	9.85042	8.55075	88	241	424
AGAP001107	8.37893	8.29726	114	337	687
AGAP001108	9.86871	8.46407	32	69	114
AGAP001109	8.85799	7.45778	65	126	236
AGAP001110	9.87472	8.48186	34	66	111
AGAP001111	13.9025	12.0555	62	191	464
AGAP001113	11.5975	9.62557	70	165	262
AGAP001114	6.30434	5.41521	122	440	844
AGAP001115	8.53959	7.90926	94	238	468
AGAP001116	3.47534	3.15187	142	467	938
AGAP001117	6.00304	6.02998	142	494	1032
AGAP001118	13.9601	12.2042	61	194	430
AGAP001119	13.5875	11.7159	58	192	557
AGAP001120	6.01472	6.17697	135	389	734
AGAP001121	7.89657	7.57785	129	432	870
AGAP001122	8.8823	8.01955	81	239	525
AGAP001123	8.76107	7.80407	89	218	413
AGAP001124	7.96194	7.17467	89	255	503
AGAP001125	10.3746	8.87734	47	97	173
AGAP001126	3.15004	2.82982	126	381	684
AGAP001127	7.1191	6.35761	78	196	348
AGAP001128	0.93671	0.527877	79	174	251
AGAP001129	0.945838	0.532578	82	197	303
AGAP001130	9.95722	8.46655	60	115	170
AGAP001132	8.82622	7.6597	98	298	615
AGAP001133	10.7899	9.8421	72	215	479
AGAP001134	6.85542	5.84069	118	373	735
AGAP001135	10.4364	9.75299	67	219	512
AGAP001136	4.65815	4.48955	113	359	731
AGAP001137	8.18742	7.58245	113	274	532
AGAP001138	2.75565	2.46444	117	331	621
AGAP001139	7.82271	7.1262	109	303	571
AGAP001140	13.3432	12.5675	22	89	420
AGAP001141	13.0854	11.2117	54	213	509
AGAP001143	5.89962	6.15548	109	311	582
AGAP001144	6.94503	6.45024	46	110	181
AGAP001145	6.41693	5.81188	104	259	449
AGAP001146	13.1342	11.7662	15	92	438
AGAP001147	2.45548	2.00889	123	377	721
AGAP001148	12.0823	10.398	56	200	436
AGAP001149	13.5624	11.705	57	201	555
AGAP001150	12.457	11.2026	69	261	602
AGAP001151	1.35435	0.952187	131	367	680
AGAP001152	6.27324	6.04081	137	464	1002
AGAP001153	2.31436	2.09397	126	371	734
AGAP001154	13.3664	12.5055	21	92	462
AGAP001156	13.3958	11.9527	26	110	447
AGAP001157	13.5197	12.0245	30	126	467
AGAP001158	14.4961	12.0383	63	173	504
AGAP001159	13.4407	12.5705	21	90	472
AGAP001160	13.4162	12.6568	18	80	413
AGAP001161	4.31818	4.10662	98	243	449
AGAP001162	13.8041	11.9802	62	174	530
AGAP001165	13.7889	12.6968	18	93	455
AGAP001166	7.87439	7.28493	60	115	203
AGAP001167	4.91	4.39872	136	435	854
AGAP001168	13.7693	13.575	44	121	499
AGAP001169	14.7933	13.8414	49	143	508
AGAP001170	14.2862	12.4979	45	145	492
AGAP001171	10.0573	9.79844	95	317	606
AGAP001172	13.1775	12.0054	94	268	565
AGAP001173	13.6459	13.4332	86	253	681
AGAP001174	7.31759	6.95306	137	469	958
AGAP001175	3.84475	3.60393	103	297	588
AGAP001176	3.06701	2.9031	121	379	705
AGAP001177	6.13177	5.62501	60	119	194
AGAP001179	5.50827	5.78753	124	382	708
AGAP001181	6.39286	5.4632	117	351	657
AGAP001182	5.70366	4.69962	118	329	545
AGAP001183	5.8129	5.61861	106	257	439
AGAP001184	6.7394	6.89089	131	414	807
AGAP001185	8.64933	8.35976	108	341	629
AGAP001189	2.1621	1.83109	133	372	692
AGAP001190	7.21102	7.34893	109	407	878
AGAP001191	0.939859	0.531895	87	145	188
AGAP001192	3.15039	2.93643	106	290	496
AGAP001193	5.85868	5.46425	80	182	295
AGAP001194	12.0574	10.5893	69	176	356
AGAP001195	8.08689	7.90759	128	399	767
AGAP001196	7.70086	7.46581	132	404	734
AGAP001197	1.29122	0.892995	136	402	689
AGAP001200	10.3264	9.01196	119	365	694
AGAP001201	6.02388	5.55754	93	238	412
AGAP001202	7.02362	6.61432	127	401	803
AGAP001203	2.96943	2.41764	116	338	620
AGAP001205	10.3851	8.90156	87	258	576
AGAP001206	5.5644	5.66236	129	420	802
AGAP001207	5.97624	5.37288	70	151	251
AGAP001208	8.98424	9.30968	119	421	909
AGAP001209	11.4602	10.0818	44	161	362
AGAP001211	3.70564	3.47342	94	248	458
AGAP001212	7.61247	7.30051	130	450	851
AGAP001213	12.2657	11.1373	86	278	584
AGAP001214	7.52856	7.17442	107	329	719
AGAP001215	12.0836	11.2905	70	216	505
AGAP001217	7.22674	7.2406	110	355	721
AGAP001220	9.02517	8.40165	105	288	569
AGAP001222	7.35696	6.86612	46	75	155
AGAP001223	9.20283	8.44629	113	355	756
AGAP001224	8.87383	8.57958	106	346	656
AGAP001225	12.0438	11.1618	121	414	894
AGAP001226	7.85491	7.74338	122	387	780
AGAP001227	14.3393	12.5871	63	165	457
AGAP001228	5.06003	4.66888	94	219	405
AGAP001229	9.64463	8.24786	42	72	112
AGAP001231	6.2258	5.46938	122	308	523
AGAP001232	6.70219	6.07275	115	362	718
AGAP001233	8.78186	8.62416	121	352	672
AGAP001234	11.6782	9.65377	31	126	381
AGAP001235	5.2785	4.90897	122	396	760
AGAP001236	6.61664	6.4213	111	379	727
AGAP001237	2.73489	2.32422	134	441	821
AGAP001238	8.34808	7.36473	44	98	195
AGAP001239	4.53287	4.24768	100	221	326
AGAP001240	4.8089	4.85714	129	415	836
AGAP001241	6.94134	6.11472	85	256	440
AGAP001242	2.44016	2.15357	131	407	800
AGAP001243	5.98753	5.48515	109	306	533
AGAP001244	7.25903	6.25219	108	290	532
AGAP001245	8.98785	8.63609	116	356	753
AGAP001246	11.0739	10.4739	107	310	543
AGAP001247	9.91708	9.66676	110	362	767
AGAP001248	8.28649	7.09352	85	260	536
AGAP001249	8.10064	7.9512	126	478	1087
AGAP001250	10.0075	9.46127	128	401	784
AGAP001251	6.92999	6.40368	130	378	695
AGAP001252	5.68177	5.65788	142	488	997
AGAP001253	7.97588	7.22329	86	212	392
AGAP001255	10.7848	10.0767	103	324	685
AGAP001256	5.9521	5.87502	126	417	833
AGAP001257	7.75317	7.27259	104	317	630
AGAP001258	6.76827	6.11635	84	225	377
AGAP001259	3.1504	2.90688	131	423	825
AGAP001261	10.1211	9.52575	122	378	812
AGAP001264	8.93233	7.71135	78	171	303
AGAP001265	7.89147	7.22136	104	300	523
AGAP001267	11.0658	10.7701	93	268	569
AGAP001268	6.32189	5.38226	84	198	354
AGAP001269	6.57357	6.16739	126	385	762
AGAP001270	11.8717	11.3204	94	287	550
AGAP001271	12.3544	11.0447	60	154	374
AGAP001272	8.07431	8.74252	138	462	950
AGAP001273	5.96949	5.9875	141	462	952
AGAP001274	1.8924	1.55299	122	332	586
AGAP001275	5.84648	5.28137	113	280	456
AGAP001276	7.20777	6.37595	128	380	773
AGAP001277	1.74667	1.44135	137	430	801
AGAP001278	3.6136	3.15455	133	403	768
AGAP001279	1.64863	1.25708	132	406	714
AGAP001280	4.74385	4.50425	112	387	775
AGAP001281	6.24133	5.69865	119	366	679
AGAP001283	7.89633	8.00606	123	410	830
AGAP001284	9.18277	8.39746	113	319	673
AGAP001285	3.94023	3.84409	119	368	662
AGAP001286	8.68455	7.63077	103	260	460
AGAP001287	12.6149	10.5081	58	145	368
AGAP001290	13.1568	11.7886	27	96	425
AGAP001291	6.08774	5.90017	130	433	839
AGAP001292	10.1451	9.89989	124	432	937
AGAP001293	13.0364	12.3553	105	315	702
AGAP001294	10.5886	9.55239	40	155	419
AGAP001296	12.4446	10.4235	59	138	355
AGAP001297	3.28502	2.96015	121	393	801
AGAP001298	10.6555	9.55823	43	163	398
AGAP001299	6.01669	5.20911	100	285	501
AGAP001300	5.08483	4.91622	126	409	818
AGAP001301	6.67663	6.55836	92	344	710
AGAP001302	9.88165	9.10243	81	220	479
AGAP001303	5.97031	5.52701	96	269	525
AGAP001304	3.26004	3.16565	123	377	727
AGAP001306	4.89441	4.83306	84	207	375
AGAP001307	7.59993	7.04945	137	489	1047
AGAP001308	5.70463	5.18431	115	297	558
AGAP001309	6.76141	6.44895	122	321	598
AGAP001310	7.85804	6.72515	86	262	548
AGAP001311	2.08293	1.80339	120	350	640
AGAP001312	5.01993	4.70278	124	361	665
AGAP001313	7.16	6.14874	104	289	552
AGAP001314	7.87759	7.77038	131	456	971
AGAP001315	7.241	6.5056	122	373	714
AGAP001318	10.5535	9.63633	61	205	517
AGAP001319	7.96222	7.78673	120	325	593
AGAP001320	13.7958	12.768	88	351	791
AGAP001321	8.93627	8.09917	79	247	545
AGAP001322	11.5337	10.1487	39	146	373
AGAP001323	3.88922	3.71979	116	355	643
AGAP001324	10.8868	9.46472	53	205	487
AGAP001325	2.74386	2.48163	128	383	758
AGAP001326	2.97758	2.93104	141	449	897
AGAP001328	13.1357	11.7864	19	95	437
AGAP001329	6.45088	6.3202	100	362	753
AGAP001330	7.88244	7.43289	98	247	497
AGAP001332	1.78012	1.43929	127	364	639
AGAP001333	4.06148	3.93136	113	310	575
AGAP001334	5.7895	5.67167	87	208	368
AGAP001335	1.9481	1.628	127	367	629
AGAP001336	2.43109	2.24424	131	391	748
AGAP001337	8.66317	8.13841	87	253	474
AGAP001338	12.7351	11.3713	100	312	690
AGAP001339	11.0665	9.79165	83	267	572
AGAP001340	5.39919	5.23932	127	385	752
AGAP001341	3.09686	2.95797	141	431	865
AGAP001342	6.65314	6.90248	140	498	1070
AGAP001343	5.18372	4.88218	122	337	614
AGAP001344	6.88449	6.46418	113	320	594
AGAP001346	7.02095	6.59141	128	397	839
AGAP001347	5.65975	5.08541	134	448	903
AGAP001348	6.43069	6.45689	133	434	909
AGAP001349	2.38922	2.11378	130	414	772
AGAP001350	6.33026	5.86999	104	289	571
AGAP001351	1.36415	0.982084	109	289	496
AGAP001352	4.65511	4.43739	131	390	728
AGAP001353	5.50449	5.3392	127	396	769
AGAP001354	4.54424	4.55	127	438	921
AGAP001355	3.15988	2.92316	134	426	845
AGAP001356	5.82881	5.86477	130	445	939
AGAP001357	8.87035	8.74418	123	364	769
AGAP001358	6.00517	6.25338	118	343	695
AGAP001361	7.86939	6.30722	127	336	621
AGAP001362	10.7244	9.40168	52	191	501
AGAP001363	9.58632	9.16822	82	245	546
AGAP001364	2.21593	1.92866	126	374	740
AGAP001365	10.7892	9.01195	93	351	804
AGAP001366	6.77969	6.47209	109	279	523
AGAP001367	2.21573	1.97664	126	417	802
AGAP001368	5.25542	5.1328	126	358	700
AGAP001369	9.13529	8.05134	106	306	612
AGAP001370	6.95673	6.7317	100	332	658
AGAP001371	4.83823	4.23867	122	343	641
AGAP001372	1.94242	1.64774	138	428	807
AGAP001373	5.82074	5.50493	120	375	722
AGAP001374	7.55672	7.28665	139	466	945
AGAP001375	7.80501	6.7453	78	187	332
AGAP001376	8.10174	8.36804	125	423	886
AGAP001377	8.42461	7.81216	115	359	720
AGAP001379	5.92904	6.04766	131	463	972
AGAP001380	5.15136	5.16937	133	459	973
AGAP001381	12.1331	11.322	73	217	500
AGAP001382	1.33851	0.97202	126	373	659
AGAP001384	2.48562	2.13387	123	381	702
AGAP001386	10.5497	9.21941	83	268	570
AGAP001387	1.89179	1.56061	138	404	752
AGAP001388	6.34358	6.11708	136	414	742
AGAP001389	5.82291	5.45063	98	222	373
AGAP001390	6.56239	6.44796	90	360	717
AGAP001391	9.10146	8.87112	68	234	543
AGAP001392	4.92474	5.02918	140	438	922
AGAP001393	3.41754	3.3236	120	388	799
AGAP001394	1.51403	1.1129	122	362	670
AGAP001395	3.29807	2.98216	106	287	505
AGAP001396	2.87917	2.66102	117	333	593
AGAP001397	8.62177	8.36535	122	385	764
AGAP001398	3.99205	3.76965	122	311	518
AGAP001399	6.51866	6.0371	84	222	374
AGAP001400	5.75878	5.46073	140	473	882
AGAP001401	7.83186	7.52195	106	302	596
AGAP001402	10.6793	9.94512	93	240	462
AGAP001403	2.72021	2.54296	120	332	591
AGAP001404	10.2427	9.21205	55	185	458
AGAP001405	9.22901	8.1329	112	331	628
AGAP001406	9.36714	8.61515	106	318	622
AGAP001407	4.51995	4.23514	128	383	760
AGAP001408	1.25318	0.842249	113	342	658
AGAP001409	6.38055	5.79915	57	125	206
AGAP001410	7.07273	7.3027	115	320	564
AGAP001411	2.51436	2.28076	131	404	746
AGAP001412	6.32948	5.83467	68	160	301
AGAP001413	0.954463	0.53193	76	166	280
AGAP001414	3.69411	3.66662	104	284	556
AGAP001415	4.35772	4.20783	123	402	783
AGAP001416	2.76184	2.52477	132	385	714
AGAP001417	2.69332	2.35672	121	381	687
AGAP001418	6.001	5.36544	106	245	459
AGAP001419	5.8002	5.2968	107	231	384
AGAP001420	2.46743	2.04795	129	384	672
AGAP001421	9.30415	8.40657	93	246	514
AGAP001422	3.96108	3.76645	110	289	491
AGAP001423	9.59718	8.53972	94	298	658
AGAP001424	6.59814	6.85422	146	487	1051
AGAP001425	8.15751	8.54084	119	365	738
AGAP001426	4.33897	3.96443	143	501	1007
AGAP001427	11.6577	10.4645	49	203	518
AGAP001428	2.58432	2.28357	138	464	870
AGAP001429	8.48622	8.45725	103	406	795
AGAP001430	2.15297	1.90497	118	347	625
AGAP001432	6.57055	6.14363	92	215	384
AGAP001433	10.4894	9.66698	77	259	557
AGAP001434	1.61958	1.20896	126	363	686
AGAP001435	2.32405	2.08031	128	440	865
AGAP001438	5.7149	5.14441	97	217	350
AGAP001440	7.73859	8.19657	120	445	932
AGAP001441	8.46001	8.41328	117	353	693
AGAP001442	5.04836	4.63038	135	401	806
AGAP001443	6.49506	6.37911	130	447	892
AGAP001444	2.8002	2.57553	130	383	716
AGAP001445	4.18074	3.60525	123	355	646
AGAP001446	10.8462	10.1385	97	320	700
AGAP001447	7.98176	7.3508	94	218	375
AGAP001448	5.208	4.86891	126	396	751
AGAP001449	3.72946	3.49688	137	478	982
AGAP001450	6.90461	6.66097	115	341	630
AGAP001451	10.0522	9.01134	82	236	463
AGAP001452	5.68042	5.36144	124	361	634
AGAP001453	10.0235	8.79901	81	311	637
AGAP001454	6.57853	6.48687	122	399	812
AGAP001455	10.8847	9.14503	51	152	350
AGAP001458	8.8142	8.14853	99	296	577
AGAP001459	1.1375	0.760757	123	345	608
AGAP001460	3.74115	3.55759	135	410	792
AGAP001461	9.25771	8.40527	130	429	870
AGAP001462	11.973	10.8156	71	197	433
AGAP001463	9.86519	9.31114	74	247	506
AGAP001464	12.1103	11.1814	109	338	768
AGAP001466	2.5797	2.32602	120	319	573
AGAP001467	11.2665	9.85031	76	246	504
AGAP001468	10.2865	9.56563	116	380	820
AGAP001469	8.25646	8.30232	131	402	777
AGAP001470	10.7659	9.95488	89	236	467
AGAP001471	11.3391	9.93455	125	474	1034
AGAP001472	11.5471	10.165	37	145	376
AGAP001473	9.29703	9.05828	128	391	787
AGAP001474	2.42005	2.14281	127	377	766
AGAP001475	11.1728	10.1474	50	178	444
AGAP001476	11.6484	10.7783	63	172	371
AGAP001477	9.41428	8.69837	86	206	416
AGAP001478	7.45234	7.49946	121	373	731
AGAP001480	13.8282	12.7757	95	362	806
AGAP001481	10.1052	9.10055	51	179	454
AGAP001483	5.40296	5.23401	128	394	744
AGAP001484	7.3773	6.99966	119	371	736
AGAP001485	4.44466	4.57561	122	374	719
AGAP001486	7.45125	6.26228	118	356	703
AGAP001487	2.30951	1.99603	136	354	648
AGAP001488	4.79336	4.72748	138	467	978
AGAP001490	7.0172	6.52767	129	452	890
AGAP001491	4.06709	4.13409	130	379	758
AGAP001492	9.26654	8.33918	99	305	608
AGAP001493	1.27845	0.92588	105	297	540
AGAP001495	1.32503	0.960777	131	395	749
AGAP001496	8.21951	7.65071	125	401	799
AGAP001497	10.0902	9.69731	78	251	608
AGAP001498	9.72048	9.85071	132	435	911
AGAP001499	4.69198	4.50279	112	326	642
AGAP001500	11.1464	10.5583	121	381	759
AGAP001501	8.6065	8.1502	114	372	728
AGAP001502	4.84616	4.61827	102	304	581
AGAP001503	10.2126	9.86637	126	350	695
AGAP001504	1.78412	1.50609	137	406	739
AGAP001506	7.11119	6.83983	126	460	948
AGAP001507	9.574	9.43021	121	355	694
AGAP001508	3.46977	3.14304	117	360	701
AGAP001509	4.36885	4.39694	128	422	873
AGAP001510	2.1754	1.79872	132	415	819
AGAP001511	9.86665	9.3111	63	197	509
AGAP001512	9.65085	8.91237	111	395	824
AGAP001513	8.20063	7.51357	121	368	719
AGAP001514	10.2964	9.83829	116	361	736
AGAP001515	10.2599	9.31791	86	217	448
AGAP001518	11.7719	9.9875	38	141	396
AGAP001519	11.6643	9.64045	31	123	373
AGAP001520	8.95654	8.27271	103	348	737
AGAP001521	2.11201	1.74516	132	412	775
AGAP001522	9.98984	9.87621	91	257	535
AGAP001523	12.272	10.8786	42	112	364
AGAP001524	11.1221	10.1745	115	373	712
AGAP001525	10.1135	8.72199	91	258	557
AGAP001526	10.7861	9.25527	69	197	421
AGAP001527	11.7341	9.68257	22	127	380
AGAP001528	7.83891	7.65369	111	314	664
AGAP001529	6.25197	5.75346	142	493	1016
AGAP001530	11.627	10.7579	65	180	395
AGAP001531	12.2886	11.9246	56	197	448
AGAP001532	2.8431	2.64169	130	405	775
AGAP001533	9.72738	8.06304	38	134	242
AGAP001534	11.0208	9.92366	65	180	377
AGAP001535	11.7634	9.68898	27	130	391
AGAP001536	8.11999	7.98987	100	336	667
AGAP001537	11.8013	9.99428	40	143	401
AGAP001538	6.49066	5.57805	119	320	544
AGAP001539	5.83115	5.41076	139	462	931
AGAP001541	5.45449	5.23667	139	494	1027
AGAP001542	8.34803	7.38715	114	368	717
AGAP001543	3.25816	3.06048	119	342	604
AGAP001544	7.61041	7.35795	131	439	876
AGAP001545	7.32341	6.97306	106	341	675
AGAP001546	11.7087	11.5143	91	269	683
AGAP001547	0.938141	0.527184	76	140	183
AGAP001548	1.17948	0.795138	105	299	511
AGAP001549	8.94485	8.29618	96	298	555
AGAP001550	8.88081	8.66043	78	268	575
AGAP001551	9.7477	9.13153	94	294	626
AGAP001555	10.9408	9.8936	61	193	422
AGAP001557	11.0418	9.89559	59	197	448
AGAP001558	4.6146	4.21863	136	427	867
AGAP001559	10.6993	10.0245	119	401	785
AGAP001560	8.21608	7.57479	128	382	730
AGAP001561	6.26791	5.45373	113	264	457
AGAP001562	9.31067	8.92447	69	217	515
AGAP001563	7.2069	6.73392	97	214	359
AGAP001564	12.2521	11.832	97	335	740
AGAP001565	10.2368	9.75396	58	209	530
AGAP001566	11.7398	9.71955	29	123	384
AGAP001568	7.69988	6.72315	48	110	231
AGAP001569	5.74931	5.23255	109	320	642
AGAP001570	10.5755	9.80554	93	272	620
AGAP001572	4.13916	3.9097	119	339	623
AGAP001573	3.2642	3.22709	125	388	743
AGAP001577	10.0375	8.33327	87	236	528
AGAP001581	6.70997	6.44786	117	397	774
AGAP001582	8.96927	8.87922	122	379	788
AGAP001583	11.7632	10.8525	57	204	511
AGAP001584	4.42016	4.27812	119	336	649
AGAP001585	4.50624	4.28756	90	179	314
AGAP001586	9.46242	9.02899	76	242	556
AGAP001587	11.5749	10.9897	92	271	611
AGAP001588	7.56297	7.06431	136	460	971
AGAP001589	7.35876	7.00084	80	187	348
AGAP001590	10.3116	9.38397	80	218	463
AGAP001591	11.351	9.5447	63	133	325
AGAP001592	8.71485	8.44078	95	290	624
AGAP001593	6.83971	6.30345	93	237	456
AGAP001594	5.91266	5.42315	140	424	860
AGAP001595	1.04691	0.643894	101	272	495
AGAP001596	5.07239	4.16387	115	315	544
AGAP001597	7.99594	7.60043	120	387	757
AGAP001598	2.9915	2.7533	105	273	437
AGAP001599	9.04472	8.23363	100	273	565
AGAP001600	8.84157	7.27856	67	157	298
AGAP001601	7.69739	7.03176	85	254	469
AGAP001602	10.761	10.352	100	393	804
AGAP001603	3.36845	3.3359	139	460	865
AGAP001604	11.9958	10.8932	79	216	465
AGAP001606	9.65946	9.23165	117	378	799
AGAP001608	9.83051	9.04576	138	456	912
AGAP001609	2.46287	2.09732	120	379	690
AGAP001610	3.87733	3.5013	128	405	831
AGAP001611	11.0176	10.1126	96	232	441
AGAP001612	12.3335	11.9536	60	197	449
AGAP001613	6.46532	6.24354	128	373	763
AGAP001614	10.2905	9.90561	88	269	662
AGAP001615	10.5785	10.0415	103	397	800
AGAP001616	7.33816	6.82221	114	300	517
AGAP001617	1.55904	1.23598	128	398	723
AGAP001618	8.46482	8.85047	134	483	1035
AGAP001619	10.9203	10.0561	82	273	595
AGAP001620	5.36742	5.37885	132	441	900
AGAP001621	3.87584	3.5748	125	360	639
AGAP001622	0.97878	0.560569	79	171	295
AGAP001623	11.3659	10.1041	48	157	439
AGAP001624	9.17027	8.4573	73	234	507
AGAP001625	7.8294	6.94989	62	128	212
AGAP001626	3.72731	3.79648	121	391	759
AGAP001627	10.0147	9.21898	114	361	723
AGAP001628	9.83717	8.88148	81	216	425
AGAP001629	9.70183	9.11932	105	272	505
AGAP001630	4.48668	3.94559	139	436	875
AGAP001631	3.26572	2.9649	116	348	674
AGAP001632	11.6532	10.6823	22	67	258
AGAP001633	13.7983	12.1653	90	303	610
AGAP001634	8.93249	7.67272	50	118	211
AGAP001635	10.9293	10.5318	116	334	644
AGAP001636	11.0212	10.2624	99	273	562
AGAP001637	2.83704	2.49385	134	427	839
AGAP001638	10.4699	9.44738	80	243	526
AGAP001639	4.82586	4.62706	109	259	426
AGAP001640	11.3224	11.0348	88	272	573
AGAP001643	9.9134	9.52395	116	371	773
AGAP001644	4.58968	4.70909	138	469	984
AGAP001645	4.65628	4.52431	105	323	595
AGAP001646	5.92764	5.81615	125	391	767
AGAP001647	5.75159	5.53765	128	465	1000
AGAP001648	8.76089	8.27867	123	385	805
AGAP001649	7.56982	7.33506	133	378	695
AGAP001650	4.66274	4.64146	143	486	1019
AGAP001651	1.59054	1.25652	131	382	741
AGAP001652	12.1247	11.0868	89	332	720
AGAP001653	10.8425	10.1491	90	224	465
AGAP001654	2.60855	2.3242	129	414	790
AGAP001655	9.46357	8.78362	100	331	665
AGAP001656	12.1076	12.0808	75	233	535
AGAP001657	11.2168	11.5728	86	235	497
AGAP001658	6.78652	6.54158	115	386	751
AGAP001659	11.3242	10.2179	57	217	490
AGAP001660	11.9352	10.8135	35	97	305
AGAP001661	8.99734	9.0783	118	396	844
AGAP001662	12.1476	10.3009	48	121	367
AGAP001664	6.12101	5.56852	91	221	354
AGAP001665	0.937631	0.52385	71	144	223
AGAP001668	0.945602	0.537026	44	137	252
AGAP001669	1.58371	1.23295	124	336	568
AGAP001670	12.124	10.2523	48	128	367
AGAP001671	2.59352	2.42066	126	389	782
AGAP001672	11.96	10.8308	34	101	312
AGAP001673	12.2015	11.6133	23	40	82
AGAP001674	8.29111	8.25336	129	431	891
AGAP001676	8.82095	8.06371	99	288	609
AGAP001677	12.0775	10.7057	54	161	420
AGAP001678	11.2139	9.88078	69	218	478
AGAP001679	12.3035	10.7477	47	112	376
AGAP001680	2.85789	2.67998	134	441	844
AGAP001681	10.8179	10.1387	97	288	658
AGAP001682	9.94981	9.1571	102	332	723
AGAP001683	8.7936	8.4977	127	453	1014
AGAP001685	11.9956	11.459	19	44	74
AGAP001686	4.33569	4.14758	123	418	861
AGAP001687	11.7378	10.7844	64	197	408
AGAP001688	9.96729	9.4789	78	306	661
AGAP001690	12.1212	11.153	43	109	284
AGAP001694	11.6984	10.7639	16	60	253
AGAP001695	11.3946	9.47375	112	334	679
AGAP001696	10.7356	9.47306	84	195	372
AGAP001697	6.46186	6.32894	125	474	1016
AGAP001698	8.63591	8.14377	125	421	787
AGAP001699	11.1716	10.5232	77	247	538
AGAP001700	11.3179	10.1163	111	318	630
AGAP001701	1.24266	0.865698	117	324	551
AGAP001702	11.1648	9.97772	80	220	409
AGAP001703	5.01035	4.5517	91	215	359
AGAP001704	7.48069	7.31089	102	341	604
AGAP001705	4.80619	4.81402	117	353	698
AGAP001706	7.09385	6.51069	99	257	436
AGAP001707	10.4988	9.14341	104	333	706
AGAP001708	7.09932	6.6885	105	327	557
AGAP001710	11.7164	10.4826	32	96	274
AGAP001711	6.90179	7.05314	131	376	699
AGAP001712	1.33181	0.931672	124	330	604
AGAP001713	1.5378	1.19309	133	377	692
AGAP001714	0.939663	0.528045	71	132	178
AGAP001715	12.3066	10.9951	64	178	396
AGAP001716	11.6197	10.1797	72	200	426
AGAP001717	3.96554	3.78912	129	377	694
AGAP001718	4.86044	4.61057	96	237	356
AGAP001719	6.82463	6.66577	128	420	818
AGAP001720	11.536	10.5407	56	140	321
AGAP001721	4.87264	4.54415	131	426	881
AGAP001722	5.10023	4.86383	119	345	692
AGAP001723	10.695	9.42017	100	236	478
AGAP001724	6.27344	6.10242	118	347	675
AGAP001725	10.5849	9.70926	74	205	426
AGAP001726	10.9064	9.69056	88	266	585
AGAP001728	8.54028	7.77617	103	293	571
AGAP001729	11.3586	10.7954	96	309	594
AGAP001730	4.61924	4.54578	134	440	882
AGAP001731	8.0655	7.44085	109	329	674
AGAP001732	8.68359	8.34687	122	386	780
AGAP001733	8.73187	7.30188	121	371	720
AGAP001734	9.16427	7.7903	48	122	223
AGAP001735	8.87127	8.50188	127	429	909
AGAP001736	12.6147	11.8774	66	195	488
AGAP001737	8.3457	8.40855	137	457	957
AGAP001738	3.93299	3.72061	121	379	731
AGAP001739	10.6455	9.02595	67	166	367
AGAP001740	9.28801	8.79537	111	348	745
AGAP001741	4.86175	4.30252	128	434	928
AGAP001742	6.99276	6.86966	138	486	1065
AGAP001743	5.16198	5.36909	131	425	843
AGAP001744	11.043	11.0327	125	441	964
AGAP001745	10.8391	10.0063	82	207	430
AGAP001746	4.0582	3.97232	114	303	572
AGAP001747	2.46794	2.17409	138	428	799
AGAP001748	11.586	10.5481	47	191	439
AGAP001749	4.38379	4.22108	105	307	641
AGAP001751	10.9416	10.5501	58	181	314
AGAP001752	9.902	9.21887	122	374	752
AGAP001753	10.8359	9.65249	121	415	884
AGAP001754	11.6859	10.6471	30	56	257
AGAP001756	12.3605	11.0366	63	179	401
AGAP001757	11.6662	10.4059	34	96	272
AGAP001759	8.38166	7.50902	82	234	576
AGAP001760	6.31356	6.02416	122	426	845
AGAP001761	2.80996	2.64238	129	388	756
AGAP001762	8.03138	7.22052	111	298	566
AGAP001763	11.1913	10.4059	73	228	500
AGAP001764	6.90053	6.82265	100	267	455
AGAP001765	7.58357	6.57789	50	132	239
AGAP001766	2.51996	2.11813	124	358	682
AGAP001767	13.3764	13.1947	119	395	841
AGAP001768	5.52932	5.11429	73	218	484
AGAP001769	11.1631	10.8084	34	74	114
AGAP001773	3.33583	3.29695	125	387	766
AGAP001775	11.4509	10.3681	33	84	225
AGAP001776	5.34392	5.1413	144	520	1112
AGAP001777	11.8061	10.7068	32	77	263
AGAP001778	5.18257	4.92842	140	484	1029
AGAP001779	2.12614	1.66953	126	357	649
AGAP001780	11.5089	10.3966	32	77	224
AGAP001781	10.8592	10.6658	134	456	961
AGAP001782	11.5852	10.5647	49	198	443
AGAP001783	4.57999	4.62741	135	410	784
AGAP001786	11.8417	10.7326	33	84	278
AGAP001787	10.882	10.2577	119	314	659
AGAP001788	2.24421	1.98053	125	381	737
AGAP001790	3.50143	3.36696	130	404	802
AGAP001791	10.5728	9.6858	69	204	415
AGAP001792	11.5173	10.8099	69	154	335
AGAP001793	11.664	10.7202	16	70	266
AGAP001794	11.1313	9.70763	51	114	263
AGAP001795	11.1193	10.5415	87	300	618
AGAP001796	7.54495	7.33969	106	405	828
AGAP001797	3.3833	3.25476	137	426	842
AGAP001798	8.58894	7.65249	117	358	671
AGAP001799	3.64952	3.49713	108	288	514
AGAP001800	4.73873	4.63697	99	245	399
AGAP001801	6.26759	6.14264	118	361	689
AGAP001802	11.6851	10.9189	71	236	489
AGAP001803	9.12804	8.39099	97	287	551
AGAP001804	8.88637	8.34769	128	471	1067
AGAP001805	1.85255	1.53525	130	401	781
AGAP001806	9.39617	8.73429	74	284	597
AGAP001807	6.2089	6.36377	144	473	955
AGAP001809	7.60553	7.28899	93	245	486
AGAP001810	5.28764	4.88242	91	232	375
AGAP001812	1.65876	1.28194	113	330	580
AGAP001814	11.3828	10.3579	41	89	209
AGAP001815	12.7652	11.408	83	274	579
AGAP001816	11.6188	10.697	17	66	243
AGAP001817	2.74701	2.40287	137	449	863
AGAP001818	12.1098	10.9398	65	154	371
AGAP001819	11.6973	11.3896	102	343	690
AGAP001820	12.25	11.6591	13	35	74
AGAP001821	6.40231	6.19596	103	294	587
AGAP001822	7.60184	6.97748	99	310	602
AGAP001823	1.69273	1.36467	119	358	682
AGAP001824	11.8258	11.3444	19	36	78
AGAP001826	10.8311	9.96381	60	157	336
AGAP001827	11.3643	10.6229	84	241	542
AGAP001828	5.31399	5.00351	78	160	289
AGAP001829	0.937273	0.527516	65	138	189
AGAP001830	0.939699	0.522109	83	177	237
AGAP001831	0.938148	0.526668	69	139	188
AGAP001832	0.938372	0.526622	82	172	234
AGAP001833	0.953509	0.54795	95	209	286
AGAP001834	0.939801	0.527095	76	147	188
AGAP001837	0.939235	0.527648	72	130	191
AGAP001838	0.989412	0.578105	51	177	337
AGAP001839	0.936398	0.522626	79	141	179
AGAP001841	0.940147	0.529572	70	131	180
AGAP001842	0.938767	0.527343	62	108	170
AGAP001843	0.939823	0.526018	63	142	235
AGAP001845	0.939481	0.528811	63	123	170
AGAP001846	0.939096	0.525688	76	141	178
AGAP001848	0.937426	0.522345	76	163	235
AGAP001850	0.938968	0.52115	75	156	207
AGAP001852	0.959968	0.554953	85	210	316
AGAP001854	7.28212	6.86052	136	469	968
AGAP001856	11.9562	11.3018	76	180	348
AGAP001858	7.27877	6.92717	131	419	807
AGAP001859	11.6814	11.0414	46	111	225
AGAP001861	10.0264	8.94478	72	292	635
AGAP001862	11.5393	11.2402	78	252	551
AGAP001863	10.4934	8.93498	34	73	132
AGAP001864	4.79231	4.52545	94	226	431
AGAP001865	1.72914	1.43329	127	390	724
AGAP001866	6.30715	5.90153	71	158	259
AGAP001867	11.262	10.0132	84	265	625
AGAP001870	4.79154	4.49613	116	323	540
AGAP001871	7.92251	7.41581	126	418	826
AGAP001872	6.82512	6.76452	105	322	553
AGAP001873	8.78548	8.37384	101	264	464
AGAP001874	2.69714	2.39971	98	287	519
AGAP001877	11.722	10.8509	83	202	441
AGAP001878	2.77409	2.43832	131	368	697
AGAP001879	10.1829	10.3324	104	418	933
AGAP001880	8.06115	7.27775	109	363	752
AGAP001881	9.80944	9.20286	106	330	719
AGAP001882	1.39577	0.988945	131	386	678
AGAP001883	6.12244	5.91447	140	471	997
AGAP001884	11.514	10.7827	67	198	468
AGAP001885	7.39861	6.36641	97	218	385
AGAP001886	7.32649	7.2044	128	392	742
AGAP001887	4.78442	4.5098	134	482	1006
AGAP001888	9.55942	9.03721	97	282	589
AGAP001889	3.41794	3.18156	93	253	463
AGAP001890	1.80563	1.52262	132	375	723
AGAP001891	6.1532	6.10649	86	214	387
AGAP001892	5.64424	5.64727	143	505	1086
AGAP001893	8.65488	8.54977	115	363	789
AGAP001894	5.25837	4.91001	120	327	605
AGAP001895	12.1041	11.0797	95	271	588
AGAP001896	6.99655	6.94261	139	480	1056
AGAP001897	10.2444	9.79621	89	332	686
AGAP001898	3.24775	3.17598	135	416	826
AGAP001899	10.0844	9.52076	75	258	517
AGAP001900	9.28084	8.7999	143	466	937
AGAP001901	11.5001	10.4442	81	308	632
AGAP001902	2.31777	2.05258	116	298	507
AGAP001903	4.19456	4.10397	133	464	981
AGAP001905	7.68367	7.05075	70	175	308
AGAP001907	11.8193	11.2201	128	428	884
AGAP001908	12.2699	11.1055	107	323	617
AGAP001909	13.4025	12.5814	94	336	722
AGAP001910	3.71561	3.35122	119	333	639
AGAP001911	1.23719	0.824815	127	389	720
AGAP001912	3.00649	2.85071	136	474	938
AGAP001913	2.5293	2.41019	125	367	685
AGAP001914	3.13306	2.90613	141	471	924
AGAP001915	10.1143	9.63739	93	331	671
AGAP001916	11.0763	9.446	118	451	994
AGAP001917	9.75643	9.27392	123	365	727
AGAP001918	7.4519	7.03601	98	268	489
AGAP001919	12.0547	11.2414	58	157	257
AGAP001923	6.68853	6.30069	87	206	362
AGAP001924	5.93822	5.27059	136	432	857
AGAP001925	9.81723	9.07582	129	420	866
AGAP001926	0.940294	0.530579	73	176	265
AGAP001927	0.937656	0.527495	78	158	213
AGAP001928	3.28541	3.01771	99	311	645
AGAP001929	11.7555	10.9468	81	231	513
AGAP001930	1.63789	1.28657	118	323	574
AGAP001931	7.61755	7.29031	119	343	622
AGAP001932	7.67114	7.1038	109	314	627
AGAP001933	9.20469	8.65274	99	249	466
AGAP001934	8.28945	8.12584	129	437	925
AGAP001935	10.3392	10.5246	105	431	951
AGAP001936	5.07597	4.53626	124	454	965
AGAP001937	1.10945	0.701824	109	295	552
AGAP001938	7.49501	6.57133	120	333	601
AGAP001939	9.52125	8.57224	118	438	960
AGAP001940	4.04514	3.99126	112	306	502
AGAP001941	7.54175	7.38941	103	333	601
AGAP001942	2.10671	1.79883	141	471	868
AGAP001943	7.80104	6.68777	84	206	342
AGAP001944	3.06697	2.79428	112	342	659
AGAP001945	7.10294	7.00391	111	299	520
AGAP001946	8.676	8.64179	122	407	887
AGAP001947	6.24153	5.86159	142	482	984
AGAP001948	5.05483	4.87303	98	252	383
AGAP001949	12.2236	10.8865	87	256	533
AGAP001950	9.91513	9.28365	94	278	613
AGAP001951	7.51462	7.20047	123	404	793
AGAP001952	8.56905	8.44788	91	288	615
AGAP001953	5.31134	4.62353	129	420	831
AGAP001954	12.4664	12.0902	87	249	545
AGAP001955	5.2335	4.86547	140	485	1009
AGAP001957	1.99638	1.64889	137	422	798
AGAP001958	4.7943	4.41877	115	319	550
AGAP001959	5.84673	5.63348	100	234	363
AGAP001960	8.37426	8.24041	109	332	677
AGAP001961	4.96877	4.78877	78	200	382
AGAP001962	8.26332	8.31599	127	471	1053
AGAP001964	3.37895	3.17825	134	434	837
AGAP001965	9.02254	8.17452	104	263	454
AGAP001966	9.13091	8.23359	51	154	359
AGAP001967	11.3855	10.4693	82	241	533
AGAP001968	11.1603	10.1557	76	249	525
AGAP001969	6.89179	6.78291	115	323	620
AGAP001970	2.37605	2.01858	127	400	754
AGAP001972	11.0945	10.8201	126	408	903
AGAP001973	6.96531	6.48359	92	221	377
AGAP001974	9.01671	7.82187	79	225	444
AGAP001975	4.25724	3.90864	84	226	421
AGAP001976	7.3099	6.93466	101	351	697
AGAP001978	9.19889	7.89589	116	364	708
AGAP001979	10.6817	10.1295	101	313	673
AGAP001980	6.70628	5.95405	104	271	481
AGAP001981	3.88329	3.6209	136	458	955
AGAP001982	7.14875	6.28028	103	257	422
AGAP001983	5.82466	5.293	91	185	268
AGAP001984	2.69105	2.51493	133	434	872
AGAP001985	9.49424	8.4873	103	434	894
AGAP001986	7.9708	7.73936	138	460	978
AGAP001988	4.34123	3.93782	92	215	393
AGAP001989	4.93538	4.84843	117	353	679
AGAP001993	1.0147	0.5934	63	151	293
AGAP001994	12.6039	11.833	37	114	332
AGAP001995	3.45585	3.19841	131	353	649
AGAP001996	7.01857	6.37355	98	264	501
AGAP001997	10.724	9.92899	63	170	348
AGAP001998	10.0336	9.5704	106	341	690
AGAP001999	5.49993	4.96961	89	250	413
AGAP002000	2.34804	2.05633	131	442	872
AGAP002002	11.5624	10.5207	47	116	278
AGAP002003	9.19558	8.03597	99	225	405
AGAP002004	10.7682	10.2317	71	295	658
AGAP002005	7.1471	6.67494	105	275	462
AGAP002006	10.5495	10.2777	116	376	792
AGAP002007	8.90956	8.70686	102	314	627
AGAP002008	12.55	12.478	103	365	781
AGAP002009	11.9776	9.99494	64	287	622
AGAP002010	3.13984	2.74576	137	441	867
AGAP002011	4.09489	4.00938	143	456	894
AGAP002012	6.12632	5.54888	88	204	325
AGAP002013	11.4326	10.5614	81	215	492
AGAP002014	11.8152	9.98099	62	261	591
AGAP002015	11.8956	9.97069	58	275	599
AGAP002016	11.6356	11.0787	87	258	576
AGAP002017	3.629	3.29666	120	359	665
AGAP002018	7.83014	7.41125	123	360	661
AGAP002020	2.48774	2.26164	117	357	699
AGAP002021	3.80527	3.58255	109	313	584
AGAP002022	3.06511	2.91805	129	404	796
AGAP002023	13.0308	11.8867	91	256	550
AGAP002024	8.83721	9.00923	116	412	891
AGAP002025	3.10138	2.84298	120	352	598
AGAP002026	4.68773	4.45741	133	389	756
AGAP002028	8.15638	8.24104	132	373	702
AGAP002030	11.7943	10.9166	71	242	567
AGAP002031	0.940645	0.535843	88	166	216
AGAP002032	11.6521	10.7962	63	232	567
AGAP002035	11.6177	11.3417	113	388	830
AGAP002036	7.74515	6.89143	87	213	344
AGAP002037	4.64968	4.55012	124	373	753
AGAP002038	7.79396	7.36692	130	422	910
AGAP002039	4.80978	4.3455	74	175	317
AGAP002040	7.26902	6.68863	113	320	597
AGAP002041	12.0466	11.6067	76	250	555
AGAP002043	10.8709	10.6081	96	349	764
AGAP002044	4.75188	4.57157	111	373	699
AGAP002047	5.53282	4.96838	122	318	578
AGAP002048	9.83693	9.69966	121	364	755
AGAP002049	2.05673	1.74276	135	394	793
AGAP002050	11.3516	11.4732	116	415	929
AGAP002051	5.0509	5.28022	132	420	794
AGAP002052	10.1967	9.24996	107	332	635
AGAP002053	4.87371	4.46945	119	325	567
AGAP002054	10.5471	10.8544	120	341	723
AGAP002055	9.9896	9.64543	107	371	807
AGAP002056	6.75049	6.50739	106	320	626
AGAP002058	9.20437	8.36286	102	420	871
AGAP002059	10.4674	9.26402	82	262	539
AGAP002060	7.05979	6.19021	79	217	444
AGAP002061	6.29457	5.81621	69	162	279
AGAP002062	4.9425	4.73899	134	478	982
AGAP002063	4.72901	4.49867	125	401	777
AGAP002064	3.52147	3.0444	112	320	614
AGAP002065	3.93802	3.72034	100	235	401
AGAP002066	1.48603	1.05964	130	403	702
AGAP002067	10.1924	9.61756	92	325	689
AGAP002068	7.13401	6.37911	113	302	505
AGAP002069	9.68447	8.78234	101	320	699
AGAP002070	5.7407	5.64716	133	432	841
AGAP002071	11.1149	10.8204	108	390	829
AGAP002072	4.6058	4.57207	140	457	923
AGAP002073	5.73397	5.83147	130	403	812
AGAP002074	10.3474	10.1441	118	380	791
AGAP002075	10.1029	9.86914	81	207	413
AGAP002076	6.97746	6.85032	116	312	541
AGAP002077	1.98821	1.69056	122	382	704
AGAP002078	3.00083	2.90218	125	361	688
AGAP002079	4.68294	4.64006	140	450	938
AGAP002080	3.93554	3.55256	132	426	792
AGAP002081	10.7084	10.3477	124	395	870
AGAP002082	3.31216	3.11003	135	396	741
AGAP002083	10.0483	9.44205	99	316	660
AGAP002084	5.70031	5.13099	100	226	318
AGAP002085	1.91851	1.52233	130	401	757
AGAP002086	10.3798	9.78517	122	388	839
AGAP002087	1.19895	0.802244	122	326	619
AGAP002088	6.74535	5.97781	115	322	542
AGAP002089	7.95479	7.25419	112	315	538
AGAP002090	11.2246	10.6922	79	201	426
AGAP002091	9.8674	8.4606	69	232	516
AGAP002092	2.14746	1.7827	129	372	693
AGAP002093	9.89529	8.50595	45	81	120
AGAP002094	7.31865	7.21613	132	450	907
AGAP002095	2.14968	1.85297	125	390	787
AGAP002097	5.15472	5.18393	127	407	834
AGAP002098	3.20929	2.90658	140	466	943
AGAP002099	2.46435	2.26574	136	419	767
AGAP002100	10.2799	8.75042	115	401	833
AGAP002101	9.40087	9.05764	107	359	812
AGAP002102	8.02568	7.63751	123	394	818
AGAP002104	11.9185	12.1432	119	435	955
AGAP002105	6.43246	5.83768	60	137	221
AGAP002106	10.377	9.41867	78	231	517
AGAP002107	4.19047	4.1617	119	357	685
AGAP002108	4.86792	4.61644	142	451	907
AGAP002109	1.87776	1.57952	127	383	710
AGAP002110	12.2385	11.5664	73	231	576
AGAP002111	7.13145	6.51284	82	183	305
AGAP002112	11.2995	11.025	106	408	921
AGAP002113	2.91763	2.50872	123	347	625
AGAP002114	7.39015	6.89223	60	150	286
AGAP002115	4.91579	4.34464	115	341	641
AGAP002116	11.3209	11.0915	76	200	405
AGAP002117	10.7586	10.4928	129	419	865
AGAP002118	11.9826	11.4646	20	38	81
AGAP002119	11.5853	10.6121	23	57	228
AGAP002120	10.1093	9.93897	110	334	646
AGAP002121	3.10606	2.99089	124	397	763
AGAP002122	1.60676	1.31383	133	427	766
AGAP002123	7.85091	8.2002	118	411	893
AGAP002124	7.29986	6.99535	95	256	463
AGAP002125	5.25879	5.05439	106	290	471
AGAP002126	12.2073	11.5939	29	52	84
AGAP002127	7.15062	7.04372	138	452	928
AGAP002128	8.77854	8.26095	107	311	570
AGAP002129	11.4251	10.2432	55	201	463
AGAP002130	11.5223	11.1296	99	339	675
AGAP002131	11.6103	10.6489	18	61	244
AGAP002132	12.4826	11.8216	6	28	75
AGAP002133	11.5458	10.6169	27	56	225
AGAP002134	10.9575	9.28241	116	350	727
AGAP002135	10.563	9.77135	87	227	488
AGAP002136	9.67037	9.1422	137	447	959
AGAP002137	10.4292	9.85	95	343	817
AGAP002138	6.93124	6.47786	116	339	700
AGAP002139	7.46994	6.8067	59	146	256
AGAP002140	2.60971	2.43199	129	380	704
AGAP002141	4.44206	4.28003	130	374	682
AGAP002142	7.69196	6.96924	61	156	283
AGAP002143	8.6311	8.69071	128	416	866
AGAP002144	7.23647	6.63828	69	152	253
AGAP002145	9.92446	9.57336	111	361	759
AGAP002146	2.50643	1.99643	115	347	648
AGAP002147	7.43583	6.79248	55	164	267
AGAP002149	11.7047	10.7637	16	74	272
AGAP002150	5.87725	6.05893	133	467	966
AGAP002151	4.62419	4.38299	139	484	1015
AGAP002152	11.344	10.9808	34	54	99
AGAP002153	8.75682	9.11824	132	505	1102
AGAP002154	9.74811	9.53209	116	470	972
AGAP002155	7.46334	7.37534	132	424	827
AGAP002156	7.50156	7.31962	106	319	655
AGAP002157	8.87273	7.9013	119	375	717
AGAP002159	9.29036	9.55026	138	474	999
AGAP002161	7.06007	6.07171	80	208	366
AGAP002162	8.21616	8.09314	96	271	605
AGAP002163	3.29585	2.83679	134	409	819
AGAP002164	1.195	0.829285	115	304	540
AGAP002165	7.54824	6.91576	73	183	306
AGAP002166	3.55115	3.33512	139	446	876
AGAP002167	1.74288	1.423	116	332	569
AGAP002168	5.55368	5.69896	105	290	518
AGAP002169	3.58769	3.40732	143	476	1005
AGAP002170	4.00688	3.77105	131	442	889
AGAP002171	9.7617	8.76995	120	387	781
AGAP002172	2.31789	1.90584	144	466	907
AGAP002173	8.17715	8.05377	107	373	787
AGAP002174	8.20553	8.65105	137	453	925
AGAP002175	8.07241	7.73347	120	351	688
AGAP002176	7.93692	7.71107	117	331	616
AGAP002177	3.22006	3.00311	133	420	774
AGAP002178	3.94125	3.64773	102	264	536
AGAP002181	1.90844	1.60178	118	328	603
AGAP002182	5.29992	5.05791	85	234	423
AGAP002183	10.1492	10.0218	132	460	1033
AGAP002184	9.99702	8.75414	82	268	510
AGAP002185	5.48488	5.07646	115	371	750
AGAP002186	8.98744	8.43103	129	401	789
AGAP002188	9.53678	8.3156	43	89	183
AGAP002189	5.43838	5.10588	120	380	782
AGAP002190	6.54873	5.83347	134	418	812
AGAP002191	10.5478	10.589	109	340	616
AGAP002192	3.6492	3.57654	135	441	915
AGAP002193	10.3434	9.98999	66	181	371
AGAP002194	9.43783	9.31112	99	325	668
AGAP002195	13.8059	13.361	41	214	561
AGAP002196	12.9414	11.0846	121	407	856
AGAP002197	7.89077	8.34693	141	499	1039
AGAP002198	6.42047	6.48796	117	357	673
AGAP002199	8.58854	8.00602	102	274	556
AGAP002200	7.08213	7.42031	135	449	950
AGAP002202	8.9402	9.42503	129	420	895
AGAP002205	4.97829	4.87499	62	175	304
AGAP002207	2.19786	1.87362	127	408	814
AGAP002208	6.04795	5.50552	64	203	483
AGAP002209	5.59832	5.17753	72	206	485
AGAP002210	12.0029	11.451	29	43	98
AGAP002211	1.09384	0.689469	98	260	458
AGAP002212	3.14446	3.10594	124	369	695
AGAP002214	12.6047	10.8754	92	338	713
AGAP002215	12.6953	10.8718	93	334	728
AGAP002216	3.22015	3.10387	139	460	933
AGAP002217	12.0638	10.9466	84	255	574
AGAP002218	5.97447	5.5103	136	419	814
AGAP002219	1.70534	1.30796	129	390	729
AGAP002220	5.19869	4.87246	142	469	947
AGAP002221	9.33432	8.74343	108	308	580
AGAP002222	11.8449	10.7602	81	267	607
AGAP002223	10.7173	9.8525	112	339	692
AGAP002224	9.26074	8.57906	121	419	893
AGAP002226	10.5846	9.43505	133	433	892
AGAP002227	2.72368	2.49532	135	457	900
AGAP002228	4.75651	4.70167	123	388	762
AGAP002229	10.3213	9.52365	91	239	471
AGAP002231	11.276	10.1654	57	170	377
AGAP002232	11.575	11.5135	44	143	330
AGAP002233	11.9736	10.5562	102	301	687
AGAP002234	5.01771	5.0547	141	469	983
AGAP002235	5.79593	5.52451	120	337	599
AGAP002236	8.42664	8.24231	129	432	864
AGAP002238	10.8712	9.72715	99	297	683
AGAP002239	4.94035	4.61489	121	428	841
AGAP002240	2.39123	2.19729	128	355	640
AGAP002241	8.31856	7.13187	78	220	402
AGAP002242	8.79024	7.44193	79	208	411
AGAP002243	12.3561	11.6265	139	510	1093
AGAP002245	1.52052	1.1612	115	354	644
AGAP002246	10.9819	9.05119	10	31	73
AGAP002247	1.64639	1.3036	111	321	601
AGAP002248	10.0924	10.0543	122	378	757
AGAP002250	12.9691	12.163	124	425	968
AGAP002251	3.10699	2.77586	131	423	807
AGAP002252	10.4619	9.55781	68	270	546
AGAP002253	5.56705	5.4199	117	355	701
AGAP002254	3.92965	3.47309	138	477	982
AGAP002255	1.9044	1.52922	139	452	937
AGAP002256	5.09028	4.85703	108	276	500
AGAP002257	1.52917	1.14272	114	359	674
AGAP002258	5.07821	5.02346	106	279	493
AGAP002259	6.81483	7.37021	137	441	876
AGAP002260	2.85924	2.6951	138	462	907
AGAP002261	7.08795	7.04235	106	347	710
AGAP002262	8.7073	8.80895	120	371	766
AGAP002263	6.33329	6.67994	145	474	980
AGAP002264	5.92144	5.52142	122	432	905
AGAP002265	7.57407	6.85654	130	452	909
AGAP002266	7.32617	7.51229	134	453	936
AGAP002268	14.3621	12.8897	123	336	712
AGAP002269	9.22332	9.25827	138	472	1033
AGAP002270	7.70187	6.90451	135	465	958
AGAP002272	10.6378	9.44932	71	233	524
AGAP002274	11.7262	10.7523	82	224	509
AGAP002275	7.05869	6.71074	121	406	810
AGAP002276	4.54091	4.61959	123	422	851
AGAP002277	2.7303	2.4767	111	291	522
AGAP002278	10.0886	9.37937	124	404	853
AGAP002279	7.30575	7.28291	139	500	1005
AGAP002280	5.50953	5.39813	132	453	899
AGAP002281	12.0408	11.5559	99	413	921
AGAP002282	2.29296	1.85012	121	369	671
AGAP002283	1.29442	0.938928	118	327	616
AGAP002284	3.62466	3.41919	134	400	763
AGAP002285	0.982386	0.573151	74	193	341
AGAP002286	0.977469	0.573626	81	188	330
AGAP002287	9.24105	8.46838	30	96	247
AGAP002288	4.62402	4.73159	131	434	816
AGAP002289	12.2284	11.4582	53	217	633
AGAP002290	9.79232	9.31614	106	316	682
AGAP002291	12.1135	11.6188	115	428	955
AGAP002292	6.37292	5.87162	119	413	866
AGAP002293	9.63125	8.30467	91	331	665
AGAP002294	15.4985	13.6011	62	150	425
AGAP002295	9.45519	9.00231	110	367	779
AGAP002296	3.29702	3.32701	109	289	563
AGAP002297	7.69867	7.18131	75	191	320
AGAP002298	5.80861	5.78503	122	354	667
AGAP002299	13.9997	13.5896	46	116	211
AGAP002300	15.5056	14.2753	14	64	154
AGAP002302	11.6712	10.5225	65	187	391
AGAP002303	14.6266	13.8333	31	60	95
AGAP002305	14.7441	13.9334	16	50	94
AGAP002306	9.97622	8.8062	63	155	306
AGAP002307	14.5911	13.8531	28	70	98
AGAP002308	14.8997	13.9855	15	56	101
AGAP002309	15.7033	14.3654	5	55	157
AGAP002310	15.7436	14.3935	5	55	157
AGAP002312	14.8285	13.9747	17	53	99
AGAP002313	14.345	13.7178	28	72	125
AGAP002314	14.5328	13.8085	35	56	92
AGAP002315	14.7366	14.1866	40	108	219
AGAP002320	13.0373	12.5271	91	297	666
AGAP002321	15.7679	14.4121	5	56	157
AGAP002322	14.6136	13.8375	31	61	95
AGAP002323	14.8081	13.9589	14	47	97
AGAP002324	11.0672	9.84866	118	381	829
AGAP002325	14.0403	13.6602	55	144	325
AGAP002326	14.935	14.285	27	49	113
AGAP002327	14.5815	13.8987	60	117	161
AGAP002329	14.5718	13.9056	34	70	124
AGAP002330	10.7305	9.91671	117	374	774
AGAP002331	14.7141	13.8639	33	64	97
AGAP002332	15.043	14.512	35	107	240
AGAP002333	9.91064	8.4532	95	246	440
AGAP002334	14.5785	13.8218	28	64	98
AGAP002335	8.98974	8.61483	120	361	693
AGAP002336	15.197	14.3941	35	95	171
AGAP002337	7.98351	7.71484	107	394	848
AGAP002338	2.53169	2.29656	127	359	654
AGAP002339	6.1957	5.41866	100	262	454
AGAP002340	11.8832	10.7841	70	204	391
AGAP002341	12.0562	11.9226	113	346	701
AGAP002342	14.5434	13.8631	35	84	128
AGAP002344	14.4522	13.5025	35	123	369
AGAP002345	11.8073	10.7061	84	221	462
AGAP002346	2.76593	2.52314	136	445	886
AGAP002347	5.31642	5.0822	128	407	809
AGAP002348	14.5404	13.8232	38	70	106
AGAP002349	13.8827	13.1405	88	381	867
AGAP002350	2.07197	1.77961	131	411	773
AGAP002351	15.0327	14.0458	14	57	99
AGAP002352	15.6115	14.9302	26	86	189
AGAP002353	9.68931	8.92076	104	292	583
AGAP002354	14.2834	13.6804	32	76	131
AGAP002355	14.2774	13.7266	67	127	196
AGAP002356	6.21552	5.52743	76	144	235
AGAP002357	4.76604	4.77711	112	322	612
AGAP002358	7.93837	7.36393	123	414	853
AGAP002359	14.5795	13.8426	36	65	109
AGAP002360	13.4177	12.1724	102	324	687
AGAP002361	5.41578	5.08974	116	371	756
AGAP002362	4.04488	3.86409	100	275	469
AGAP002363	5.28629	5.016	104	288	508
AGAP002364	15.5968	14.8372	38	111	257
AGAP002365	14.5439	13.8641	50	101	145
AGAP002366	7.19342	7.10168	134	484	1017
AGAP002367	14.9162	14.0036	27	58	105
AGAP002368	0.939642	0.528738	73	133	189
AGAP002369	14.402	13.7324	25	69	124
AGAP002370	13.9657	13.6701	31	90	321
AGAP002371	14.4752	13.8157	40	106	256
AGAP002372	14.8108	13.9542	23	48	100
AGAP002374	7.6302	7.23167	107	333	690
AGAP002375	1.46075	1.07112	123	331	577
AGAP002376	13.7921	13.3549	39	90	161
AGAP002377	14.6058	13.8227	30	62	96
AGAP002378	14.9835	14.4958	34	102	239
[truncated: 9,320 more rows]
