# Supplementary material for: Unravelling population structure heterogeneity within the genome of the malaria vector Anopheles gambiae
Source: BMC Genomics. 2021 Jun 8;22:422. doi: 10.1186/s12864-021-07722-y (PMC8185951; doi:10.1186/s12864-021-07722-y)
Supplement: Supplementary file 7 — Additional file 7: S5 Table. Fst values for each gene in the t-SNE plot. [file 12864_2021_7722_MOESM7_ESM.xlsx]

## Sheet: tsne1-2_chro2
S5 Table	Per gene Fst considering population, inversion karyotype and species
Gene Name	Chromosome	general Fst	fst-2l	fst-2r	fst-m_s	fst-sex	aom	bfm	bfs	cms	gas	gns	gwa	kes	ugs
AGAP000002	X	0.158743	0.00865966	0.00614789	0.0709369	0.0024735	0.076278	0.0570086	0.00952858	0.00655249	0.0359821	0.01165	0.0502563	0.328556	0.2098
AGAP000005	X	0.0383888	0.00123204	0.0046239	0.0178231	0.00466832	0.00992743	0.00684232	-0.000606166	0.00563408	0.0348271	-0.00281213	0.154209	0.0234228	0.00810848
AGAP000007	X	0.281807	0.0627127	0.0167318	0.235505	0.0114986	0.369542	0.300266	0.015522	0.0336988	0.326479	0.0167943	0.00972504	0.243829	0.0233259
AGAP000008	X	0.264502	0.024644	0.0234164	0.201447	0.0132458	0.168354	0.173715	0.0224452	0.021618	0.482102	-0.00106276	0.00986849	0.335187	0.0223639
AGAP000009	X	0.214602	0.022229	0.0442861	0.164302	0.0286489	0.307176	0.0843979	0.0223784	0.0409047	0.35486	0.0146652	0.0255925	0.189183	0.0202025
AGAP000010	X	0.160916	0.0227071	0.0135881	0.0353893	0.0210458	0.138592	0.157637	0.0069945	0.0377556	0.159758	0.0132379	0.0900357	0.263959	0.0180588
AGAP000011	X	0.0554605	0.00929282	0.0194307	0.0268768	0.0142262	0.0715675	0.0185425	0.0202364	0.0155284	0.0979162	0.00646372	0.0531085	0.0297469	0.00648061
AGAP000012	X	0.172605	0.016493	0.0285304	0.113397	0.032812	0.246459	0.0600666	0.035981	0.0285305	0.322018	0.00524822	0.0407782	0.131285	0.0113273
AGAP000013	X	0.0435813	0.0150441	0.000523762	0.0442885	0.00538465	0.0107883	0.125563	0.00124118	0.00746095	0.0282449	0.00206094	0.0105474	0.0263982	0.015009
AGAP000015	X	0.099222	0.00934772	0.00831035	0.0752808	0.0125365	0.140568	0.0720107	0.00534008	0.00774638	0.0782026	0.00397829	0.07415	0.162249	0.0349819
AGAP000016	X	0.119675	0.0154962	0.00987118	0.0926266	0.00456135	0.158102	0.0883143	0.00460573	0.010735	0.206299	0.00416447	0.0676511	0.0994947	0.0283242
AGAP000017	X	0.0898317	0.0106442	0.00714643	0.0570182	0.00526541	0.143935	0.0504128	0.00292847	0.00652497	0.164925	0.00260867	0.0321253	0.0965692	0.0152397
AGAP000018	X	0.0713518	0.00852305	0.0184645	0.0357185	0.00908198	0.128332	0.0321663	0.0100347	0.0121257	0.0426388	0.00331357	0.0494025	0.126862	0.0155046
AGAP000019	X	0.0942744	0.0140488	0.00922498	0.041349	0.00454906	0.159891	0.020992	0.00385667	0.00822615	0.174642	0.00713002	0.0528077	0.109482	0.0100161
AGAP000020	X	0.0778883	0.0114758	0.010549	0.0330388	0.00996117	0.0923639	0.0183202	0.00718067	0.00757988	0.151327	0.00100737	0.0418238	0.139826	0.00723602
AGAP000021	X	0.146954	0.0177137	0.00913454	0.0248618	0.0121452	0.0384609	0.0138827	0.00322801	0.0119093	0.359408	0.000939021	0.0221711	0.277024	0.0253029
AGAP000022	X	0.123765	0.0144437	0.00568521	0.0204467	0.00718545	0.0539387	0.0137692	0.0018734	0.0102328	0.35111	0.0106374	0.0199273	0.165892	0.0163936
AGAP000023	X	0.0788766	0.012768	0.0118526	0.0465156	0.011769	0.183096	0.0169908	0.00885901	0.00839013	0.134643	0.00389903	0.0206556	0.062257	0.00438052
AGAP000025	X	0.0729576	0.00720415	0.0106238	0.0545979	0.0029255	0.167368	0.0190867	0.0090079	0.0067179	0.083564	0.00396748	0.0103058	0.0952298	0.0199038
AGAP000028	X	0.0966238	0.017277	0.00854836	0.0667316	0.0111072	0.243218	0.00307707	0.00171782	0.00749483	0.117101	-0.00150594	0.00365483	0.142936	0.0116233
AGAP000029	X	0.0746465	0.00584879	0.00942839	0.0367386	0.0083575	0.125744	0.00977911	0.00665639	0.0083426	0.1069	0.00431369	0.0104925	0.164831	0.00704566
AGAP000032	X	0.061509	0.00765348	0.00412418	0.0283916	0.00469512	0.0894531	0.00719878	0.00248086	0.004156	0.125102	0.00249866	0.0171365	0.123741	0.00417724
AGAP000033	X	0.0483011	0.00330138	0.00530345	0.0121738	0.00551751	0.042554	0.0049641	0.00299381	0.00496028	0.044914	0.00536599	0.00941589	0.189524	0.00129592
AGAP000035	X	0.0462917	0.00546312	0.00676315	0.0150343	0.00784739	0.0610596	0.00727315	0.00456834	0.0085124	0.0742913	0.00577099	0.00781825	0.113523	0.00329408
AGAP000037	X	0.0782954	0.00865333	0.0081	0.0687975	0.00532648	0.224137	0.00816327	0.00487515	0.0044172	0.0540771	0.00511135	0.00410532	0.130399	0.00485422
AGAP000038	X	0.0466612	0.00295269	0.00635155	0.0332788	0.00620231	0.110441	0.000263708	0.00160907	0.00423345	0.0699257	0.00139943	0.0013454	0.0882532	0.0044331
AGAP000039	X	0.0250599	0.00402073	0.00523427	0.00562286	0.00238191	0.0222919	0.00538831	0.00247424	0.00231545	0.0466784	0.00102588	0.00405679	0.0760841	0.0023549
AGAP000040	X	0.0310397	0.00392334	0.00564824	0.0292187	0.00866337	0.102535	0.00379022	0.0040709	0.00346236	0.0161824	0.00267283	0.00622124	0.0427716	0.00269682
AGAP000041	X	0.0458947	0.00330817	0.00457641	0.021146	0.00416595	0.0890397	0.00595283	0.00419822	0.00395746	0.0377976	0.00235353	0.00448848	0.131737	0.0051138
AGAP000042	X	0.0595506	0.0080535	0.00636102	0.0373457	0.0078451	0.135072	0.00575287	0.0042294	0.00521832	0.0719219	0.00155328	0.00926549	0.121192	0.00316998
AGAP000043	X	0.0357243	0.00989797	0.00428919	0.017039	0.00254992	0.0703994	0.00627393	0.00310523	0.00294268	0.0464172	0.000286541	0.00691625	0.0852871	0.00258003
AGAP000044	X	0.0814916	0.0139031	0.00694569	0.044109	0.00765179	0.215508	0.0111965	0.00387813	0.00656693	0.0884923	0.00700047	0.00668737	0.119772	0.00249305
AGAP000045	X	0.0303969	0.00187246	0.00296888	0.0147687	0.00352136	0.0534927	0.000184096	0.00308534	0.00344281	0.0401053	0.000821879	0.00711198	0.0823602	0.00288928
AGAP000046	X	0.0471796	0.00509081	0.00445511	0.0130383	0.00485296	0.0580843	0.0225992	0.00309074	0.00788353	0.0409496	0.00202539	0.0100782	0.145774	0.00212463
AGAP000047	X	0.0356556	0.00344705	0.000870646	0.0174446	0.00298899	0.0623189	0.00919994	0.00192169	0.00764331	0.0521466	0.00593497	0.00721485	0.071308	0.00221651
AGAP000048	X	0.0497555	0.00525662	0.00592117	0.0197486	0.00507474	0.0664538	0.0053156	0.00305551	0.00561262	0.0893685	0.00425246	0.00431656	0.127096	0.00342223
AGAP000049	X	0.0241935	0.00180516	0.00799011	0.0095734	0.0101783	0.0335232	0.00714762	0.00776808	0.00752451	0.0251559	0.00262875	0.00503263	0.0474781	0.0069967
AGAP000051	X	0.0354926	0.00454602	0.0071226	0.0185844	0.00714611	0.0757829	0.00250018	0.00353604	0.00327648	0.0280735	0.00102172	0.00651341	0.104271	0.000232275
AGAP000053	X	0.0198255	0.00147428	0.000572128	0.00450609	0.00244388	0.0199109	0.00451824	-0.000654493	0.00377554	0.0306971	0.00187829	0.00558141	0.0633398	0.000823111
AGAP000054	X	0.0524406	0.00863472	0.00617145	0.0344725	0.00544939	0.124618	0.00546427	0.00855408	0.00323207	0.0651175	-0.000240031	0.0114139	0.0946707	0.00298917
AGAP000055	X	0.0591026	0.00588567	0.00263953	0.0319942	0.0028043	0.13621	0.00786078	0.00202401	0.00188408	0.0388762	-0.00196652	0.00272277	0.161449	0.00633037
AGAP000056	X	0.0506165	0.00462038	0.00794937	0.013299	0.00220436	0.0806235	0.003679	0.00446702	0.00655974	0.0410314	0.00719549	0.00664752	0.164579	0.00132169
AGAP000057	X	0.0657128	0.010055	0.00494272	0.0128322	0.0200469	0.038378	0.00497513	0.00249662	0.00243107	0.179797	0.00378021	0.00616614	0.155577	0.00250402
AGAP000058	X	0.0432568	0.00394814	0.00328612	0.00747868	0.00914834	0.0318621	0.00329977	0.00221007	0.00467881	0.124409	0.000109559	0.00964283	0.0839745	0.00414593
AGAP000061	X	0.0341601	0.00916545	0.00591531	0.0147524	0.00310967	0.0546152	0.000950817	0.00458529	0.00277152	0.0789842	-0.00368972	0.00969391	0.0482163	0.00928142
AGAP000062	X	0.0337285	0.000417227	0.00454095	0.0140257	0.00690515	0.0489	0.00764386	-0.000125559	0.00263554	0.0395056	0.00511308	0.00862666	0.104566	0.00265615
AGAP000063	X	0.0321761	0.00644718	0.00136059	0.00882267	0.00490873	0.0737962	0.0169492	0.000323869	0.00221226	0.0282922	-0.000239852	0.0222263	0.0528509	0.003609
AGAP000064	X	0.0567996	0.00625656	0.00552622	0.0164385	0.00567458	0.0727375	0.00596904	0.00207077	0.00447924	0.062674	0.00388708	0.00513777	0.191208	0.00420409
AGAP000065	X	0.0429972	0.00341453	0.00408718	0.0128177	0.00453556	0.0593259	0.00600635	0.00275399	0.00336071	0.057465	0.000808382	0.00639412	0.132955	0.00319735
AGAP000066	X	0.0665285	0.0036105	0.00477868	0.0134606	0.00893001	0.0495598	0.0153593	0.00162264	0.00474948	0.0987077	0.00154082	0.0069115	0.225554	0.00178442
AGAP000067	X	0.0173795	-9.99e-05	0.00290961	0.00615886	0.0161508	0.0189309	0.00478736	0.00119755	0.00158553	0.0401201	-0.00384258	0.0199175	0.028078	0.000617745
AGAP000068	X	0.0544034	0.00223445	0.00336577	0.00497384	0.00749887	0.0397335	0.0153516	0.00426322	0.00340083	0.0565574	0.00022834	-0.000906311	0.214034	0.00263977
AGAP000069	X	0.0604404	0.00365912	0.00551239	0.0384036	0.00314743	0.0821534	0.012188	-0.000138338	0.00371062	0.129426	-0.00328435	-0.000971468	0.14047	0.00204346
AGAP000070	X	0.0887131	0.0129693	0.0155449	0.0165729	0.00690672	0.0776996	0.0119497	0.00878331	0.0145492	0.184394	0.00990332	0.0145605	0.19333	0.00268481
AGAP000071	X	0.0734642	0.014297	0.0120941	0.0333999	0.00540664	0.0277607	0.0416765	0.00827796	0.0154491	0.181592	0.00339826	0.0257265	0.112688	0.00549866
AGAP000072	X	0.0537411	0.0185817	0.0123153	0.0167626	0.00930388	0.0879608	0.00749818	0.00524699	0.002493	0.0818149	0.00799559	0.00557078	0.133617	0.00370843
AGAP000073	X	0.0571715	0.00230871	0.00063949	0.0280493	0.00834188	0.143155	0.00316941	0.000770478	0.00368581	0.122351	0.0024413	0.00761091	0.0425454	0.00312095
AGAP000074	X	0.0480084	0.00472752	0.0073539	0.017178	0.0072821	0.0715387	0.0152708	0.00349549	0.00609219	0.0440388	0.00981392	0.0224199	0.12845	0.00300085
AGAP000075	X	0.0333152	0.00496998	0.00300789	0.00769682	0.00254576	0.0517008	0.0153053	0.00271709	0.00248421	0.0275508	0.00383771	0.0172985	0.0882935	0.00457385
AGAP000076	X	0.0392728	0.00326939	0.00493225	0.0146905	0.00526326	0.0393234	0.00859352	0.00290756	0.00542771	0.0588701	0.00198009	0.00605815	0.121737	0.00328879
AGAP000078	X	0.0384666	0.005459	0.0017919	0.0105888	0.0097187	0.0427794	0.00935988	0.0027983	0.00153447	0.0811281	-0.00402073	0.0104659	0.0989964	0.00116747
AGAP000079	X	0.0148671	0.00155878	0.00335816	0.0116179	0.004039	0.0422002	0.00756644	0.00145732	0.0020691	0.0213335	-0.000341103	0.00618524	-0.000932874	0.00478065
AGAP000080	X	0.0403097	0.00262352	0.00311267	0.014848	0.00830724	0.0553238	0.00760284	0.00302653	0.0045141	0.0608404	-0.000498314	0.0054804	0.116793	0.0010187
AGAP000081	X	0.0713127	0.0112661	0.00669036	0.061996	0.00956334	0.223226	0.00217007	0.00516111	0.00266325	0.0900724	-0.00172723	0.0089189	0.0533972	0.00454848
AGAP000082	X	0.0679177	0.00554852	0.0121326	0.0159334	0.0174831	0.0491271	0.00416039	0.00425473	0.0100812	0.0492272	0.00513631	0.00660573	0.267021	0.00567886
AGAP000083	X	0.0277385	0.00554824	0.00417163	0.00305323	0.00840715	0.00101079	0.00291039	0.00540941	0.00125509	0.139033	0.00395807	0.0052888	-0.00308399	0.00144534
AGAP000084	X	0.0398789	-0.000199052	0.000712029	0.00436613	0.00160913	0.0259096	-0.00267196	0.000356004	-0.000839754	0.0757869	-0.00408024	0.00942685	0.154057	0.00210837
AGAP000085	X	0.0627956	0.00493833	0.00834089	0.0148789	0.00175597	0.0589293	0.0102756	0.00195999	0.0096312	0.0348932	-0.00126197	0.0288597	0.234909	0.00243712
AGAP000086	X	0.0160839	0.00179752	0.000850628	0.00594339	0.00300148	0.0281369	3.35e-05	0.00122798	-0.000394097	0.0109336	0.00515861	0.00146178	0.0658428	0.000216132
AGAP000090	X	0.054365	0.00478201	0.00409645	0.0103568	0.00309264	0.0355137	0.0065078	0.000383982	0.00480945	0.0877432	0.0011474	0.00270847	0.19741	0.00160447
AGAP000091	X	0.055397	0.000940703	0.00666084	0.00816534	0.00654371	0.0098785	0.00606798	0.00416746	0.00627223	0.00288619	-8.74e-05	0.0138782	0.281563	0.00122153
AGAP000092	X	0.0201279	0.000589421	0.00829566	0.0112987	0.005458	0.0334549	0.00382779	0.00319834	0.0026872	0.0407832	0.00115919	0.000320451	0.0425797	-0.00050553
AGAP000093	X	0.0488805	0.00562798	0.00560638	0.0114802	0.0131197	0.059543	0.00740548	0.00265036	0.00579268	0.0550593	0.00432142	0.00754285	0.155708	0.00700608
AGAP000094	X	0.0182633	0.00190939	0.0020607	0.00258743	0.0034308	0.0133851	0.00194327	0.000675677	0.00357902	0.0262527	0.00223831	0.00410126	0.0673637	0.00129627
AGAP000095	X	0.0508745	0.00897114	0.00707346	0.0170972	0.00280096	0.109339	0.0116539	0.00388061	0.00470322	0.0602888	0.0149049	0.00435407	0.101277	0.00363204
AGAP000096	X	0.0540906	0.00840083	0.000542968	0.0312444	-0.000861415	0.185218	0.0106297	0.00029959	0.00109435	0.0570521	-0.00274115	0.00575329	0.0440403	0.00146515
AGAP000097	X	0.0724713	0.0021744	0.00514022	0.0159959	0.00453952	0.0479037	0.00402892	0.00149632	0.00485077	0.0267371	0.00955671	0.0170344	0.311742	0.00202491
AGAP000098	X	0.0407563	0.00601983	0.00158893	0.00935363	0.00338452	0.0419475	0.00471741	0.00270905	0.00173093	0.0211219	0.00540982	0.00522573	0.179697	0.00117555
AGAP000099	X	0.0491246	0.00513479	0.00533445	0.0207836	0.00446076	0.0627459	0.00332679	0.00476993	0.00258101	0.0662092	0.00754029	0.00551923	0.159842	0.00122358
AGAP000100	X	0.0383324	0.00424432	0.000638177	0.00491449	0.000271697	0.00541193	0.015002	0.00391662	0.00393023	0.00326202	0.00440281	0.0198557	0.189521	0.00120085
AGAP000102	X	0.0466307	0.00660608	0.00378364	0.0231594	0.00780359	0.0886972	0.0134282	0.00433257	0.00332163	0.0580977	0.00459699	0.0118627	0.0900189	0.01099
AGAP000104	X	0.0406566	0.004848	0.00335959	0.0240744	0.00202366	0.100851	0.00491804	-0.00100092	0.00501691	0.00961098	0.00257742	0.00454305	0.123561	0.00162108
AGAP000105	X	0.0488748	0.0104464	0.0185319	0.0181772	0.00823282	0.0763758	0.00423671	0.0104991	0.0052369	0.06741	0.00262743	0.0117154	0.120905	0.00376998
AGAP000106	X	0.0520157	0.00303846	0.00492553	0.0125036	0.00745299	0.0458787	0.00444178	0.00122728	0.00537636	0.0666081	0.000330817	0.00360745	0.183333	0.0098563
AGAP000108	X	0.0248415	0.00318506	0.00265313	0.0205523	0.0010065	0.101283	0.0161607	0.00219716	0.00260677	0.00235993	-0.00397726	-0.00140036	-0.00446225	0.0119991
AGAP000109	X	0.00420631	0.00165735	0.000179596	0.00109499	0.0027342	0.000588323	0.000264	-0.000551854	0.00193557	0.00949325	0.00254867	0.00914953	0.00341298	0.000434484
AGAP000110	X	0.153556	0.0146583	0.0136035	0.0582114	0.0100601	0.179864	0.00816247	0.00632808	0.0158781	0.395478	0.00363917	0.00744128	0.129689	0.00497258
AGAP000111	X	0.0533959	0.0079685	0.00355367	0.0448704	0.011635	0.132368	0.0398203	0.00211677	0.00694075	0.0646809	0.00242044	0.0202812	0.0352681	0.00245754
AGAP000112	X	0.041528	0.0053872	0.00378951	0.0169468	0.00945909	0.0849185	0.00767897	0.00322996	0.00382656	0.0236182	0.00115598	0.0180316	0.109018	0.00715995
AGAP000114	X	0.0575712	0.00917074	0.00854732	0.0303551	0.00665476	0.122789	0.00834945	0.00553991	0.00892251	0.0760494	0.00391235	0.00554252	0.102606	0.00657705
AGAP000115	X	0.0614628	0.00875015	0.00518511	0.0348426	0.0079462	0.126283	0.00452277	0.00293612	0.00777876	0.101368	0.0068061	0.00561744	0.100969	0.00773648
AGAP000116	X	0.0330226	0.00241068	0.00223037	0.0135356	0.0119362	0.0490724	0.00352502	0.00351089	0.00321078	0.0351712	-0.000816484	0.00619604	0.110046	0.00184289
AGAP000117	X	0.0291335	0.00448398	0.00133878	0.0106231	0.00107049	0.0518985	0.00509424	0.00154022	0.00316424	0.0419449	0.00255732	0.00781728	0.070549	0.00160295
AGAP000118	X	0.0198943	0.000867147	-0.000119701	0.0136961	0.00210107	0.0419708	0.00509727	0.000438609	0.0016948	0.038966	-0.00231972	-0.0031868	0.0434668	-0.000771725
AGAP000119	X	0.0485739	0.00361755	0.00314232	0.0138527	0.00787975	0.0464202	0.0046261	0.00237106	0.00428124	0.0885877	-0.000794091	0.00528286	0.152454	0.00139402
AGAP000120	X	0.030065	0.00215028	0.00328104	0.00342641	0.00671448	0.0238989	-0.000329422	0.00230603	0.0027731	0.016535	-0.00323634	0.00836383	0.140224	0.00455273
AGAP000121	X	0.0541524	0.00458154	0.00291382	0.0134627	0.00440524	0.0479856	0.0030566	0.00204596	0.00404083	0.126433	-0.000571279	0.00418244	0.145298	0.00153379
AGAP000123	X	0.0468243	0.00237141	0.00412368	0.0250988	0.00580724	0.100574	0.00511081	0.00431646	0.00426345	0.0526546	0.0141467	0.00187516	0.106473	0.00292442
AGAP000124	X	0.0483942	0.00777876	0.0115487	0.024203	0.00451928	0.094391	0.00161465	0.00426086	0.00828366	0.076596	0.00506063	0.0102275	0.0913077	0.00240122
AGAP000126	X	0.0431065	0.00541363	0.00704984	0.0135741	0.00729767	0.0623023	0.00485126	0.00601687	0.00401966	0.0833161	0.00258437	0.0079351	0.0943986	0.00303055
AGAP000127	X	0.040425	0.00750366	0.00369074	0.0149717	0.0113842	0.0538708	0.00254262	0.00511204	0.00289535	0.0849776	0.00459698	0.00378607	0.0942564	0.00271112
AGAP000128	X	0.0383744	0.00271568	0.00217504	0.0115484	0.00163985	0.0385366	0.00700974	0.00323377	0.00364765	0.0478393	-0.00143824	0.00606783	0.132404	0.00564246
AGAP000129	X	0.0447353	0.00539645	0.00343363	0.0159783	0.00880317	0.0679003	0.00604986	0.000963836	0.00254418	0.0386283	0.000835587	0.00222278	0.161868	0.00216261
AGAP000131	X	0.066487	0.00293054	0.003492	0.0119152	0.0038568	0.0474912	0.00473789	0.002458	0.00368387	0.0468019	0.00147877	0.010192	0.278099	0.00279247
AGAP000132	X	0.0814784	0.00818716	0.014776	0.0228025	0.00759237	0.0778215	0.0115331	0.0115073	0.0128996	0.203398	0.00737889	0.00418985	0.138845	0.00051167
AGAP000133	X	0.0128371	0.002458	0.000428036	0.011494	-0.00215832	0.0461806	0.000786939	-0.00056105	0.000977852	0.0305026	0.00465312	-0.000903812	-0.00417395	-0.000334858
AGAP000136	X	0.0775451	0.00508374	0.0066326	0.0275538	0.00460976	0.113904	0.00253217	0.003311	0.00598144	0.0671259	0.0035103	0.0135705	0.247667	0.00497886
AGAP000137	X	0.0785626	0.00867919	0.00872672	0.0220746	0.0059465	0.121833	0.0118312	0.00446072	0.00512581	0.048559	0.000919197	0.0525398	0.226567	0.00521613
AGAP000138	X	0.00776952	0.000286764	-0.000248861	0.00779341	0.00465702	0.0240077	0.000746416	7.83e-06	0.000900191	0.0104773	0.00209734	0.0016211	0.00081462	0.00450951
AGAP000139	X	0.068783	0.00540043	0.00891853	0.0118661	0.00475441	0.0521227	0.0111672	0.00437399	0.00655602	0.0726451	0.00592187	0.00954297	0.248974	0.00423566
AGAP000140	X	0.0504416	0.00568685	0.0041326	0.0230971	0.00705772	0.0479836	0.0281319	0.00387343	0.0026579	0.0975784	0.00327305	0.0386857	0.0834124	0.00837574
AGAP000141	X	0.0510862	0.00722261	0.00491035	0.0190831	0.00477136	0.0805749	0.00895931	0.00426848	0.00308852	0.102912	0.00126565	0.00885475	0.10269	0.00217154
AGAP000142	X	0.0341292	0.00366262	0.00278811	0.00835615	0.00439182	0.038548	0.00668754	0.00205136	0.00337675	0.074246	0.00127672	0.00448015	0.0823826	0.00252411
AGAP000143	X	0.0502717	0.00661295	0.00449974	0.0167012	0.00348586	0.059586	0.00832651	0.00347186	0.00605414	0.0764504	0.000401997	0.00554108	0.152795	0.000446099
AGAP000144	X	0.0508443	0.00355936	0.00225882	0.0282227	0.00577705	0.0678724	0.00741748	0.000713389	0.00387022	0.0904716	0.00292558	0.0102505	0.137819	-0.00070588
AGAP000145	X	0.00239723	0.00103384	-0.000170929	0.00158713	0.0120146	-0.00359415	0.00754959	0.0051974	0.00145864	-0.00390265	0.000895266	0.0103627	-0.0051563	-0.000963806
AGAP000146	X	0.0559503	0.00838095	0.00472226	0.026314	0.00582249	0.125608	0.0111086	0.00261658	0.00388667	0.0882151	0.00402007	0.0115547	0.0884453	0.0019375
AGAP000147	X	0.0630524	0.0118364	0.0155865	0.0527237	0.00529727	0.132098	0.021683	0.0152944	0.00839926	0.0812397	0.00390581	0.0264349	0.0799532	0.00221016
AGAP000149	X	0.0346298	0.00364202	0.00348534	0.00966594	0.00338181	0.03536	0.00735349	0.00165895	0.00306143	0.0533711	-0.000186923	0.00633669	0.110935	0.00403535
AGAP000150	X	0.0159453	-0.000204644	-0.000621198	0.0145778	0.000609611	0.0667239	0.00116814	0.000843495	0.00131956	0.00771426	-0.00416809	0.00340418	0.0165883	0.000307026
AGAP000151	X	0.0439344	0.00334723	-0.000849398	0.0136512	0.0010818	0.0364648	0.00391472	-0.000394415	-0.000436393	0.0487	0.00220954	0.0176938	0.16859	0.00887069
AGAP000152	X	0.0561876	0.00349188	0.00759483	0.0087622	0.0173534	0.058571	0.00701776	0.00497519	0.0166489	0.0539209	-0.00124264	0.00977378	0.183064	0.00234893
AGAP000153	X	0.0314131	0.00360554	0.0034849	0.0131797	0.00310137	0.0498791	0.00241073	0.00267786	0.00434573	0.0312741	0.00751346	0.00593034	0.0943774	0.00379879
AGAP000154	X	0.0429941	0.00366677	0.00374632	0.0106195	0.00662677	0.0646254	0.00785035	0.00389283	0.00147441	0.0508792	0.00245184	0.00658213	0.132282	0.00392272
AGAP000155	X	0.0362517	0.0128428	0.00166837	0.00685074	0.0038308	0.0600252	0.0114502	0.00260457	0.00110464	0.0658558	0.00994872	0.00476609	0.0773914	0.000438923
AGAP000156	X	0.0319548	0.00124304	0.00305285	0.00792135	0.0136052	0.026411	0.00246506	0.00135573	0.00302527	0.00665929	-0.00221061	0.000308489	0.164742	0.00241626
AGAP000158	X	0.110989	0.00203667	0.0143252	0.0200591	0.0173803	0.136119	0.0094299	0.00242139	0.0145026	0.0154055	0.00426718	0.0127644	0.388109	0.00387628
AGAP000159	X	0.0424859	0.00151839	0.00408636	0.00588088	0.00802235	0.0237901	0.00297445	0.00270594	0.00287404	0.0101704	0.010921	0.00766306	0.210449	0.00136832
AGAP000161	X	0.0504845	0.00529434	0.0024811	0.0257831	0.00427456	0.0798945	0.00461281	0.00292354	0.00311118	0.0637121	-0.000170209	0.00213416	0.151628	0.00550143
AGAP000162	X	0.0421987	0.00260485	0.0039551	0.0116101	0.00510394	0.0410634	0.016502	0.00540862	0.00328885	0.0232818	0.002449	0.00849041	0.162273	0.00447407
AGAP000163	X	0.0704068	0.00179025	0.00690571	0.0241216	0.00584598	0.0964207	0.00654835	0.00260356	0.00689924	0.0373016	0.00735722	0.00514352	0.253616	0.00419968
AGAP000164	X	0.0681113	0.00745494	0.0109007	0.00847271	0.0202459	0.0437923	0.0122698	0.00632775	0.0133635	0.111068	0.0126154	0.0143465	0.19288	0.00561445
AGAP000165	X	0.0699507	0.00551152	0.00468809	0.0110403	0.00579712	0.0364187	0.000106267	0.00352758	0.00331033	0.0236905	0.00472838	0.00121717	0.324242	0.00318623
AGAP000166	X	0.0232908	0.00180968	0.00924646	0.00858476	0.00353752	0.0368841	0.00301175	0.00455671	0.00280919	0.010867	0.00196122	0.00814399	0.0832767	0.00107968
AGAP000167	X	0.0295422	0.00106584	0.00269476	0.00776837	0.00364594	0.0415261	0.00299804	0.00249631	0.0086032	0.0617612	-0.00291679	0.000258296	0.0610116	0.00139532
AGAP000168	X	0.0482554	0.0038115	0.0103763	0.0170903	0.00777452	0.0576868	0.0102305	0.00461942	0.00872021	0.0778618	0.0109347	0.00503575	0.123468	0.00192265
AGAP000169	X	0.060147	0.00761898	0.00452207	0.0201658	0.00672706	0.0803875	0.0116197	0.00347754	0.00548562	0.0760127	0.00255597	0.011721	0.175918	0.00383835
AGAP000170	X	0.062862	0.00456306	0.00650565	0.0292935	0.00298101	0.127897	0.00336841	0.00186466	0.00522938	0.00478305	0.00038112	0.00284186	0.225439	0.00111861
AGAP000171	X	0.0499843	0.00478021	0.00376654	0.0203494	0.00470055	0.0721289	0.00341141	0.00523258	0.00498043	0.0752129	0.00297771	0.00602169	0.137444	0.0036639
AGAP000172	X	0.0415481	0.00583038	0.00480442	0.0263972	0.00987427	0.104154	0.00146111	0.00230757	0.00315277	0.0910517	0.000418625	0.00324169	0.0372462	0.00188227
AGAP000173	X	0.0437584	0.00723893	0.0025189	0.0112981	0.00219065	0.0505821	0.00708844	0.00161333	0.00186175	0.0765146	0.0139965	0.00484569	0.127494	0.00102329
AGAP000175	X	0.0324086	0.00154861	0.000723818	0.00931694	0.00595229	0.0287086	0.01508	0.00275426	0.00247231	0.0309551	0.00132288	0.0211229	0.108374	0.00174218
AGAP000177	X	0.0511833	0.00617706	0.0073947	0.0250195	0.00962357	0.0965119	0.00497426	0.00234695	0.00304683	0.0399055	-0.0025444	0.00233165	0.160703	0.00666101
AGAP000179	X	0.0259961	0.0029122	0.00414252	0.0103471	0.00530933	0.0517528	0.00183344	0.00399511	0.00436513	0.0167393	0.00614284	0.00887939	0.0668795	0.00432102
AGAP000180	X	0.0275763	0.00321737	0.00235792	0.010279	0.00270707	0.0223527	0.00805959	0.00156286	0.00269554	0.0264399	-0.00208129	0.00914576	0.104182	0.00575208
AGAP000181	X	0.0526664	0.00324483	0.00646867	0.0529821	0.019091	0.121911	0.0112897	0.00654141	0.0140846	0.0777768	0.00174233	0.0161188	0.0351856	0.0091478
AGAP000182	X	0.0362205	0.00694661	0.00163948	0.0180972	0.00378619	0.0740562	0.0227728	0.00250887	0.00275758	0.0714281	0.00625278	0.00216193	0.0302961	0.00408141
AGAP000183	X	0.0152228	0.00144105	0.000965293	0.0110467	0.00631441	0.0417486	0.0110087	-0.000511398	0.000630087	0.0145963	-0.00364202	0.000443854	0.028817	0.000859005
AGAP000184	X	0.0455758	0.00453508	0.00537534	0.0292002	0.00620286	0.114831	0.00597373	0.00152497	0.00456332	0.0165336	0.00587455	0.00475913	0.120473	0.0044103
AGAP000185	X	0.0576171	0.00971697	0.00522639	0.0200289	0.00764383	0.084849	0.00839063	0.00267766	0.00672703	0.0463307	0.0026103	0.00399701	0.189322	0.0063399
AGAP000187	X	0.0510787	0.00663585	0.00396761	0.0216144	0.00740471	0.0855442	0.0117995	0.00334728	0.00609078	0.0555282	0.00627393	0.0120674	0.132896	0.00393824
AGAP000188	X	0.0411745	0.00397082	0.0069983	0.0124782	0.00651483	0.026654	0.00740154	0.00238161	0.00451015	0.0792945	-0.000109025	0.00869722	0.12897	0.00290096
AGAP000189	X	0.034995	0.00444688	0.00278044	0.0108965	0.00541837	0.0515178	0.0094621	0.00309984	0.00428696	0.0483357	0.00252904	0.0143134	0.0867752	0.00215375
AGAP000190	X	0.0708322	0.0143621	0.00876114	0.0149659	0.00520797	0.0341673	0.00812397	0.00352572	0.00318708	0.278332	0.0114634	0.00819648	0.0166131	0.00544352
AGAP000191	X	0.0580837	0.00430586	0.00982828	0.0151867	0.00301809	0.0462593	0.00277368	0.00426125	0.00738035	0.144583	0.0107957	0.00940489	0.125939	0.00344121
AGAP000192	X	0.0457117	0.00317639	0.0036179	0.0105412	0.00853883	0.0582132	0.0133311	0.00160601	0.00695312	0.0230481	0.0147144	0.015045	0.154784	0.00384582
AGAP000193	X	0.0488928	0.0046971	0.0147116	0.00732184	0.00361661	0.0277757	0.00729038	0.0043302	0.00843028	0.0582183	0.00896533	0.00647029	0.180305	0.00393434
AGAP000194	X	0.0577733	0.0056715	0.00290558	0.0158444	0.0109734	0.0568976	0.00531713	0.00212291	0.00459703	0.0927741	2.6e-05	0.000375315	0.193964	0.000510027
AGAP000195	X	0.0243687	0.00151658	0.00677107	0.00663182	0.00467567	0.0221114	0.00445095	0.00416046	0.00467225	0.0330317	0.00034549	0.00309729	0.0826057	0.00156014
AGAP000196	X	0.0501759	0.0070818	0.00292541	0.0193973	0.0104934	0.0760556	0.00682876	0.00235171	0.00183349	0.0811287	0.00464898	0.0051469	0.127893	0.00778071
AGAP000198	X	0.0429696	0.00603621	0.00475494	0.015423	0.0059849	0.0675578	0.00725377	0.00342246	0.00341155	0.0785057	0.00152376	0.00791402	0.0965498	0.0024233
AGAP000199	X	0.0377292	0.0031895	0.00277269	0.0197928	0.00352092	0.0660505	0.00364542	0.00145462	0.00381568	0.0546656	0.000185347	0.00618401	0.102012	0.00078149
AGAP000200	X	0.0592723	0.00557545	0.00370376	0.0142101	0.00599378	0.0450777	0.0182997	0.00347787	0.00495682	0.0500852	0.00141668	0.00683499	0.22953	0.0026173
AGAP000201	X	0.0684236	0.00976847	0.00472329	0.0374316	0.00241683	0.129148	0.00445955	0.000733398	0.00242426	0.0614652	0.0069589	0.00697548	0.201226	0.00378461
AGAP000202	X	0.0908476	0.00313964	0.00978122	0.0118472	0.00978986	0.0343683	0.00904714	0.00519027	0.00652204	0.00222054	0.000206123	0.03361	0.390279	0.00386463
AGAP000203	X	0.0552654	0.0050675	0.00485822	0.0121421	0.00668374	0.0547844	0.00743025	0.00199495	0.00376251	0.0280584	-0.000802236	0.00849598	0.232961	0.00239715
AGAP000204	X	0.0465417	0.00459308	0.00960977	0.0117486	0.00814472	0.0677688	0.00635975	0.00454315	0.00278839	0.0132127	0.00576863	0.000732449	0.188927	0.00229266
AGAP000205	X	0.0812152	0.0110121	0.0136702	0.0179471	0.0116978	0.0630155	0.0122591	0.00584933	0.00970723	0.19685	0.00605867	0.0111663	0.168051	0.0023573
AGAP000206	X	0.0129439	0.00165502	0.00062195	0.00990395	0.00151331	0.0210659	0.000902137	0.00337662	0.000450114	0.00386038	-0.00136956	0.00456928	0.055064	4.82e-05
AGAP000207	X	0.0479793	0.00320751	0.00816211	0.00637577	0.00621055	0.0140251	0.0078006	0.00422406	0.00302735	0.0776734	0.00223552	0.00970176	0.181387	0.00359506
AGAP000208	X	0.0715403	0.0109821	0.00686864	0.0138248	0.0183868	0.0507881	0.00256092	0.00732213	0.00466595	0.244774	-0.000349683	0.00544052	0.0732251	0.00499609
AGAP000209	X	0.0648694	0.00894512	0.00829612	0.022355	0.0086463	0.0897813	0.00589926	0.0028094	0.00662973	0.118989	0.00195845	0.00493582	0.160612	0.00182266
AGAP000210	X	0.0664812	0.00827038	0.0060858	0.010898	0.0117939	0.0373681	0.0068813	0.00227671	0.00726283	0.197774	-0.00210046	0.00426397	0.130651	0.00182984
AGAP000211	X	0.0742862	0.00499766	0.00869073	0.0425075	0.00745634	0.124157	0.0118735	0.00471965	0.00536947	0.0263046	-0.000185156	0.00760893	0.256012	0.00104375
AGAP000214	X	0.0591042	0.00907267	0.00621261	0.0134498	0.00351516	0.0451012	0.00717299	0.00470038	0.00481883	0.16452	-0.000676186	0.00267798	0.122584	0.00203257
AGAP000215	X	0.0431723	0.00399505	0.00712967	0.010656	0.0135429	0.0593523	0.00100254	0.004785	0.00935563	0.0638252	0.0148494	0.00144808	0.112094	0.00337298
AGAP000216	X	0.0914738	0.00871369	0.0111391	0.0736327	0.00555256	0.0789506	0.0797286	0.014684	0.0155977	0.0717245	0.0127075	0.108091	0.144917	0.0188718
AGAP000217	X	0.058888	0.00497435	0.00617984	0.0159532	0.0133786	0.0563196	0.00689672	0.00620777	0.00520563	0.104002	-0.0014663	0.0241501	0.162909	0.00161932
AGAP000218	X	0.0823142	0.00513726	0.00734756	0.0102861	0.00672928	0.0237848	0.0114176	0.00321589	0.0065606	0.0950284	0.00269306	0.00780591	0.320405	0.00169497
AGAP000219	X	0.121452	0.00459737	0.00784485	0.0209586	0.00719926	0.075473	0.00347119	0.00351823	0.00812246	0.0585393	0.00638804	0.0114155	0.449575	0.000964974
AGAP000220	X	0.0297428	0.00273698	0.00547743	0.00700681	0.0051823	0.0263166	0.000923668	0.00220528	0.00406528	0.0298705	0.00237291	0.00161708	0.119181	0.00532901
AGAP000222	X	0.0666821	0.00781262	0.00748492	0.021273	0.00845439	0.100387	0.00941297	0.00415324	0.0064938	0.043145	0.00241555	0.00689703	0.225824	0.00267632
AGAP000223	X	0.0299013	0.00540602	0.00181889	0.00753832	0.00996759	0.0419541	0.00906897	0.00222523	0.00425959	0.0530558	0.000763351	0.0132193	0.0619555	0.00183638
AGAP000225	X	0.0806144	0.00492339	0.0103708	0.0131807	0.00250364	0.0406362	0.0324884	0.00456275	0.00658051	0.0714973	0.00614847	0.0197603	0.289071	0.00474368
AGAP000226	X	0.110292	0.0111324	0.0112819	0.0627369	0.00258757	0.0791669	0.0948457	0.00468226	0.0327347	0.104196	0.0097374	0.0316934	0.246775	0.014271
AGAP000228	X	0.0527471	0.0102702	0.0149532	0.0299079	0.0144719	0.110528	0.0137216	0.0084094	0.00433693	0.0667255	-0.000743822	0.00187599	0.105927	0.00530059
AGAP000230	X	0.227171	0.0289624	0.026334	0.188417	0.0120776	0.485146	0.0539787	0.0119432	0.0191827	0.08575	0.0129321	0.0383207	0.327229	0.00634611
AGAP000232	X	0.10685	0.00578944	0.0158794	0.0258952	0.0129324	0.0935248	0.0130491	0.00662922	0.016489	0.0811442	0.00789527	0.0083543	0.358985	0.00152751
AGAP000233	X	0.071631	0.0110497	0.0088593	0.0411198	0.00686738	0.186142	0.0107546	0.00446683	0.010509	0.0343397	0.00867534	0.00235258	0.150764	0.00310477
AGAP000234	X	0.045674	0.00695762	0.00620366	0.0453297	0.00866645	0.175687	0.00720581	0.00254801	0.00510576	0.0238479	0.00152475	0.0119028	0.0123105	0.00491472
AGAP000235	X	0.0192547	0.00331859	0.00391358	0.00114896	0.0164611	0.000164343	0.00207399	0.0107756	0.00438645	0.0880218	0.00637556	8.79e-05	-0.00233719	-0.000286216
AGAP000236	X	0.063433	0.00616963	0.00823473	0.0267679	0.00461539	0.0932191	0.0187649	0.00253254	0.00734395	0.0679394	0.00112688	0.0198006	0.175722	0.0021199
AGAP000237	X	0.103796	0.0144249	0.0161293	0.0349086	0.0118482	0.153496	0.00944829	0.0200824	0.007736	0.00867935	0.0198405	0.00413025	0.347636	0.00222002
AGAP000238	X	0.0511739	0.004081	0.00664041	0.0197796	0.00947656	0.107164	0.0121151	0.0037784	0.0053152	0.100261	1.54e-05	0.00817769	0.0654772	0.00140143
AGAP000239	X	0.111832	0.0047696	0.0121552	0.0215945	0.00833143	0.0604836	0.02169	0.00383824	0.00777997	0.0689088	0.0119445	0.00720537	0.413079	-1.52e-06
AGAP000240	X	0.0425101	0.00439947	0.00376205	0.0266963	0.00816265	0.10533	0.0168808	0.00150048	0.00279581	0.0610229	0.00265979	0.0140665	0.0485456	0.0031309
AGAP000241	X	0.0668018	0.00189062	0.00750943	0.0352399	0.00485114	0.0506282	0.020727	0.00509361	0.00598716	0.108051	0.00286916	0.0123626	0.200963	0.00220622
AGAP000242	X	0.0696694	0.00525041	0.00432151	0.0210833	0.00855503	0.0489488	0.017422	0.00353299	0.0024258	0.0164081	0.0127105	0.00907163	0.302196	0.000431445
AGAP000243	X	0.0352535	0.00381336	0.00915993	0.00592734	0.0104879	0.0266975	0.0163061	0.00356224	0.00434508	0.0437199	0.00419532	0.00816234	0.118966	0.00113352
AGAP000244	X	0.064648	0.00516754	0.00704265	0.0335775	0.00519197	0.0920003	0.0309474	0.0021791	0.00573191	0.0265237	0.0123563	0.0824125	0.155834	0.0028395
AGAP000245	X	0.0106892	0.0016423	0.0031385	0.000685981	0.00757146	0.00186168	0.00294464	0.00361908	0.0011155	0.0431199	-0.00039203	0.0104823	-0.000196409	0.00163473
AGAP000246	X	0.0658463	0.00457543	0.00463694	0.0192585	0.00530232	0.0770349	0.0105113	0.00281799	0.00294464	0.11801	0.000539242	0.0048157	0.177173	0.00722667
AGAP000247	X	0.0704547	0.00649627	0.00713696	0.0147192	0.0112892	0.0433828	0.018843	0.00204805	0.00396025	0.110554	0.00926615	0.0135335	0.227765	0.00339067
AGAP000249	X	0.0592773	0.0072595	0.00526818	0.0348598	0.00848144	0.14617	0.00554525	0.00330204	0.00727978	0.0904738	0.00965383	0.00684357	0.0800229	0.000559291
AGAP000250	X	0.0597051	0.00817915	0.0210575	0.00829566	0.00820509	0.0379627	0.0116307	0.00693029	0.0116522	0.128068	0.00680919	0.0199226	0.138379	0.00173529
AGAP000251	X	0.0932234	0.00585828	0.0119293	0.0323522	0.00939773	0.116238	0.0107508	0.00698571	0.00727785	0.075499	0.00333474	0.0128281	0.300451	0.00454805
AGAP000252	X	0.0877713	0.00840921	0.0161306	0.0346621	0.0124645	0.134931	0.0144799	0.00866948	0.00876605	0.059732	0.00148992	0.0116032	0.266893	0.00287147
AGAP000253	X	0.17766	0.00312663	0.0290999	0.0358905	0.0027528	0.113679	0.0106868	0.019725	0.0134054	0.0680235	0.0142356	0.0110889	0.552666	0.00149755
AGAP000254	X	0.0655138	0.00147934	-7.66e-05	0.0548939	0.00313952	0.163733	3.02e-05	0.000801242	0.000246688	0.0591015	0.0114871	0.00359858	0.154362	0.00365165
AGAP000255	X	0.0715201	0.00922109	0.00676361	0.0222219	0.00715622	0.096224	0.00901233	0.00409513	0.00434507	0.05145	0.00401743	0.0128764	0.249377	0.000743582
AGAP000256	X	0.0982191	0.0047149	0.015213	0.0227382	0.0075985	0.041494	0.0241057	0.00812879	0.0105934	0.103239	0.00780625	0.0196663	0.332735	0.00862918
AGAP000258	X	0.0677264	0.00791638	0.00675479	0.0225073	0.00436395	0.0519533	0.0149496	0.00175847	0.0052141	0.188901	0.00293101	0.00583261	0.125769	0.00234807
AGAP000260	X	0.0115994	0.00273798	-0.000530305	0.0012431	0.0120809	0.000209838	-0.000925357	0.000438733	0.00282668	0.0505328	0.00551734	0.000867587	0.0121134	0.00103341
AGAP000261	X	0.0530082	0.00851451	0.0125746	0.0197841	0.00344442	0.0606964	0.00827745	0.00824344	0.0064153	0.0967316	0.000186987	0.00730925	0.135995	0.00186899
AGAP000262	X	0.0759057	0.00718955	0.00705283	0.0127192	0.00553341	0.0523157	0.00802543	0.00457255	0.00427273	0.119959	0.00128104	0.00954222	0.254309	0.00113486
AGAP000264	X	0.0552068	0.00644783	0.00635732	0.0239836	0.00527749	0.0741389	0.012371	0.00571264	0.00385932	0.134804	1.84e-05	0.00648047	0.0916202	0.00274736
AGAP000266	X	0.0462976	0.00863767	0.00383527	0.00539585	0.00235778	0.00187313	0.00906541	0.00333619	-0.000887775	0.22683	0.00356756	0.00534027	8.69e-05	-0.00219022
AGAP000267	X	0.0996773	0.00904177	0.00943739	0.0153808	0.00540725	0.0418904	0.00910465	0.00582172	0.00747985	0.205883	0.010531	0.00465927	0.283202	0.00176889
AGAP000268	X	0.0760921	0.00569363	0.00626757	0.0136686	0.00827218	0.0458601	0.00953603	0.00278334	0.00485215	0.163946	-0.000975579	0.0016892	0.223177	0.000913259
AGAP000269	X	0.0643455	0.00631271	0.00784996	0.0225344	0.00833533	0.0872461	0.012311	0.0055896	0.00431009	0.020004	0.000852448	0.0132193	0.241268	0.00309349
AGAP000270	X	0.107538	0.00456571	0.00478654	0.0154797	0.0108685	0.0352451	0.0135676	0.00485614	0.00489185	0.0553616	-0.00294458	0.0168189	0.424955	0.00423021
AGAP000271	X	0.0705145	0.0112461	0.0045122	0.0266765	0.00695366	0.0620439	0.0702308	0.00413335	0.00458524	0.0489125	0.0013268	0.0433514	0.19508	0.00233759
AGAP000272	X	0.115481	0.0032543	0.00729227	0.00922106	0.00733957	0.0206633	0.00488898	0.00447188	0.00623681	0.00117186	0.00842039	0.00890931	0.484067	0.00341667
AGAP000273	X	0.062735	0.00469225	0.00789493	0.0182904	0.00698878	0.0616983	0.0138215	0.00433551	0.00589123	0.0850455	0.00324035	0.00864927	0.201288	0.00178956
AGAP000274	X	0.175822	0.0183313	0.058714	0.00417319	0.0286083	0.0324512	0.0384193	0.0247399	0.0290725	0.16824	0.0116649	0.0224691	0.509406	0.0017723
AGAP000275	X	0.0829557	0.00338065	0.0104864	0.022758	0.00484852	0.123832	0.0149187	0.00907552	0.00880299	0.0102899	0.0121479	0.0193834	0.281683	0.00292269
AGAP000277	X	0.0711472	0.00941369	0.00746386	0.0107076	0.00488174	0.085767	0.0181061	0.00473009	0.00314322	0.089564	0.0057866	0.0296173	0.204049	0.000987833
AGAP000278	X	0.0709967	-0.000228231	0.00237496	0.0677492	0.00275428	0.080318	0.036648	0.00042757	0.00472921	0.00462609	-0.0037529	0.0229551	0.273716	-0.000767148
AGAP000279	X	0.101909	0.00458036	0.0118366	0.0143221	0.0028963	0.0407612	0.00573422	0.00458948	0.00702715	0.00813016	-3.02e-05	0.00667823	0.434072	0.00348164
AGAP000280	X	0.0724115	0.00449897	0.00583208	0.013149	0.00890277	0.0346143	0.00909722	0.00285279	0.00617306	0.0943498	0.0065312	0.00714597	0.270678	0.00184953
AGAP000281	X	0.0807349	0.00711199	0.00299626	0.0126129	0.00223473	0.0613386	0.00914232	0.00156266	0.0036108	0.176576	0.00599149	0.0130021	0.21285	0.000629125
AGAP000283	X	0.0571213	0.00361145	0.00693131	0.00798862	0.00829953	0.0251648	0.00178392	0.00539716	0.00505261	0.115475	0.000817675	0.00416909	0.19109	0.00227372
AGAP000284	X	0.0309762	0.00530271	0.00257752	0.00751826	0.00271771	0.0159379	0.0133802	0.00260703	0.00248817	0.0639159	0.00664098	0.0075344	0.0846329	0.0034857
AGAP000285	X	0.0379834	0.0012505	0.00205622	0.0160556	0.00575549	0.0380648	0.00874672	0.00124195	0.0026539	0.0377821	0.00022598	0.00928048	0.147731	0.000530654
AGAP000286	X	0.0678413	0.00767956	0.00962336	0.0123472	0.0143689	0.0796131	0.0162614	0.00656942	0.0111302	0.0461629	0.00305773	0.0124009	0.224769	0.00506828
AGAP000287	X	0.0986342	0.00473845	0.0131109	0.00398789	0.00420176	0.00775864	0.00453693	0.00929711	0.00778783	0.035818	0.00519224	0.0132831	0.42107	0.00186474
AGAP000288	X	0.0467998	0.00206604	0.00418426	0.00248694	0.00585262	0.0213103	0.00900522	0.00249645	0.00338718	0.0125126	-0.00113891	0.00650467	0.229938	0.003917
AGAP000289	X	0.0448755	0.00673413	0.00104056	0.0149632	0.00811842	0.0891643	0.00644799	0.00210543	0.00355887	0.0299921	0.00107857	0.00720035	0.14029	0.00151758
AGAP000290	X	0.0638242	0.00726564	0.00813893	0.0156246	0.00968295	0.0754182	0.0112497	0.00383041	0.00596573	0.0294589	0.00719738	0.00710976	0.242799	0.00331651
AGAP000292	X	0.0302864	0.00646213	0.00618275	0.0210367	0.00501542	0.0903033	0.014536	0.00179272	0.00250123	0.0284334	0.00145961	0.00700034	0.0345719	0.00104405
AGAP000293	X	0.0523803	0.00576907	0.00439759	0.0152606	0.00319691	0.0593275	0.0191878	0.00241092	0.0039376	0.0778045	0.0016878	0.0236722	0.139719	0.00255639
AGAP000294	X	0.0556564	0.00775881	0.00953626	0.0129044	0.00648121	0.0670066	0.0155906	0.00496863	0.00536922	0.120528	0.00326811	0.0141696	0.10506	0.00361742
AGAP000295	X	0.0273748	0.00147593	0.00407238	0.0123459	0.0066926	0.0463409	0.0328291	-7.65e-05	0.00445566	0.0328874	-0.000564267	0.0029182	0.0432297	0.00188478
AGAP000296	X	0.0873672	0.00805651	0.00167607	0.0667198	0.00604529	0.22022	0.0131069	0.000712645	0.00171023	0.0435525	-0.00395565	0.0095243	0.20503	0.00528785
AGAP000297	X	0.0853847	0.0107771	0.0141791	0.00239349	0.0092564	0.0532438	0.0298094	0.013571	0.0151418	0.00731219	-0.00341808	0.0160065	0.334397	0.0016591
AGAP000298	X	0.0604522	0.00171715	0.00430622	0.00964465	0.00471884	0.0497974	0.0257448	0.00708601	0.00620382	0.00609339	0.00490097	0.00238576	0.258989	-0.00102918
AGAP000299	X	0.0802592	0.00255333	0.00583398	0.012268	0.00235475	0.0400432	0.00459512	0.00819534	0.00571222	0.0569001	0.00529982	-0.000233937	0.329741	0.00510435
AGAP000300	X	0.0539254	0.00418463	0.00406517	0.0222787	0.0058899	0.0795361	0.00869955	0.00324438	0.00481036	0.0295325	0.00308155	0.00924175	0.193463	0.00266956
AGAP000303	X	0.0392213	0.00315649	0.00438899	0.0179416	0.00431274	0.0614845	0.00914993	0.00255972	0.00295261	0.0357621	-0.00131483	0.00364987	0.133167	0.00139911
AGAP000304	X	0.0183311	0.00288976	0.00389198	0.0183105	0.00405068	0.076373	0.00633097	0.00295464	0.00190454	0.00805107	0.00229394	0.00364024	-3.74e-06	0.00203606
AGAP000305	X	0.00723769	0.00140217	0.000635487	0.0105323	0.00128057	0.0184318	0.00603649	0.000919317	0.00139157	0.00616694	0.00722544	6.51e-06	0.00107049	0.00231151
AGAP000306	X	0.0206036	0.00284959	0.00201284	0.0139716	0.00565523	0.0519939	0.00068417	0.00373851	0.00172557	0.0563826	0.00455606	0.00531268	-0.00322097	0.00105561
AGAP000307	X	0.0483174	0.00541558	0.00612128	0.0222198	0.00566647	0.0778312	0.00527482	0.00499256	0.00269434	0.0546785	0.00136571	0.0132974	0.142106	0.00271124
AGAP000308	X	0.0775761	0.00378324	0.00703213	0.0117974	0.00631728	0.0177881	0.00646391	0.00857476	0.0065896	0.0168226	0.00585837	0.00286198	0.356415	0.00325319
AGAP000309	X	0.0499942	0.00578656	0.00755193	0.0190455	0.00458655	0.0906627	0.0081718	0.0068757	0.0043092	0.0534748	0.000549912	0.0112046	0.135567	0.000194404
AGAP000310	X	0.0844421	0.0128337	0.00691473	0.0332152	0.00424019	0.148832	0.00463571	0.00295612	0.0031087	0.0466324	0.00408986	0.0119385	0.269758	0.00317236
AGAP000311	X	0.0666256	0.00205183	0.00716323	0.00897805	0.00765973	0.05352	0.0138338	0.00226892	0.00499815	0.0402082	0.00330338	0.00732173	0.26955	0.00327641
AGAP000312	X	0.0378578	0.00672344	0.000256682	0.0302442	0.00377676	0.0773105	0.0190388	-0.000654838	0.00471381	0.059439	-0.0027328	0.0030382	0.0716804	-0.000800679
AGAP000313	X	0.040535	0.00427591	0.00641834	0.00694185	0.0105703	0.0568584	0.0209622	0.00106616	0.00684243	0.0437517	-0.00146602	0.0180752	0.103879	0.00222871
AGAP000314	X	0.0471498	0.00510463	0.00348999	0.013217	0.00514803	0.0508724	0.00558342	0.00392918	0.00274953	0.0623847	0.000883456	0.0094338	0.160871	0.00271895
AGAP000315	X	0.0435774	0.00473752	0.005951	0.0181455	0.00472352	0.04055	0.0174536	0.00809163	0.00525184	0.0542534	0.00221349	0.0332493	0.115303	0.00146719
AGAP000316	X	0.049558	0.012944	0.00532674	0.0133277	0.0076448	0.0375064	0.0326013	0.00273294	0.000841873	0.180278	0.00415901	0.0021006	0.0213049	1.27e-05
AGAP000317	X	0.106904	0.0032259	0.0137057	0.0240553	0.00911563	0.0590119	0.00924686	0.00688522	0.00575122	0.0904229	0.00254784	0.0111769	0.391595	0.00273093
AGAP000319	X	0.0463017	0.00475276	0.0040455	0.0175357	0.00345054	0.0734863	0.00711028	0.00200609	0.00214359	0.119598	0.00338213	0.00614224	0.0646255	0.00311035
AGAP000320	X	0.0429314	0.0112512	0.00147978	0.0299698	0.0100633	0.154323	0.0230525	0.00690008	0.00146104	0.0168965	-0.00277256	0.0141678	0.0246687	0.000891086
AGAP000321	X	0.0644402	0.00697418	0.00385381	0.0320661	0.00858117	0.101649	0.00803388	0.00137601	0.00448979	0.0936465	0.00110893	0.00741922	0.173032	0.00298354
AGAP000322	X	0.0402781	0.00135792	0.00722134	0.0275246	0.00585488	0.074402	0.00925227	-5.7e-05	0.0144328	0.0796219	0.0018127	0.00827618	0.0356897	0.0051965
AGAP000323	X	0.0502269	0.00548604	0.00339811	0.0144882	0.00585106	0.0587469	0.00948572	0.00176841	0.00359109	0.0573421	0.00292312	0.0135181	0.165086	0.00481415
AGAP000324	X	0.0567947	0.0052635	0.00561026	0.0225904	0.00669871	0.0798216	0.0113918	0.00276003	0.0079518	0.0239942	0.00456179	0.00531388	0.204986	0.00439536
AGAP000325	X	0.116716	0.00274378	0.00871666	0.0175671	0.00523919	0.0366967	0.0112771	0.00683103	0.00677741	0.032648	0.00262434	0.00324821	0.46508	0.00350725
AGAP000326	X	0.0326985	0.00405677	0.00512069	0.0119891	0.0010042	0.0187799	0.0119361	0.0026442	0.00205489	0.0561186	0.000547743	0.000798531	0.117758	0.00122199
AGAP000327	X	0.113908	0.00248192	0.0108006	0.0193964	0.0057444	0.0490053	0.0158948	0.00649105	0.00652425	0.0351652	0.00205825	0.00836636	0.443886	0.00632168
AGAP000328	X	0.110616	0.00387163	0.00698122	0.0326439	0.00246652	0.0946412	0.00523743	0.00704165	0.00549806	0.0157908	0.00303542	0.00316568	0.430841	0.000205868
AGAP000329	X	0.0393661	0.00471645	0.00752455	0.0111335	0.00246602	0.0359839	0.0103177	0.00251738	0.0111569	0.0494361	0.000321938	0.00631589	0.122945	0.00278093
AGAP000330	X	0.018389	0.00270898	0.00280397	0.0123293	0.00794202	0.0485275	0.00373301	0.00401248	0.00190321	0.0215998	0.00247899	0.00528484	0.022505	0.00260084
AGAP000331	X	0.0677224	0.00598481	0.00728832	0.0221962	0.0055851	0.0778189	0.0173573	0.00354515	0.00647348	0.0511934	0.00327893	0.0220707	0.228626	0.00275966
AGAP000332	X	0.0694859	0.00655852	0.00663481	0.0238246	0.00536298	0.108327	0.0121764	0.00403176	0.00398872	0.0519792	0.00539588	0.0132585	0.222993	0.00139125
AGAP000334	X	0.0643808	0.00202738	0.00425462	0.0664692	0.00352633	0.11425	0.0356602	0.00194534	0.00406357	0.0678257	-0.00315599	0.0188636	0.13739	0.00983018
AGAP000336	X	0.0277299	0.00316284	0.00712006	0.0153498	0.00593775	0.0721111	0.00377503	0.00357673	0.00339913	0.0208907	0.00432091	0.0131716	0.0381929	0.0083583
AGAP000337	X	0.0735285	0.00585939	0.0107024	0.0126015	0.0100116	0.0569455	0.0124924	0.00503197	0.00711684	0.0744727	-0.000300678	0.00765847	0.268655	0.00309132
AGAP000338	X	0.0398193	0.00171647	0.00352316	0.00263839	0.00979706	0.00361138	0.00309803	0.000614062	0.00387643	0.0118601	0.00155733	0.00481603	0.219594	0.00119626
AGAP000339	X	0.0555492	0.0112685	0.011436	0.0202112	0.00768455	0.103083	0.00613245	0.00663359	0.00654142	0.0434818	0.000184041	0.0107694	0.152421	0.00758718
AGAP000340	X	0.0590222	0.00505159	0.0034998	0.0193947	0.0140486	0.0701337	0.00959467	0.00163539	0.00536309	0.0340249	0.000517219	0.0287666	0.213625	0.00255057
AGAP000341	X	0.0282538	0.00195725	0.00439472	0.00919694	0.00525738	0.0203896	0.0105414	0.00253345	0.00561574	0.0518219	0.000197423	0.00998443	0.0784071	0.000136596
AGAP000342	X	0.0540611	0.00266848	0.0104399	0.0101017	0.0065432	0.0136073	0.0108656	0.00547725	0.00840854	0.102495	0.00187318	0.00716814	0.178846	0.00258717
AGAP000343	X	0.0532956	0.00577781	0.00493307	0.0143754	0.00714852	0.0408161	0.00974167	0.00260171	0.00336175	0.106056	0.00555912	0.00642105	0.156656	0.00324391
AGAP000344	X	0.0476265	0.00378105	0.000514733	0.0434233	-0.000353824	0.134868	0.00519643	0.00126767	0.00115728	0.0505905	0.00351116	-0.00190757	0.0951289	-0.000411611
AGAP000345	X	0.136132	0.00671265	0.0179354	0.0516868	0.00749977	0.170401	0.0180116	0.00715159	0.011669	0.0210037	0.00817078	0.00931195	0.439076	0.00521077
AGAP000346	X	0.0962951	0.00940267	0.0326636	0.0229808	0.00978689	0.111129	0.0240616	0.0159336	0.0147337	0.0851619	0.00389239	0.0148924	0.275087	0.00757483
AGAP000347	X	0.0558945	0.0151955	0.00473221	0.0120589	0.00198414	0.0862634	0.0273727	0.00286642	0.00363154	0.0198073	0.00496306	0.00956148	0.156096	0.024873
AGAP000348	X	0.0484629	0.00677113	0.0120014	0.0242923	0.00363944	0.0870356	0.0070523	0.00641536	0.0071226	0.0433113	0.00644047	0.00755805	0.127686	0.00556573
AGAP000349	X	0.0602384	0.00936828	0.00210275	0.0259131	0.00135845	0.0861566	0.00207747	6.65e-05	0.00394943	0.0215552	0.00619633	0.00943921	0.233299	0.00542627
AGAP000351	X	0.103164	0.0182485	0.0095409	0.0388914	0.00759426	0.177141	0.0085375	0.00515637	0.0103996	0.158228	0.00816769	0.00782046	0.210386	0.00561488
AGAP000354	X	0.328823	0.00909999	0.0150126	0.0221768	0.00509465	0.0313796	0.0142816	0.00123288	0.0259894	0.00533444	0.0166132	0.0126006	0.783008	0.0041562
AGAP000355	X	0.0540721	0.00323062	0.00652637	0.00554087	0.0029397	0.0290963	0.00798334	0.0029344	0.00383439	0.0786132	0.000186568	0.0143659	0.199377	0.00233208
AGAP000356	X	0.0497484	0.00410434	0.00616011	0.0267285	0.0104	0.0751791	0.00820917	0.00541589	0.00727621	0.0558107	-0.00149191	0.00303116	0.15278	-0.000121992
AGAP000357	X	0.0870585	0.0102095	0.00462346	0.0160474	0.00880397	0.03277	0.0220244	0.00322177	0.00479014	0.151161	0.000651644	0.0249856	0.269946	0.0043288
AGAP000358	X	0.0558754	0.0241825	0.00592744	0.0628674	0.015849	0.228794	-0.00206525	0.00696471	-0.000629795	0.0241345	0.00675109	-0.000112506	0.0293572	0.00219299
AGAP000359	X	0.0747889	0.00551845	0.00339167	0.0244454	0.00414136	0.069779	0.013677	0.00171027	0.00342846	0.121399	0.00458459	0.0159419	0.227616	-9.22e-05
AGAP000360	X	0.0575015	0.00749794	0.00667697	0.0255412	0.00492583	0.0998778	0.0140394	0.00283435	0.00398404	0.0698153	0.00116415	0.011156	0.150277	0.00180102
AGAP000361	X	0.054488	0.0046709	0.00661023	0.025728	0.007947	0.0872232	0.00513467	0.00273324	0.00922693	0.0937067	0.00534565	0.00934224	0.113664	0.00441104
AGAP000363	X	0.0627531	0.004434	0.0100513	0.0130209	0.0146094	0.0646069	0.0101155	0.0101966	0.0110481	0.0411741	0.00552109	0.0156519	0.221197	0.000617325
AGAP000364	X	0.0893283	0.0112569	0.00609704	0.0746723	0.00476044	0.187886	0.0194664	0.0064665	0.00761912	0.0758178	0.00149047	0.0199563	0.193695	0.00499905
AGAP000365	X	0.115806	0.0150147	0.0132483	0.0535008	0.00584968	0.163661	0.0825709	0.0146374	0.00742544	0.106932	0.00320918	0.0562647	0.230978	0.00709926
AGAP000366	X	0.100153	0.00875232	0.0049592	0.0599718	0.0120809	0.24104	0.0581771	0.00182592	0.0115941	0.0689423	0.0019305	0.035993	0.134564	0.00169971
AGAP000367	X	0.0462516	0.0037916	0.0010415	0.0344265	0.00169643	0.109219	0.0206883	0.00271732	0.00401459	0.0392097	0.000120743	0.0228877	0.080217	0.0024994
AGAP000368	X	0.0798885	0.00560715	0.00981731	0.0232859	0.00642365	0.0566177	0.0277164	0.00810423	0.00582245	0.0756596	0.00269105	0.0577802	0.248464	0.0045439
AGAP000372	X	0.0661372	0.00826842	0.00585583	0.048438	0.0070176	0.147223	0.0159567	0.00495677	0.00354004	0.0834238	0.00165875	0.0134025	0.120191	0.00414375
AGAP000374	X	0.0964529	0.00805533	0.00913917	0.0237346	0.0120607	0.0671507	0.0228619	0.008212	0.0092396	0.0765872	0.00327306	0.012596	0.341466	0.00166494
AGAP000375	X	0.0270665	0.00397184	0.00375183	0.00838771	0.00722889	0.0340582	0.00429907	0.00376771	0.00186731	0.0843741	0.000702043	0.0078544	0.0305474	-0.000169628
AGAP000376	X	0.086255	0.0082618	0.0105526	0.0361012	0.00707604	0.131153	0.00303237	0.00641864	0.00925462	0.0614944	0.00090408	0.00515598	0.280266	0.000274586
AGAP000377	X	0.0845516	0.0100524	0.007301	0.029332	0.00532769	0.0953333	0.012288	0.0025245	0.00628986	0.0803517	0.0041938	0.0306321	0.268392	0.00493784
AGAP000378	X	0.101448	0.00349623	0.0149534	0.0167976	0.0139118	0.03658	0.0140516	0.00777431	0.0153198	0.0838836	0.010481	0.0100808	0.371914	0.00283034
AGAP000379	X	0.0764249	0.0235966	0.0060779	0.0370489	0.00289779	0.0518797	0.123795	0.00234842	0.00655614	0.0653453	0.00999658	0.0350492	0.155237	0.00422426
AGAP000380	X	0.0710103	0.00151635	0.00816714	0.00908325	0.00483473	0.0167218	0.014946	0.0052603	0.00591266	0.0296772	0.00404192	0.00834621	0.319688	0.00197797
AGAP000382	X	0.0287532	0.00614846	0.00982149	0.00613025	-0.00105234	0.0400445	0.00312577	0.0192155	0.00118874	0.0568285	0.00206574	0.0310959	0.023186	0.00132452
AGAP000383	X	0.0398303	0.00288845	0.0120447	0.0102854	0.00455343	0.0482362	0.014846	0.00526172	0.00453005	0.036089	0.00225686	0.0220291	0.121593	0.000803232
AGAP000384	X	0.0344753	0.00624717	0.00271447	0.0249875	0.00568938	0.0815295	0.0131652	0.00193771	0.00300009	0.0442677	0.00342949	0.00696158	0.0583369	0.000662587
AGAP000385	X	0.0584533	0.00746326	0.00379097	0.0106659	0.00676595	0.069764	0.0232468	0.00408076	0.00352317	0.0830146	0.00172754	0.0116735	0.16435	0.00185286
AGAP000386	X	0.0650169	0.00421383	0.00398755	0.033423	0.00180933	0.103223	0.00470711	0.00124215	0.00153159	0.0708311	0.00330776	0.0115928	0.205324	0.000810524
AGAP000387	X	0.0525646	0.00466229	0.00561814	0.00701919	0.0178247	0.040306	0.0168987	0.0046965	0.00319909	0.074374	0.00807675	0.0232661	0.158548	0.00550079
AGAP000388	X	0.0506329	0.00345227	0.00907732	0.0197811	0.0102971	0.0579308	0.0166926	0.00528165	0.009466	0.0555446	0.00950765	0.00612269	0.154271	0.000204277
AGAP000389	X	0.0583916	0.00201251	0.0110313	0.017448	0.00862609	0.0502679	0.0111245	0.00648181	0.00728003	0.0667717	0.00211341	0.00798393	0.205473	0.00108159
AGAP000390	X	0.0484047	0.00803256	0.00299828	0.00936329	0.00543765	0.032022	0.00627826	0.00186498	0.00483305	0.119765	-0.000322198	0.0123502	0.120379	0.00289019
AGAP000391	X	0.0378038	0.00331235	0.00431508	0.00757437	0.00537966	0.0428979	0.00708163	0.00143041	0.00370277	0.0737085	0.00677362	0.0221778	0.0866413	0.000397406
AGAP000392	X	0.0808791	0.00245353	0.00693201	0.0150338	0.0058386	0.0333891	0.0128195	0.00299339	0.00615534	0.00252273	8.61e-05	0.00419333	0.368955	0.00335907
AGAP000393	X	0.0420409	-6.62e-05	0.00308425	0.000317221	0.00218763	0.0094831	0.0122572	0.00586795	0.00742064	0.00631188	0.0110534	0.0367213	0.175766	0.00504524
AGAP000394	X	0.0643141	0.00758004	0.0119337	0.0095189	0.0114032	0.0475439	0.0183134	0.00601941	0.00910763	0.0779266	0.00341214	0.024471	0.202125	0.00482178
AGAP000395	X	0.0411819	0.00427553	0.00590141	0.00767137	0.00602238	0.0386406	0.00242272	0.000953989	0.00392269	0.0779321	0.00195738	0.010772	0.127781	0.000206388
AGAP000396	X	0.0792511	0.00459161	0.00631348	0.0139981	0.0125536	0.0479133	0.0114847	0.00476261	0.00455462	0.0513336	0.00102827	0.0185994	0.317873	0.00200639
AGAP000397	X	0.0328487	0.00310193	0.00595262	0.00720856	0.00551024	0.0338092	0.00830793	0.00419742	0.00603309	0.039493	0.000549943	0.00661994	0.107739	0.00149455
AGAP000398	X	0.0630922	0.00398828	0.00495745	0.0164157	0.00803681	0.0565453	0.0147111	0.0063881	0.00509442	0.032675	0.000204021	0.0103489	0.247642	0.00552881
AGAP000399	X	0.0187344	0.00221928	0.00270102	0.0110322	0.0069608	0.0313662	0.00622032	0.00565499	0.00570986	0.0201652	0.000250782	0.00468176	0.0378658	0.00117217
AGAP000400	X	0.0597512	0.00447881	0.00593011	0.00916818	0.00450132	0.0375474	0.00688206	0.00397039	0.00682936	0.0423053	-0.000479934	0.00622329	0.253655	0.00191
AGAP000401	X	0.0359386	0.00305314	0.00204075	0.0101217	0.00741451	0.0280124	0.0102863	0.00221919	0.0082015	0.0767456	0.000381252	0.00403678	0.0804948	0.00716537
AGAP000402	X	0.0281052	0.00268438	0.00539493	0.00420882	0.00469546	0.0118449	0.00446194	0.00224767	0.0030745	0.0711008	0.0151346	0.00216834	0.0725525	0.00242362
AGAP000403	X	0.0310669	0.00300368	0.00172328	0.0119767	0.00549811	0.0401388	0.012779	0.000969671	0.00414411	0.0461802	0.000926068	0.00447497	0.0861347	0.00154097
AGAP000405	X	0.0687232	0.00483917	0.00463218	0.0279419	0.00644638	0.106614	0.0121961	0.00508745	0.00310375	0.0722484	0.00231499	0.00822124	0.19742	0.00924579
AGAP000406	X	0.0442985	0.00466609	0.00485137	0.0149521	0.00596463	0.0509168	0.0128386	0.00311276	0.00373181	0.0657566	0.000710611	0.00471804	0.133617	0.00333136
AGAP000407	X	0.0571014	0.00873735	0.00548795	0.0155627	0.00498024	0.0734571	0.0124573	0.00219069	0.00341326	0.10276	0.0012595	0.034485	0.121142	0.00536393
AGAP000410	X	0.0500786	0.00515511	0.00471353	0.0163433	0.00453675	0.0721734	0.00861542	0.0023536	0.00440451	0.040797	0.00183811	0.0131907	0.168245	0.00287014
AGAP000411	X	0.0512218	0.00371752	0.00193083	0.0180308	0.00512189	0.046231	0.0202325	0.00346659	0.00641321	0.0379912	-0.00207719	0.0298512	0.171435	0.00577354
AGAP000412	X	0.0584097	0.00786413	0.0103916	0.0321317	0.0136658	0.128425	0.008843	0.00354759	0.00474269	0.0347155	0.000211915	0.00446661	0.165635	0.00196579
AGAP000413	X	0.067962	0.00723269	0.00327131	0.0358414	0.00461684	0.060744	0.0493157	0.00338668	0.0037581	0.0347987	-0.000921692	0.0384506	0.215131	0.0096528
AGAP000414	X	0.035154	0.00299337	0.00249891	0.0136883	0.00361889	0.0447546	0.00588156	0.00186223	0.00291034	0.0676575	0.00132495	0.0120686	0.0832856	0.00377106
AGAP000415	X	0.0330844	0.00583292	0.00483685	0.0399338	0.00422726	0.146089	0.0070889	-0.000421547	0.00455961	0.00727876	-0.00153492	0.00985054	-0.000477876	0.00272733
AGAP000416	X	0.0678181	0.00636464	0.00311479	0.0298344	0.00757043	0.124276	0.00461997	0.00139609	0.0046262	-0.000282838	0.00324542	0.0203645	0.239078	0.00652586
AGAP000418	X	0.0622492	0.00873109	0.00178886	0.0242663	0.0058818	0.110546	0.0103996	0.00114659	0.00435362	0.0850945	0.00363205	0.0139023	0.143274	0.00771383
AGAP000420	X	0.0248044	0.0048303	0.00240472	0.0117685	0.00403289	0.0386734	0.00710179	0.0021789	0.00214076	0.0654357	-0.000867188	0.00835251	0.027488	0.0017134
AGAP000421	X	0.0696871	0.00990783	0.00964564	0.0462275	0.00792454	0.0806422	0.0323297	0.0121283	0.00713857	0.135338	0.00264205	0.0110965	0.118926	0.0109212
AGAP000422	X	0.0590109	0.0054898	0.00618086	0.0193564	0.00352482	0.0645522	0.011915	0.00422401	0.00606041	0.0794912	0.00426922	0.00683682	0.184414	0.00271844
AGAP000425	X	0.0526699	0.00075757	0.00817531	0.00766595	0.00901044	0.0118867	0.0070754	0.00195819	0.00913811	0.0109534	0.00314773	0.0048232	0.2591	0.00389046
AGAP000426	X	0.0320996	0.00372931	0.00348215	0.0101966	0.00146202	0.0250601	0.0218491	0.00116391	0.00538658	0.0445434	0.000778882	0.0209742	0.0824259	0.00183549
AGAP000427	X	0.0514353	0.00628048	0.00840069	0.0233664	0.00588616	0.0733321	0.010059	0.00738105	0.00478535	0.0874204	0.00452312	0.00949279	0.118471	0.00321287
AGAP000428	X	0.0463116	0.00466816	0.0042629	0.0155543	0.0065897	0.0525709	0.0173355	0.00232331	0.00478413	0.0823386	0.00219556	0.0136312	0.112912	0.00217364
AGAP000429	X	0.0604623	0.00573588	0.00295114	0.0168313	0.00333256	0.0489764	0.0117323	0.00202944	0.00367974	0.132152	0.00173664	0.013944	0.15612	0.00279544
AGAP000430	X	0.0699188	0.00886401	0.00589149	0.0210086	0.0108964	0.0666481	0.0104377	0.00348442	0.00591619	0.192441	0.000464171	0.00969303	0.111165	0.00670315
AGAP000431	X	0.056916	0.00284549	0.00419032	0.0176085	0.00500943	0.0896221	0.0112142	0.00309586	0.00513495	0.0499528	0.00613867	0.0277093	0.164084	0.00108456
AGAP000432	X	0.138891	0.0177388	0.00526754	0.0428179	0.0253867	0.220009	0.0545275	0.00260724	0.0176522	0.0631731	0.000284413	0.0270737	0.349849	0.00873356
AGAP000433	X	0.0574608	0.00453708	0.0102519	0.0279465	0.00505234	0.0625829	0.00947294	0.00435079	0.0047824	0.0932907	0.01944	0.0103683	0.160295	0.000844013
AGAP000434	X	0.10223	0.00995877	0.0107111	0.0363243	0.00513627	0.0785704	0.0287813	0.00539908	0.0103375	0.163513	0.0103134	0.0307978	0.267674	0.00366258
AGAP000436	X	0.0683275	0.0127471	0.0110861	0.0281427	0.00550958	0.0622981	0.0380082	0.00507043	0.00768928	0.15901	0.00265232	0.0138984	0.110028	0.00451574
AGAP000437	X	0.131194	0.0113511	0.00764812	0.0343242	0.008435	0.0169594	0.0715821	0.00462015	0.0132559	0.0452539	0.0110406	0.108766	0.419818	0.011684
AGAP000438	X	0.0947841	0.0135198	0.0106963	0.0864745	0.00886297	0.269668	0.021443	0.00444217	0.0144379	0.0670104	0.00382769	0.0782519	0.0411171	0.00285475
AGAP000439	X	0.14325	0.0111371	0.0739884	0.0920292	0.00694392	0.119619	0.10082	0.0663847	0.012698	0.0610389	0.0711672	0.0591563	0.290005	0.042758
AGAP000440	X	0.0581922	0.00724686	0.00869805	0.0580537	0.00527715	0.160542	0.0174226	0.00567065	0.00822276	0.0529174	0.00886464	0.0187185	0.0595208	0.00349164
AGAP000441	X	0.0605938	0.00467763	0.00515071	0.0269565	0.00355514	0.0956694	0.00515099	0.00261477	0.00486627	0.0525676	0.00330314	0.127505	0.0922685	0.00175472
AGAP000442	X	0.0795352	0.00738185	0.0049999	0.0149883	0.00570628	0.0446752	0.0395148	0.00208395	0.00542467	0.0710409	0.00384761	0.0301738	0.274497	0.00428751
AGAP000443	X	0.0665079	0.00543666	0.00879562	0.0206575	0.00962501	0.0600594	0.0149104	0.0053212	0.00719157	0.0891778	0.00213416	0.0121204	0.20885	0.00471526
AGAP000444	X	0.0681907	0.00599143	0.00844119	0.0552642	0.00780161	0.202233	0.00921523	0.00460498	0.00587023	0.0659333	-0.00245336	0.00170641	0.085653	0.00572811
AGAP000445	X	0.0580175	0.00166929	0.0103218	0.0260976	0.00976979	0.0676294	0.00617941	0.00779642	0.0115538	0.0422191	0.0188966	0.00711904	0.182478	0.0110901
AGAP000446	X	0.0581668	0.00341161	0.00441038	0.0126432	0.0120875	0.0607043	0.0101817	0.00373832	0.00391146	0.034877	0.00314678	0.00697617	0.222519	0.00925669
AGAP000447	X	0.0734125	0.00826101	0.0133973	0.0208215	0.00992966	0.055832	0.0233177	0.00895233	0.00844135	0.142564	0.0104974	0.0178021	0.175506	0.00218778
AGAP000448	X	0.0634354	0.0085559	0.00475605	0.027648	0.00573579	0.115473	0.01249	0.00566569	0.00533596	0.11309	-0.00269816	0.014865	0.112068	0.00289198
AGAP000449	X	0.0543814	0.00498085	0.00402696	0.0214732	0.0049119	0.0691314	0.0134875	0.00288536	0.00450101	0.054452	0.00344451	0.0187618	0.172332	0.00275628
AGAP000452	X	0.0454187	0.00483268	0.00419907	0.0199251	0.00433885	0.0858134	0.0132347	0.00196795	0.00571654	0.0377297	-0.000343261	0.0117294	0.123898	0.00173508
AGAP000453	X	0.0697029	0.0102597	0.00898515	0.0382411	0.00613086	0.148351	0.0257993	0.00428354	0.00857337	0.050197	0.00297159	0.0218071	0.145116	0.00552223
AGAP000454	X	0.0563612	0.00655185	0.00684413	0.0185864	0.00413398	0.0937433	0.0115711	0.00278135	0.00521273	0.0382355	0.00659704	0.00882999	0.177706	0.00387096
AGAP000456	X	0.0308287	0.00600498	0.00577775	0.0152749	0.00422835	0.0562707	0.00443602	0.00221092	0.00476304	0.0900045	0.000934152	0.00917152	0.012331	0.00087635
AGAP000457	X	0.0533009	0.00392204	0.00338165	0.015121	0.00901531	0.0526087	0.00746004	0.00212145	0.00566125	0.100713	-0.0024473	0.00216755	0.157872	0.00193223
AGAP000458	X	0.0756516	0.00505527	0.00271163	0.0661428	0.0061628	0.202256	0.0141892	0.00512822	0.00377716	0.0498232	0.00211481	0.0311646	0.126524	0.00376434
AGAP000459	X	0.0120109	0.000567218	-0.0011011	0.00843241	-0.00297912	-0.00337733	0.00462062	-0.00222945	0.00097359	-0.00368814	-0.00739364	0.0980257	-0.00494837	-0.0014966
AGAP000460	X	0.0308435	0.00267239	0.00165987	0.0237925	-0.000367893	0.116604	0.0104618	0.00061932	0.000982553	0.00529213	0.00604885	0.0060621	0.031216	0.00416129
AGAP000461	X	0.0455972	0.00667818	0.00482591	0.0175491	0.00565184	0.0801037	0.0082338	0.00309	0.00541616	0.0616559	0.000157224	0.0114642	0.106846	0.00448141
AGAP000462	X	0.00147057	0.000394773	0.0033868	-0.000383433	0.00761994	-0.00271314	0.000425905	0.00859612	0.000119681	-0.00363512	0.00918414	0.000560501	-0.00489697	0.00094252
AGAP000463	X	0.038148	0.00442792	0.00676557	0.0117578	0.00730311	0.0530388	0.0126082	0.00267894	0.00424203	0.0709841	0.000565045	0.0156083	0.0775395	0.00170459
AGAP000466	X	0.0420236	0.00611177	0.00944127	0.0201024	0.00801368	0.0675681	0.0163085	0.00700417	0.00336135	0.0453821	-0.001316	0.0145953	0.100991	0.00653039
AGAP000467	X	0.0453423	0.00308319	0.00395286	0.0150211	0.010874	0.050823	0.00549099	0.00460936	0.00470397	0.0538864	0.00195149	0.00706885	0.153224	0.0039434
AGAP000468	X	0.0680897	0.0035455	0.00944886	0.0293495	0.00940274	0.0802912	0.0089393	0.0079585	0.0060878	0.13665	0.00482972	0.0137215	0.153822	0.00148445
AGAP000469	X	0.0603143	0.0127433	0.00789619	0.0216766	0.00804959	0.102231	0.0173531	0.0185041	0.0024376	0.0747452	0.00126978	0.0254379	0.127161	0.00179069
AGAP000470	X	0.0621096	0.00272498	0.00678333	0.00548436	0.00661356	0.0096147	0.00495295	0.00489129	0.00412147	0.0603834	0.00318549	0.057449	0.243442	0.00164091
AGAP000472	X	0.0771473	0.00742401	0.0156464	0.0175568	0.0136037	0.0651876	0.0190324	0.00641574	0.0123203	0.0844356	0.00478909	0.0402159	0.231622	0.00227442
AGAP000473	X	0.0934733	0.00747669	0.00805618	0.0178226	0.00586709	0.0649748	0.0103765	0.00164126	0.0100315	0.0495653	0.00992893	0.0488564	0.341532	0.000819511
AGAP000474	X	0.0984059	0.0085571	0.011792	0.0298687	0.00761857	0.136143	0.020524	0.00279612	0.00839678	0.0512495	0.0110094	0.0310093	0.306405	0.00255524
AGAP000475	X	0.0572669	7.01e-05	0.00618541	0.0267798	0.00760063	0.0819102	0.0062665	0.0056322	0.00464164	0.00615025	0.00211927	0.0294775	0.214386	0.00305537
AGAP000476	X	0.0501106	0.00519076	0.00523893	0.0130075	0.0109403	0.0454772	0.0124979	0.00315697	0.00464756	0.045255	0.00129645	0.0293617	0.175249	0.00211354
AGAP000477	X	0.0606857	0.00434492	0.00421355	0.0424412	0.00954264	0.104662	0.0126614	0.0110615	0.00420994	0.0454543	0.00302328	0.00745637	0.180568	0.00181328
AGAP000478	X	0.0694999	0.0114949	0.0083405	0.0200963	0.0119362	0.0749534	0.0107817	0.00752834	0.00606374	0.148307	0.00750249	0.00601362	0.155584	0.00304896
AGAP000479	X	0.0646563	0.0101772	0.00550348	0.0152369	0.00379281	0.0178438	0.0252074	0.00324671	0.00349505	0.182135	0.00254693	0.016335	0.13416	0.00236297
AGAP000480	X	0.0759966	0.0111423	0.00726078	0.0242037	0.00198572	0.0834997	0.0080636	0.00283891	0.0123969	0.0728237	0.0033008	0.012317	0.248656	0.0052401
AGAP000481	X	0.0585413	0.00474132	0.00700682	0.014826	0.0062955	0.0362412	0.00816326	0.00406595	0.00368368	0.110569	0.00168711	0.0107271	0.185887	0.00249766
AGAP000482	X	0.0177153	0.00235646	0.00177695	0.0129846	0.00227661	0.0481995	0.00842242	0.00407192	0.00472801	0.0143447	-0.00280687	0.00581071	0.0153655	0.002493
AGAP000483	X	0.0794264	0.00668799	0.0115402	0.0234465	0.00675723	0.0467962	0.0176611	0.0058652	0.0050814	0.146451	-0.000168657	0.0164697	0.232469	0.00385941
AGAP000484	X	0.0661741	0.00746077	0.00670965	0.0302517	0.00593633	0.126099	0.011304	0.00287013	0.00515014	0.07876	0.00353643	0.0245318	0.15157	0.00112974
AGAP000485	X	0.0534292	0.0112619	0.00504483	0.0189269	0.00534497	0.0811061	0.00741159	0.00724287	0.00332655	0.119384	0.0133023	0.00365828	0.0896286	0.00324626
AGAP000488	X	0.101398	0.0162588	0.0172602	0.0397486	0.00438339	0.105034	0.0512738	0.00741621	0.0115642	0.187825	0.0122211	0.02316	0.19224	0.00127374
AGAP000489	X	0.0899477	0.010656	0.00991826	0.0207443	0.0118251	0.0528119	0.0106803	0.0078911	0.006603	0.21146	0.00172269	0.00737487	0.214314	0.00616285
AGAP000491	X	0.035404	0.00789417	0.00286115	0.0460716	0.000709299	0.112693	0.0107634	0.000593642	0.000232609	0.0117535	-0.000433716	0.00117106	0.0760007	0.0026154
AGAP000492	X	0.0478228	0.00433397	0.00369285	0.0216578	0.00474019	0.0688009	0.00983441	0.00229143	0.0033972	0.118739	0.00480912	0.00522673	0.0773677	0.00197789
AGAP000493	X	0.00490068	0.00113472	-0.00152743	-0.00108251	-0.00329379	0.000761368	-0.00326734	0.00215771	0.00385312	0.000406432	-0.00743372	0.00917071	-0.000979267	0.0121273
AGAP000494	X	0.0762008	0.0125081	0.0080261	0.00358345	0.0119478	0.0324941	0.0140531	0.00144624	0.0123225	0.23229	0.00425396	0.0324033	0.0978183	0.00361354
AGAP000495	X	0.213729	0.032374	0.020923	0.16289	0.00161213	0.363053	0.0602059	0.0126692	0.00583085	0.027996	0.000390215	0.0342558	0.475585	0.0239501
AGAP000496	X	0.216819	0.0321243	0.0374853	0.251248	0.0098653	0.593971	0.00554787	0.0131958	0.0233403	0.0205369	0.0342452	0.0196879	0.0182299	0.0132438
AGAP000497	X	0.0942597	0.0172544	0.0169225	0.0402344	0.00452203	0.125903	0.00898507	0.0128443	0.00778618	0.144485	0.00173139	0.0188908	0.227886	0.00424469
AGAP000498	X	0.0776768	0.00185442	0.00786116	0.0349938	-0.00117104	0.0765898	0.00589118	0.00754321	0.00430173	0.0114133	-0.00111637	0.00617212	0.325663	0.00260862
AGAP000499	X	0.0700254	0.0058569	0.00688676	0.0109098	0.013372	0.0394365	0.0106403	0.0112109	0.00934973	0.125079	0.00480748	0.015243	0.20312	0.00358625
AGAP000500	X	0.0756184	0.0112158	0.010995	0.0363722	0.00878834	0.162475	0.0145203	0.0148652	0.00526841	0.107723	-3.96e-05	0.0114205	0.116443	0.00597967
AGAP000502	X	0.0898021	0.00875786	0.00930969	0.0254062	0.0138038	0.103955	0.00934816	0.017582	0.00418409	0.124525	0.0206854	0.00761924	0.248504	0.00253504
AGAP000504	X	0.0650138	0.00587156	0.00835383	0.0161389	0.00518161	0.0427411	0.0175679	0.00821687	0.00500227	0.0841982	0.00289523	0.00992352	0.224682	0.00205231
AGAP000506	X	0.0725017	0.00374386	0.0108898	0.0263978	0.00796009	0.0990401	0.00891731	0.0111102	0.0069721	0.0254786	0.00136752	0.0155093	0.25939	0.00123131
AGAP000507	X	0.121064	0.00856691	0.01745	0.0302686	0.00703801	0.0682912	0.0336076	0.0109559	0.00898391	0.0337652	0.00393071	0.017511	0.439689	0.00220877
AGAP000508	X	0.061865	0.00754252	0.0142567	0.00993639	0.0167596	0.0333007	0.0139106	0.00563978	0.00957518	0.114359	0.00162382	0.00981226	0.187245	0.000492015
AGAP000509	X	0.0419542	0.00260108	0.0168517	0.0240098	0.0120529	0.0455063	0.0120421	0.0146137	0.0111984	0.00130673	0.00702503	0.0128749	0.148042	0.00383443
AGAP000512	X	0.0394023	0.00265264	0.00708938	0.0132972	0.00518985	0.0176316	0.0102185	0.00950325	0.00249915	0.0570248	0.00384199	0.0191155	0.131488	0.00362316
AGAP000513	X	0.083656	0.0123821	0.0134661	0.00787334	0.00629962	0.0194861	0.00762325	0.00783096	0.00807891	0.182633	0.00300561	0.0179936	0.238205	0.00462872
AGAP000514	X	0.0821908	0.00334809	0.014983	0.0123058	0.00690298	0.038239	0.0159818	0.012191	0.00578606	0.0531623	0.00836895	0.0021315	0.330482	0.00170623
AGAP000519	X	0.125834	0.0291322	0.0376002	0.0396851	0.0157129	0.188902	0.0191742	0.0796242	0.0164508	0.131725	0.00193783	0.0293555	0.218253	0.0115717
AGAP000520	X	0.109933	0.0146463	0.0252888	0.0395852	0.0130639	0.131022	0.0201131	0.0349847	0.0109017	0.21068	0.00708414	0.00908186	0.189599	0.0079323
AGAP000521	X	0.0961433	0.0123926	0.0150174	0.0337601	0.00464247	0.111227	0.0101359	0.0315807	0.0076699	0.189428	0.00244852	0.0230645	0.178095	0.00387487
AGAP000522	X	0.0532963	0.00404231	0.0137421	0.0131816	0.00345199	0.0405263	0.00890823	0.00748222	0.00651088	0.125809	0.0086544	0.0233179	0.107353	0.00187583
AGAP000523	X	0.44514	0.00922846	0.0442281	0.0537125	0.00546208	0.0485158	0.0389447	0.00701726	0.0493476	0.165378	0.00610879	0.0308913	0.836456	-0.000983343
AGAP000526	X	0.0861193	0.0117293	0.00218002	0.068869	0.00251164	0.206277	0.00524067	0.00453682	0.00563537	0.0893805	0.00438654	0.0138178	0.16604	0.00175177
AGAP000528	X	0.0819515	0.00840027	0.0067084	0.02336	0.00469797	0.0695642	0.0166489	0.00660729	0.0063333	0.0788871	0.00298233	0.0174273	0.282312	0.00358231
AGAP000529	X	0.100281	0.0117094	0.010853	0.0298416	0.00670051	0.135134	0.0144802	0.00766208	0.00781676	0.125519	0.00402821	0.0263913	0.257087	0.00788328
AGAP000530	X	0.041282	0.00346247	0.0071408	0.0181439	0.00619725	0.0809691	0.00710445	0.015684	0.00220797	0.038765	-0.000802812	0.00630204	0.102336	0.00256768
AGAP000531	X	0.140037	0.0214287	0.0243557	0.0726109	0.00392511	0.308312	0.0127105	0.00783625	0.01078	0.0225104	0.00472163	0.0268307	0.317252	0.0137222
AGAP000532	X	0.0774007	0.0102452	0.00721798	0.0238115	0.0092548	0.115911	0.0181633	0.00767119	0.00740551	0.0852458	0.00278709	0.0222751	0.201674	0.00423765
AGAP000533	X	0.121303	0.014664	0.0131393	0.0466878	0.00506361	0.185505	0.0118546	0.00972193	0.0101224	0.100335	0.00340893	0.15264	0.232651	0.00897477
AGAP000534	X	0.144658	0.017069	0.024632	0.055385	0.00657985	0.212124	0.0116829	0.0250747	0.0128309	0.138743	0.00602532	0.254511	0.160592	0.00772037
AGAP000535	X	0.0819981	0.00745799	0.00738382	0.0404435	0.00433273	0.12374	0.0105186	0.0077791	0.00797455	0.0746164	-0.000556112	0.0633224	0.198869	0.00927236
AGAP000536	X	0.0699136	0.0147813	0.00384091	0.0271861	0.00445011	0.0605913	0.0671778	0.0155538	0.0034321	0.103429	0.000273894	0.0579439	0.112907	0.00444181
AGAP000537	X	0.0907747	0.00520312	0.00696139	0.0134224	0.00779549	0.0364257	0.0105815	0.00489653	0.00673129	0.0311979	-0.000276368	0.0141074	0.381631	0.0033856
AGAP000538	X	0.0597857	0.00514133	0.000595596	0.0135884	0.00561197	0.0565126	0.0193494	0.00350515	0.00413336	0.0220876	0.00373763	0.0505695	0.196772	0.015475
AGAP000539	X	0.0865568	0.00846755	0.011058	0.0225381	0.00411591	0.0864195	0.0173391	0.0148671	0.00793704	0.0785595	0.00177791	0.0223382	0.274599	0.00476781
AGAP000540	X	0.0880737	0.0124823	0.00944523	0.0363636	0.00298132	0.15762	0.0158012	0.0181056	0.00509499	0.0391226	0.0011788	0.0248564	0.243527	0.00761143
AGAP000541	X	0.0182588	0.00132885	0.002364	0.024123	0.00490298	0.0933561	0.000797639	0.0020089	0.00210422	-0.00179197	0.00139083	-0.000964463	-0.00275592	0.00364823
AGAP000543	X	0.0601091	0.0046896	0.008634	0.0188662	0.00416482	0.0577296	0.00674822	0.0307742	0.00569493	0.155869	0.00281436	0.0140013	0.0637376	0.00887964
AGAP000544	X	0.114845	0.00600465	0.0155636	0.0307963	0.00503033	0.0465505	0.026234	0.0353282	0.00892787	0.0848577	0.0111556	0.00952894	0.390469	0.00568328
AGAP000545	X	0.0688545	0.00723022	0.00734999	0.0185699	0.00441734	0.0523599	0.0124545	0.0209661	0.00414902	0.0786807	0.00154058	0.0121345	0.228664	0.00526241
AGAP000546	X	0.0212744	0.00506351	0.00104189	0.00935024	0.00474991	0.00691075	0.0304195	-0.000825298	0.00503133	0.00911627	0.00360878	0.0116042	0.0629507	0.00429416
AGAP000547	X	0.10315	0.00666402	0.0102657	0.0264082	0.0122328	0.0858823	0.00952384	0.0210164	0.00577606	0.0597072	-0.00218785	0.0158237	0.365199	0.00609594
AGAP000548	X	0.0862531	0.00952345	0.00519903	0.0278568	0.0012055	0.0848723	0.0398248	0.00999271	0.00578312	0.0625856	0.00445445	0.0153212	0.279804	0.00397429
AGAP000549	X	0.0694471	0.00802064	0.00742445	0.0213339	0.0114657	0.0627356	0.0153617	0.0140828	0.00975715	0.0645149	0.00270916	0.0111455	0.229825	0.00478264
AGAP000550	X	0.064314	0.00848164	0.00701634	0.0386836	0.00631861	0.11275	0.0113081	0.0166896	0.00612328	0.0856584	0.000657094	0.0166426	0.136292	0.00177764
AGAP000551	X	0.0616948	0.0111924	0.0145441	0.0249975	0.00821834	0.0928187	0.0148474	0.0209496	0.00794647	0.0790819	0.00216159	0.0169266	0.13243	0.00434424
AGAP000552	X	0.045106	0.00749601	0.00594084	0.019348	0.00380673	0.0708933	0.00726623	0.0150722	0.00382781	0.0626824	0.00437374	0.0219482	0.0863936	0.00669968
AGAP000553	X	0.0749775	0.00759159	0.0088654	0.0125096	0.00447412	0.0198679	0.0147359	0.0059119	0.00460846	0.163103	0.00343163	0.0155345	0.216245	0.00535785
AGAP000554	X	0.0954562	0.00752932	0.00753145	0.0228094	0.00605381	0.0885352	0.0159152	0.00418451	0.00561783	0.04322	0.00250574	0.0219432	0.352094	0.00237565
AGAP000555	X	0.100293	0.00715127	0.011974	0.0401236	0.012555	0.151727	0.00939927	0.0170499	0.00641961	0.100949	0.000991788	0.0286525	0.264055	0.00432923
AGAP000556	X	0.100646	0.00614437	0.00585453	0.00442687	-0.00106559	0.0837398	0.078487	0.0298085	0.00304604	0.132684	-0.00171887	0.032054	0.232566	0.000968623
AGAP000558	X	0.0221803	0.00317613	0.00267472	0.0115429	0.00213427	0.0383986	0.00967393	0.00824359	0.00287024	0.0429429	0.00432042	0.0134403	0.00753937	0.0043363
AGAP000559	X	0.0654402	0.00557107	0.00460586	0.0371404	0.00442622	0.0720764	0.0256239	0.0120958	0.00419743	0.0455004	0.00572501	0.0445617	0.194202	0.00426205
AGAP000560	X	0.0652852	0.0080117	0.00533754	0.0225441	0.00736575	0.0807769	0.00521782	0.00631641	0.00329148	0.0893223	0.00324789	0.0122746	0.202323	0.00105281
AGAP000561	X	0.0858478	0.00607174	0.0118075	0.0150209	0.00919034	0.0416923	0.0103698	0.0121058	0.00789985	0.105267	0.0036113	0.0321653	0.289161	0.00361606
AGAP000562	X	0.0267371	0.00391921	0.00175954	0.00847094	0.00258826	0.0309857	0.0131086	0.00726322	0.0034719	0.0559896	0.00486572	0.00583253	0.0431536	0.0014727
AGAP000563	X	0.0834444	0.00449564	0.00833883	0.0261169	0.00809553	0.0745326	0.0202246	0.00730034	0.0116766	0.0852972	0.00593987	0.0220643	0.260859	0.00532648
AGAP000564	X	0.0726875	0.0162393	0.0072447	0.0117921	0.00344728	0.0713543	0.0589898	0.00349996	0.0040993	0.0670306	-0.00350008	0.0100969	0.217587	0.00542867
AGAP000565	X	0.0732136	0.00773824	0.0089485	0.0410796	0.00756948	0.142353	0.0116029	0.0122327	0.00739775	0.0347771	0.00555636	0.0217338	0.17261	0.0211523
AGAP000566	X	0.0654017	0.0180072	0.0093142	0.0225949	0.00655106	0.0127661	0.0729885	0.00734657	0.0103907	0.0760393	-0.00207813	0.0584588	0.157466	0.00291052
AGAP000567	X	0.0789118	0.00835709	0.00797428	0.0144483	0.00608127	0.0793404	0.0134182	0.0098246	0.00607797	0.102571	-0.000155986	0.0404788	0.224147	0.00379146
AGAP000569	X	0.108667	0.0101483	0.0168251	0.0265834	0.0081193	0.11338	0.0120838	0.00850202	0.0146538	0.206953	0.000666227	0.0423107	0.226254	0.000260784
AGAP000570	X	0.0540179	0.00250568	0.00322238	0.0620783	0.00236609	0.114859	0.0425012	0.00340903	0.0064171	0.0576472	-0.0011458	0.0119576	0.077353	0.00409107
AGAP000571	X	0.0866387	0.00692618	0.00751308	0.0231758	0.0120018	0.0648135	0.0222879	0.00495267	0.00959976	0.151571	0.00218312	0.107271	0.161376	0.00549103
AGAP000572	X	0.148186	0.00775683	0.0145653	0.0203699	0.00605629	0.0603979	0.0382516	0.0101798	0.00948614	0.0697767	0.00280949	0.0160719	0.498965	0.00679372
AGAP000573	X	0.188403	0.0108065	0.0217125	0.0887992	0.0106317	0.135949	0.0663225	0.0146306	0.0276272	0.159991	0.00426253	0.406403	0.187137	0.0106997
AGAP000574	X	0.0914593	0.00428457	0.0120178	0.0140081	0.00405337	0.0953907	0.0268492	0.00569952	0.00922785	0.0696909	0.00860557	0.0459764	0.278225	0.0039781
AGAP000575	X	0.0977499	0.0122212	0.0100532	0.0257442	0.00898869	0.0886627	0.0423937	0.00953555	0.0082111	0.0741485	0.00379234	0.0698504	0.276297	0.00777207
AGAP000576	X	0.0971968	0.00605885	0.0171801	0.024032	0.0108364	0.0504341	0.02036	0.0103586	0.0134981	0.162647	0.00624182	0.024994	0.267651	0.00663374
AGAP000577	X	0.0955285	0.00790039	0.00985627	0.0187863	0.0061314	0.0375802	0.0140964	0.00945073	0.00670654	0.108693	0.0136944	0.0148072	0.338857	0.00249155
AGAP000578	X	0.0689933	0.00686738	0.0081575	0.0187549	0.00382078	0.0436852	0.017938	0.0117782	0.00352603	0.081182	0.0130155	0.0271214	0.228383	0.00275259
AGAP000579	X	0.0518982	0.00583894	0.00846838	0.0158486	0.00353932	0.0582916	0.0142573	0.00760764	0.00584781	0.0661689	0.00148406	0.031745	0.134646	0.00506739
AGAP000580	X	0.0853048	0.0123643	0.00778189	0.044896	0.00765437	0.16487	0.0217169	0.00864722	0.00450649	0.0173052	0.00566476	0.0371518	0.238734	0.00392052
AGAP000581	X	0.0655337	0.00877269	0.00987727	0.0158649	0.00785077	0.0729875	0.0253279	0.00790777	0.00715294	0.0485037	0.00067865	0.0273375	0.207768	0.0027478
AGAP000585	X	0.0626409	0.00541633	0.00603252	0.0312331	0.00783514	0.0989769	0.0140037	0.00502652	0.00587073	0.0540333	0.00248135	0.0121351	0.186873	0.00329314
AGAP000586	2Rc	0.178475	0.0232372	0.0316634	0.0539065	0.0118111	0.140233	0.112356	0.0700404	0.0861306	0.09116	0.0654932	0.0434502	0.0749698	0.171539
AGAP000587	X	0.140393	0.00702171	0.0144535	0.0171542	0.00702708	0.0640778	0.0155692	0.00790763	0.00966935	0.0854594	0.00503803	0.0160154	0.481771	0.00544723
AGAP000588	X	0.112013	0.00699977	0.00792168	0.0277683	0.00324713	0.108144	0.013488	0.00636095	0.00778576	0.0910123	0.0043038	0.0713244	0.334363	0.00882308
AGAP000589	X	0.10726	0.00949779	0.00607327	0.0383044	0.0102452	0.0811231	0.0347857	0.00457595	0.0056402	0.146284	0.00381837	0.0147431	0.319134	0.00339581
AGAP000591	X	0.0354085	0.00545038	0.00507129	0.0124566	0.00564375	0.0481963	0.0213239	0.00231647	0.00145522	0.0393874	0.00185925	0.0393387	0.0539266	0.0132858
AGAP000592	X	0.05729	0.00429249	0.00346008	0.0206134	0.00734303	0.0487671	0.0160238	0.00181316	0.00233556	0.0462565	0.00175973	0.0311017	0.190071	0.0181022
AGAP000594	X	0.0864439	0.00347312	0.00449438	0.0795082	0.00170198	0.171504	0.0190072	0.00463229	0.00624856	0.0624637	0.00525546	0.0304951	0.202275	0.0077771
AGAP000595	X	0.0878116	0.00594508	0.00724286	0.0571784	0.00779563	0.145038	0.0193064	0.00499335	0.00888863	0.0488549	0.00374644	0.021154	0.245379	0.0133188
AGAP000596	X	0.0636641	0.00483363	0.0102939	0.0170908	0.00904133	0.04932	0.0108922	0.006732	0.00510359	0.0262868	0.00438833	0.0183987	0.25633	0.00665656
AGAP000597	X	0.0719744	0.0032645	0.00748421	0.0153669	0.00711669	0.0355613	0.0157695	0.00559392	0.00788929	0.0646254	0.00490949	0.0101636	0.27559	0.00541868
AGAP000598	X	0.0670845	0.0047153	0.00265962	0.0409133	0.00153588	0.101925	0.0220564	0.0022527	0.00310932	0.128727	-0.00176983	0.0169528	0.130331	0.00238212
AGAP000599	X	0.076434	0.00655619	0.00619175	0.0212948	0.0108001	0.066285	0.0194177	0.00312362	0.00576031	0.0595297	0.00139139	0.0250578	0.270856	0.0050349
AGAP000601	X	0.0878224	0.00449865	0.00483668	0.0180558	0.00682224	0.0408644	0.0149493	0.00212706	0.00661851	0.037815	0.0068519	0.0320666	0.346913	0.00882752
AGAP000602	X	0.0664564	0.00498704	0.0084255	0.0268074	0.00540969	0.107971	0.0147972	0.00506662	0.00699039	0.0424145	0.00368723	0.0131928	0.203924	0.00374496
AGAP000603	X	0.114355	0.00802609	0.00926567	0.0422154	0.00646417	0.168803	0.0100637	0.00400985	0.00679154	0.0236042	0.00906313	0.00534389	0.381212	0.00398782
AGAP000604	X	0.0281069	0.00339988	0.00153724	0.0346556	0.0104101	0.0385067	0.0326963	-0.000122527	0.00258012	0.0341043	0.00459788	0.0145549	0.0504631	0.000385103
AGAP000605	X	0.0353709	0.00869759	0.0132104	0.0129114	0.00356743	0.0510466	0.0172149	0.00844338	0.00353856	0.0389214	0.0036048	0.0119219	0.0863137	0.00225082
AGAP000606	X	0.0734151	0.0122881	0.00808	0.0271019	0.00817602	0.106295	0.00804184	0.0131668	0.00547917	0.0976191	0.00502541	0.00767824	0.193859	0.00530905
AGAP000614	X	0.0896154	0.010072	0.0128698	0.0156355	0.00803427	0.0462822	0.0101792	0.0116471	0.00909834	0.23073	0.0075625	0.0164127	0.179881	0.00328718
AGAP000615	X	0.0933533	0.00770781	0.0167601	0.031882	0.00608152	0.0885189	0.0169727	0.00589513	0.00923277	0.131681	0.0154141	0.0288437	0.25759	0.00336453
AGAP000616	X	0.0833097	0.00940892	0.00869126	0.0314411	0.0153587	0.0796227	0.0184133	0.0018328	0.00687621	0.138382	-0.00021595	0.0198928	0.210057	0.0179487
AGAP000617	X	0.0504614	0.00585057	0.00454898	0.0130122	0.0086251	0.0408449	0.0047575	0.00403957	0.00363773	0.192276	0.0139812	0.00112983	0.0269859	0.000607015
AGAP000618	X	0.030174	0.00685671	0.0051678	0.0265223	0.00674591	0.094724	0.0133202	0.00566327	0.00591369	0.0141804	0.00437606	0.0112136	0.0244077	0.00109842
AGAP000619	X	0.0999103	0.00792999	0.00742403	0.0284394	0.00798912	0.10603	0.00819975	0.00398264	0.00669513	0.12722	0.00620482	0.013657	0.301414	0.00475139
AGAP000620	X	0.106999	0.0108362	0.011992	0.0619002	0.00854958	0.197344	0.00800132	0.00641977	0.00836353	0.183909	0.00122664	0.0209267	0.178218	0.00230835
AGAP000621	X	0.108907	0.0120951	0.00978456	0.0337449	0.0071976	0.102533	0.00920525	0.00867892	0.00773414	0.16273	0.00739534	0.0220612	0.303744	0.0026498
AGAP000622	X	0.0525824	0.00772622	0.0036253	0.016482	0.0106033	0.0583388	0.0107038	0.00262897	0.00234319	0.0892874	0.000377355	0.0305781	0.13646	0.00329134
AGAP000623	X	0.0572083	0.00595556	0.00581017	0.0256605	0.00530638	0.0564798	0.0115048	0.00620961	0.00488322	0.0984014	0.00127672	0.00976733	0.161379	0.00366991
AGAP000624	X	0.0354975	0.00391273	0.00380772	0.0376452	0.00197606	0.0305164	0.0332363	0.000553966	0.00540437	0.0947162	0.00841656	0.00134218	0.0385484	0.000630529
AGAP000625	X	0.0907143	0.0066149	0.0127199	0.0173011	0.0075621	0.0580999	0.00313463	0.00924839	0.00828521	0.116066	0.00428986	0.00799304	0.310519	0.0038271
AGAP000626	X	0.106491	0.00915599	0.00512397	0.107369	0.00139793	0.0800722	0.125951	0.0132498	0.0167994	0.107766	-0.00191231	0.0568545	0.208723	0.00416937
AGAP000627	X	0.0804231	0.00994979	0.0133542	0.0192087	0.0061482	0.0383669	0.00941343	0.00481164	0.0090209	0.306975	0.00610579	0.0079371	0.0114413	0.00428922
AGAP000629	X	0.126944	0.0196634	0.0120416	0.043492	0.00426814	0.112297	0.089686	0.00310796	0.0114773	0.167433	0.00153537	0.0870119	0.259882	0.00482288
AGAP000630	X	0.102632	0.0115544	0.00856832	0.0423203	0.00834111	0.15373	0.00824162	0.00564562	0.00622935	0.143005	0.00326098	0.0172022	0.252247	0.00594207
AGAP000631	X	0.129214	0.00893593	0.0148208	0.026672	0.00966455	0.0847721	0.0116818	0.00982297	0.0117421	0.147143	0.00309577	0.079141	0.36305	0.0135136
AGAP000633	X	0.0649517	0.00751924	0.00995001	0.0212657	0.00599029	0.0271569	0.0223496	0.00775602	0.00347439	0.0572732	0.00245441	0.00559599	0.262131	0.00226669
AGAP000634	X	0.0793752	0.00986341	0.0133177	0.0389751	0.00686176	0.119918	0.0114847	0.0131692	0.00877373	0.148596	0.0111409	0.0169532	0.13503	0.00512133
AGAP000635	X	0.0574069	0.00543934	0.00506951	0.0198618	0.00472212	0.0562226	0.0134628	0.00308148	0.00429112	0.115892	-3.12e-05	0.0120332	0.142733	0.00536384
AGAP000636	X	0.0922263	0.012607	0.00545238	0.022665	0.00723117	0.100231	0.0202483	0.000609516	0.00655485	0.155598	0.00131779	0.0222297	0.235952	0.00292299
AGAP000637	X	0.0591799	0.00771378	0.00709364	0.02632	0.00898499	0.119462	0.0108877	0.00404285	0.00704855	0.0448822	0.00141744	0.0439067	0.127114	0.00405151
AGAP000639	X	0.0910871	0.00771215	0.00783248	0.0306679	0.00822487	0.097767	0.0224711	0.00707925	0.0102789	0.103825	0.000408872	0.0517035	0.248002	0.00225275
AGAP000646	X	0.0979852	0.00948661	0.00431975	0.0446197	0.00560158	0.155863	0.00753878	0.00314138	0.00781669	0.134818	0.0025185	0.0365367	0.223462	0.00471071
AGAP000648	X	0.0967642	0.00994147	0.0122613	0.0301783	0.00864454	0.0987142	0.010992	0.00906406	0.00950747	0.196219	0.00659574	0.0118652	0.215888	0.00288518
AGAP000649	X	0.0838337	0.00940643	0.0105071	0.038801	0.01637	0.13224	0.00296169	0.0139248	0.00561764	0.178772	-0.00122109	0.0176597	0.128003	0.00699083
AGAP000650	X	0.084287	0.01034	0.0119152	0.0116332	0.012374	0.0532497	0.0051382	0.004752	0.0144854	0.16755	0.00790252	0.0154151	0.222786	0.00347721
AGAP000651	X	0.0225545	0.00366021	0.00550842	0.00646416	0.00639374	0.0196428	0.00512425	0.00323385	0.00204515	0.0836916	0.0101233	0.0158331	-0.00345248	0.00143735
AGAP000652	X	0.120633	0.00510673	0.011059	0.0123719	0.00476885	0.0429058	0.0194084	0.00556481	0.00701084	0.0860213	0.00252808	0.0102306	0.44092	0.00390062
AGAP000653	X	0.0873654	0.0137634	0.0116873	0.0210311	0.00640554	0.0925365	0.00829816	0.00230642	0.00873465	0.163332	0.0011824	0.0200601	0.214737	0.00477261
AGAP000654	X	0.00382233	0.00285384	0.00129124	0.000824797	0.00272398	0.00808611	0.00070982	0.00361699	0.0013031	-0.00152737	0.00732295	0.00504829	-0.00170249	0.000909511
AGAP000655	X	0.0512124	0.00504891	0.00617122	0.00413184	0.00535975	0.0192744	0.00561075	0.0111584	0.00372266	0.103904	-0.00274159	0.0153713	0.162272	0.00101095
AGAP000656	X	0.0522769	0.00455404	0.00501643	0.0162733	0.00316262	0.049735	0.0100737	0.00341831	0.0088421	0.0994419	0.00206874	0.0292804	0.106321	0.0101614
AGAP000657	X	0.092316	0.00844808	0.00455445	0.0297624	0.00409963	0.0741619	0.0146262	0.00216025	0.00465119	0.129932	0.00781216	0.0254401	0.276624	0.0111049
AGAP000658	X	0.0696124	0.00589177	0.00616347	0.0220889	0.00559886	0.0484124	0.0130182	0.00162308	0.00757693	0.101373	0.000860567	0.033563	0.217819	0.00270617
AGAP000659	X	0.077914	0.00695849	0.0083185	0.0249042	0.00558286	0.0709191	0.00642739	0.00478622	0.00632899	0.1489	0.00157274	0.0274999	0.199527	0.00439263
AGAP000660	X	0.0993701	0.0127774	0.00784062	0.0409212	0.0114683	0.147603	0.0244326	0.00483868	0.00858447	0.171745	0.00261126	0.0541249	0.161208	0.00752594
AGAP000662	X	0.0760555	0.00851453	0.0111581	0.0121043	0.0106388	0.062678	0.00971521	0.0112702	0.00845882	0.146079	0.00762649	0.0495358	0.165601	0.00403859
AGAP000663	X	0.11806	0.0101014	0.0113356	0.0502354	0.00520392	0.155079	0.0102147	0.00339222	0.00616501	0.10878	0.00668346	0.185213	0.232825	0.00392811
AGAP000666	X	0.0874564	0.00891737	0.00908993	0.0270508	0.00769337	0.100746	0.00975398	0.00861166	0.0087311	0.0769839	0.00257636	0.0775848	0.240958	0.00484073
AGAP000667	X	0.0654697	0.00717032	0.0201215	0.0651278	0.0321164	0.204714	0.0123844	0.0113928	0.0179436	0.0241726	0.00828666	0.00859361	0.0574626	0.00294128
AGAP000668	X	0.10352	0.00920261	0.0077139	0.0272841	0.007771	0.104741	0.0273887	0.00542862	0.00714581	0.0827785	0.00426014	0.0583241	0.307705	0.00745078
AGAP000669	X	0.251005	0.00615504	0.0282484	0.0196314	0.00864837	0.0181791	0.0133397	0.0103016	0.0168388	0.021633	0.00592115	0.0152158	0.703369	0.0211342
AGAP000670	X	0.0707457	0.00349623	0.00395455	0.0744711	0.00226051	0.10319	0.0410004	0.00573305	0.00246228	0.0897919	0.00307102	0.0344661	0.149826	0.0049185
AGAP000671	X	0.0767649	0.00199111	0.00413575	0.0174695	0.00738754	0.0986364	0.0122488	0.00269088	0.0059236	0.0900668	-0.00147676	0.0107627	0.239598	0.000866355
AGAP000672	X	0.0712707	0.00741227	0.0118008	0.0362919	0.0121771	0.110232	0.00983463	0.00513428	0.0050291	0.0905103	-0.00287706	0.00559473	0.203411	0.00145992
AGAP000673	X	0.0717652	0.00821216	0.0045494	0.0409875	0.00243607	0.147291	0.0077921	0.000685251	0.00425738	0.011522	-0.00274437	0.0074311	0.237477	0.00518627
AGAP000674	X	0.0532257	0.00166774	0.0077588	0.0127993	0.0154332	0.0387716	0.00501603	0.00693989	0.00652276	0.0557996	0.00503116	0.00713529	0.204161	0.00155581
AGAP000675	X	0.0817007	0.0130844	0.00902105	0.0668376	0.00482518	0.268936	0.0141324	0.00323094	0.00516159	0.0333499	0.00792232	0.0114893	0.0819644	0.0060886
AGAP000676	X	0.0677217	0.00700645	0.00804002	0.0151088	0.00709756	0.0540609	0.0121025	0.00810199	0.00446855	0.0877556	0.00437743	0.0049654	0.233999	0.00213055
AGAP000678	X	0.116227	0.0171408	0.00238045	0.038977	0.00462227	0.182972	0.00336433	0.00164829	0.0030788	0.076441	-0.00211394	0.00195631	0.3646	0.00140099
AGAP000679	X	0.0794931	0.00567783	0.00915	0.0280027	0.0184844	0.130054	0.0103973	0.00301188	0.00997572	0.0492822	0.00508981	0.0103677	0.23748	0.0100238
AGAP000680	X	0.0520435	0.00423834	0.00721351	0.0185568	0.00490113	0.0593711	0.00925198	0.0122499	0.00234349	0.111177	0.00353701	0.0334431	0.0868907	0.00500156
AGAP000681	X	0.0759189	0.00727722	0.00512979	0.0134612	0.00506589	0.0598444	0.00736162	0.00608575	0.00529215	0.120338	0.00506451	0.0320117	0.223556	0.00477686
AGAP000682	X	0.0589647	0.000845682	0.00709544	0.00924096	0.00330601	0.0207506	0.00468084	0.0011737	0.0089409	0.0177048	0.00414575	0.00361002	0.280077	0.00394658
AGAP000684	X	0.0762222	0.00383686	0.00647549	0.0523465	0.00658991	0.149453	0.00779484	0.00307091	0.00874867	0.110076	-0.000714838	0.0107678	0.153531	0.00444677
AGAP000685	X	0.0620874	0.00885784	0.00852536	0.0277706	0.00526294	0.0791538	0.0110908	0.00385272	0.0053422	0.0986536	0.00264605	0.0113216	0.164933	0.00443338
AGAP000686	X	0.0624975	0.00607079	0.00500305	0.0317891	0.00562107	0.121187	0.00791313	0.00240517	0.00490318	0.07602	0.000956942	0.0135863	0.149045	0.00395422
AGAP000687	X	0.139951	0.0197505	0.0140391	0.0235171	0.0105668	0.0984218	0.0099832	0.00578583	0.0117128	0.233314	0.00194674	0.0191093	0.364687	0.00917498
AGAP000688	X	0.101929	0.0119258	0.00961931	0.0361673	0.00565166	0.0664467	0.0148286	0.00512158	0.00592055	0.303407	0.00164369	0.0226222	0.116875	0.0109927
AGAP000689	X	0.0822663	0.00563285	0.0282648	0.0232757	0.0644455	0.0279355	0.0241477	0.0226995	0.0110012	0.220164	0.00735292	0.0204754	0.133073	0.00282394
AGAP000690	X	0.0829401	0.00961111	0.003784	0.0491352	0.00551612	0.134456	0.0355779	0.000550279	0.00427884	0.107469	-0.000833242	0.0458843	0.152002	0.015813
AGAP000691	X	0.0469763	0.0018972	0.0108623	0.00780329	0.00411185	0.0248831	0.00685506	0.0037518	0.00840046	0.00980252	0.000475556	0.0183938	0.215314	0.00162298
AGAP000692	X	0.205208	0.00616939	0.0185366	0.00811493	0.00869194	0.00830855	0.0049468	0.00998102	0.0119776	0.00501582	0.0091902	0.00422929	0.657664	0.00681464
AGAP000693	X	0.155989	-9.1e-05	0.00366273	0.0184345	0.00235188	0.0322821	0.00371076	0.00327843	0.00882179	0.0148788	-0.00397882	0.0184693	0.563027	0.0137221
AGAP000694	X	0.0713325	0.00825674	0.00914231	0.094953	0.00631505	0.294041	0.000184479	0.0113207	0.00520998	0.00297597	0.00288371	0.00996633	0.00115552	0.00447485
AGAP000695	X	0.0397606	0.00299741	0.00188105	0.0302715	0.00293497	0.121154	0.00475789	-0.000360144	0.00212631	0.0602061	0.00920896	0.00544252	0.0331563	0.00192059
AGAP000696	X	0.0383616	0.00170623	0.00322597	0.0100697	0.0128559	0.0295463	0.00662055	0.00199254	0.0045662	0.00321198	-0.00267337	0.0247015	0.174207	0.00294123
AGAP000697	X	0.0522136	0.00981815	0.00196814	0.0404112	0.0068224	0.0855503	0.0078966	0.00627337	0.00147103	0.0340494	0.00278185	0.0129328	0.173763	0.00334725
AGAP000698	X	0.114111	0.00669615	0.0178396	0.026165	0.00275182	0.0491094	0.0472626	0.00333833	0.0132058	0.193796	0.0052635	0.0333959	0.300217	0.00247719
AGAP000699	X	0.131955	0.0246151	0.0203309	0.0125958	0.0128453	0.0315442	0.0153112	0.018915	0.00965527	0.337527	0.0158828	0.018891	0.242035	0.0101028
AGAP000700	X	0.0538586	0.00798715	0.00532093	0.0141243	0.0107241	0.0472399	0.00505899	0.00633318	0.00298715	0.0275175	0.00308438	0.00940354	0.229605	0.00237784
AGAP000702	X	0.0869176	0.0101351	0.00405219	0.0219857	0.00458153	0.0723118	0.00802044	0.00395655	0.00470503	0.240266	0.000359586	0.0147195	0.148633	0.00359481
AGAP000703	X	0.0713767	0.0123636	0.00433367	0.0233959	0.00505375	0.0821552	0.00878719	0.00283938	0.00296485	0.200147	0.00206123	0.00928777	0.103604	0.00425046
AGAP000704	X	0.098608	0.00597327	0.00522057	0.0294145	0.00504329	0.0797895	0.0178759	0.005592	0.00845448	0.13823	0.00437375	0.00447239	0.301498	0.0052569
AGAP000705	X	0.154204	0.022076	0.00993613	0.082021	0.0130155	0.266851	0.0115529	0.0039611	0.00741131	0.276346	0.00718203	0.00468845	0.229156	0.00852986
AGAP000707	X	0.0795967	0.0087532	0.00679157	0.0303427	0.00681024	0.122062	0.0120229	0.00354389	0.00566386	0.0911783	-0.000826535	0.0125976	0.225078	0.00330489
AGAP000708	X	0.0916178	0.00810567	0.00918591	0.0949451	0.00750564	0.193478	0.0385154	0.0103115	0.0115237	0.0886209	0.00124268	0.0221421	0.152653	0.00408072
AGAP000711	X	0.220595	0.00838922	0.0279909	0.317148	0.0132829	0.252449	0.274574	0.0289988	0.0541121	0.139918	0.0287911	0.117457	0.215799	0.0252242
AGAP000713	X	0.0653347	0.00667239	0.00344191	0.0160911	0.00544631	0.0511682	0.00810714	0.0045416	0.00490405	0.0762418	-0.00194196	0.0226452	0.234914	0.000165528
AGAP000714	X	0.0651252	0.00697827	0.00671782	0.0440747	0.00711444	0.133649	0.0175867	0.00521937	0.00506232	0.0585897	0.00246092	0.0110944	0.155802	0.00292048
AGAP000715	X	0.0131679	0.000558229	0.00394343	0.00804962	0.00348406	0.0105984	0.0134176	0.00683719	0.00187136	0.0144051	0.000386424	0.0172599	0.0117529	0.00286568
AGAP000717	X	0.117223	0.0115362	0.0159108	0.045558	0.00400884	0.183022	0.0310375	0.00497714	0.00993394	0.0593	0.00572911	0.0271544	0.326226	0.00642474
AGAP000718	X	0.00819579	0.00312556	0.00202402	0.00464218	0.0019706	-0.000515195	0.0125671	0.00757987	0.000750746	0.000425764	-0.00419318	0.00685263	0.000400099	0.0136852
AGAP000719	X	0.135135	0.0097344	0.0111063	0.172357	0.00710554	0.240878	0.117504	0.011046	0.0165491	0.137832	0.00285721	0.0346799	0.161898	0.0123038
AGAP000720	X	0.0771448	0.00771618	0.00698018	0.030689	0.0092416	0.108988	0.00748129	0.00284982	0.00548237	0.105004	0.00161074	0.0106282	0.217235	0.00397981
AGAP000721	X	0.168878	0.0106226	0.0161849	0.015464	0.00591906	0.0223745	0.0161612	0.00734309	0.00733255	0.263515	0.00810875	0.0229941	0.478196	0.00517067
AGAP000723	X	0.0471786	0.00411766	0.00786357	0.0292939	0.00671101	0.0857356	0.00791718	0.00534272	0.00400123	0.0955746	0.00351667	0.00692029	0.0746504	0.00320133
AGAP000724	X	0.0331226	0.00666797	0.00502009	0.0114384	0.0070173	0.0421925	0.0102333	0.00598404	0.00342857	0.0993728	0.00290557	0.0104606	0.0184427	0.0032124
AGAP000725	X	0.0229504	0.00699126	0.00407734	0.00671893	0.0068479	0.00528432	0.0202128	0.00302037	0.00181158	0.0821836	0.00963974	0.00240295	0.00354596	0.00672586
AGAP000726	X	0.0448942	0.00470432	0.00509787	0.0142967	0.0100305	0.0323628	0.00934447	0.00295186	0.00434713	0.123046	-0.0020838	0.0187898	0.0838885	0.0028072
AGAP000727	X	0.0867178	0.00732589	0.00870027	0.0204122	0.00777464	0.0633997	0.0107994	0.00601698	0.00645591	0.0867836	0.00241862	0.0170166	0.308629	0.00266516
AGAP000728	X	0.0952122	0.00466947	0.00610091	0.0154677	0.00707477	0.0387923	0.00736169	0.00178898	0.00604554	0.0650674	0.00356455	0.0111076	0.383826	0.000994755
AGAP000729	X	0.0110119	0.00291206	0.00392765	0.0210077	0.00334794	0.0295532	0.0331171	0.00234302	0.00157203	-0.00202424	-0.00681891	-0.00338798	-0.00435553	0.00250829
AGAP000730	X	0.0504293	0.00815466	0.00542252	0.0551854	0.00262017	0.229336	-0.000187713	0.00316208	0.00391152	-0.00102764	0.00217441	0.0122753	-0.00245889	0.00215506
AGAP000731	X	0.0638494	0.00930113	0.0075239	0.0317659	0.00377178	0.114822	0.00387838	0.00432444	0.00807712	0.168015	0.00173866	0.0070241	0.0498771	0.00348391
AGAP000732	X	0.0599478	0.00599829	0.00618808	0.0390019	0.0109386	0.0628817	0.0205085	0.00621947	0.00576538	0.151966	0.00554474	0.0169524	0.0856871	0.00306065
AGAP000733	X	0.10281	0.00388465	0.0236852	0.0520344	0.0087212	0.0769743	0.0647402	0.018248	0.0133811	0.100026	0.00595007	0.0216226	0.282114	0.00724968
AGAP000734	X	0.042175	0.00138664	0.00115032	0.0250559	0.0064082	0.0529	0.0231657	0.00141723	0.00444489	0.0557626	0.00382908	0.00566386	0.106502	0.00820369
AGAP000735	X	0.0788124	0.00745066	0.00979539	0.0237375	0.00653307	0.0667777	0.0173254	0.00507942	0.00910124	0.176636	0.00922672	0.0100137	0.170419	0.00302576
AGAP000736	X	0.0594703	0.0109793	0.0100154	0.0292319	0.00689445	0.124966	0.0128717	0.00323458	0.00782896	0.0964251	0.00809162	0.00665995	0.0940097	0.000969841
AGAP000737	X	0.0731946	0.016207	0.00916515	0.0309261	0.00541042	0.0775539	0.0389306	0.00574235	0.00689464	0.0838287	7.98e-05	0.00994607	0.21655	0.000769001
AGAP000738	X	0.00707988	0.00024645	0.00186416	0.00577533	0.000700005	0.00580945	0.00153282	-0.00094428	0.00416194	0.00562136	0.0094121	0.00766512	0.0034834	0.00526226
AGAP000739	X	0.093356	-0.000233108	0.0197303	0.17472	0.00532267	0.254601	0.0648284	0.00679463	0.00245929	0.0569678	0.00473804	0.0387074	0.0405037	0.0242757
AGAP000741	X	0.195351	0.0261387	0.0263966	0.17317	0.00400602	0.573116	0.0186621	0.012711	0.0112084	0.0164314	0.0115151	0.0163268	0.014555	-0.00112324
AGAP000742	X	0.0697567	0.0114556	0.00431521	0.0199792	0.00945412	0.0154026	0.0149017	0.00336874	0.00106455	0.287934	0.000961306	0.00334625	0.0124994	0.0101039
AGAP000743	X	0.0821089	0.0127655	0.00595107	0.0518752	0.00446403	0.181542	0.0146842	0.0058177	0.00482339	0.145327	0.0068851	0.00844384	0.0993999	0.00378411
AGAP000744	X	0.056429	0.0085983	0.00622355	0.019841	0.00288709	0.0657826	0.0107879	0.00361714	0.00556923	0.0932226	0.00875103	0.00933748	0.152748	0.00255979
AGAP000745	X	0.0711138	0.0155592	0.0140167	0.0446398	0.00988706	0.162752	0.00801499	0.00988526	0.00846703	0.14773	0.00617058	0.00840642	0.0394221	0.0045518
AGAP000747	X	0.0737386	0.0107872	0.011373	0.0185722	0.00962864	0.0636315	0.0111561	0.00593333	0.00973002	0.149376	0.00306958	0.00862262	0.185104	0.0030037
AGAP000748	X	0.0812167	0.00119084	0.00688403	0.0217119	0.00522661	0.0711852	0.00509063	0.00402952	0.011106	0.0169666	0.00321642	0.0107488	0.329168	0.00370616
AGAP000751	X	0.075484	0.0081824	0.00747222	0.0131753	0.00686348	0.031833	0.0136074	0.00774679	0.0033304	0.179993	0.00279952	0.0075146	0.194045	0.0072192
AGAP000752	X	0.0377173	0.00565743	0.00423832	0.0158833	0.00444226	0.034091	0.0194852	0.0003419	0.00237477	0.0774657	-0.0023556	0.00893227	0.0887999	0.00630523
AGAP000754	X	0.0652744	0.00451315	0.00767126	0.0258045	0.00587114	0.0525812	0.012176	0.00520409	0.00475466	0.115909	0.0100961	0.018663	0.184261	0.00259028
AGAP000755	X	0.0625937	0.00714684	0.00377385	0.0196456	0.00255867	0.055693	0.012861	0.00259491	0.00365853	0.177457	-0.00236038	0.00686105	0.103687	0.00702305
AGAP000756	X	0.0846429	0.00889946	0.019896	0.0407646	0.00547058	0.135031	0.0123875	0.00457056	0.00886845	0.144907	0.00897101	0.0112408	0.167125	0.00604208
AGAP000757	X	0.116091	0.0204558	0.0135318	0.0725688	0.0080814	0.29585	0.0200336	0.00634348	0.0089273	0.144339	0.00233727	0.0209935	0.109818	0.0044148
AGAP000758	X	0.107256	0.0102101	0.0166213	0.0448746	0.0012747	0.211442	0.012092	0.00670367	0.0116551	0.195292	0.0144155	0.0283638	0.107647	0.00929628
AGAP000759	X	0.0502529	0.00370383	0.00483297	0.0266223	0.00622053	0.12125	0.016715	-0.0015543	0.00370336	0.0335654	0.001503	0.017588	0.100333	0.0101473
AGAP000760	X	0.0506685	0.00594725	0.00290204	0.0268082	0.00423577	0.0715894	0.00531181	0.00906205	0.00333185	0.124267	0.00656595	0.0223705	0.0608434	0.00455588
AGAP000761	X	0.0904424	0.0112008	0.0109226	0.0237357	0.00336043	0.0206451	0.0306217	0.00772026	0.00582254	0.313754	0.011634	0.0197006	0.0581021	0.0026386
AGAP000762	X	0.0568855	0.00604024	0.00731695	0.0346486	0.00334344	0.118719	0.0127282	0.00494884	0.00856368	0.0738571	-0.00101094	0.0131323	0.106495	0.00176921
AGAP000763	X	0.0652303	0.00674358	0.00637406	0.0328504	0.00383245	0.0844472	0.0166709	0.00596742	0.00429931	0.0919588	0.00735666	0.0188055	0.169247	0.0049536
AGAP000765	X	0.0241718	0.00277691	0.00283348	0.026661	0.00489822	0.0739793	0.00969542	0.0028435	0.00285516	0.00552836	0.00426517	0.0112463	0.0284806	0.0056345
AGAP000767	X	0.0622778	0.00380151	0.00161712	0.0320997	0.00334457	0.104327	0.0174825	0.00233903	0.00163207	0.0892498	0.00068542	0.0137127	0.153173	0.00217363
AGAP000768	X	0.0422104	0.00502945	0.0030723	0.0281905	0.00259492	0.0637516	0.0140681	0.00687739	0.00469833	0.0127727	0.00311617	0.0102486	0.14313	0.00519129
AGAP000769	X	0.0871747	0.00773348	0.00840065	0.0343176	0.00465658	0.0886242	0.00335844	0.00673948	0.0038508	0.21463	0.00616777	0.0133148	0.164807	0.00689069
AGAP000770	X	0.0774806	0.00931425	0.00520784	0.0240498	0.00591608	0.0437792	0.0227324	0.00255311	0.00753456	0.125428	0.00558207	0.0100163	0.241467	0.00410328
AGAP000771	X	0.114093	0.0167852	0.00273017	0.0193529	0.00450322	0.0651747	0.0201168	0.00321031	0.00410771	0.299475	0.00296799	0.0184129	0.193678	0.0167001
AGAP000772	X	0.0383971	0.00216881	0.00431141	0.0510125	0.00996109	0.137254	0.00773255	0.00032865	0.00194464	0.030542	0.000104839	0.0126043	0.0303812	0.00148171
AGAP000773	X	0.110817	0.0117517	0.0083152	0.0270778	0.00515486	0.0856139	0.0173953	0.00311718	0.00950841	0.253593	0.00804631	0.020257	0.220994	0.00765708
AGAP000774	X	0.0638716	0.00773135	0.00730777	0.0233958	0.00422042	0.0732024	0.0100328	0.00470802	0.00455434	0.161808	0.00228382	0.00963865	0.111663	0.00365456
AGAP000776	X	0.116572	0.0170441	0.0163198	0.0278267	0.00731873	0.0818714	0.020606	0.00704666	0.009025	0.297718	0.00448905	0.0233879	0.176807	0.014683
AGAP000778	X	0.0967949	0.0140868	0.00946615	0.0519076	0.00628622	0.175351	0.0116408	0.00752685	0.00586153	0.222117	0.00570451	0.00749345	0.0914353	0.00773903
AGAP000779	X	0.114194	0.0142115	0.00992565	0.0303386	0.00394333	0.0862703	0.0127296	0.00542711	0.00641292	0.354877	0.00252146	0.00820923	0.0905307	0.00885177
AGAP000780	X	0.039761	0.00699928	0.0102271	0.027426	0.00711111	0.00648969	0.11782	0.00880907	0.0159487	0.0162093	-0.00308038	0.0140648	0.00732199	0.00833493
AGAP000781	X	0.0308585	0.00552457	0.0167701	0.0354973	0.00968899	0.125712	0.00697343	0.00156617	0.0120445	0.00366441	0.00192065	0.00370096	0.00333863	0.000633617
AGAP000782	X	0.075503	0.00632948	0.0375777	0.0847588	0.0154775	0.10865	0.0515362	0.0344401	0.0137857	0.0275117	0.0119181	0.00556664	0.1701	0.0116587
AGAP000783	X	0.08856	0.00699673	0.0141984	0.0476235	0.00552876	0.110442	0.0343324	0.0108682	0.0103514	0.136359	0.00558334	0.0252715	0.182914	0.00744739
AGAP000784	X	0.102284	0.00924873	0.0157855	0.0497119	0.00686607	0.120228	0.0205103	0.0109948	0.00487813	0.0248836	0.00867978	0.0217895	0.349953	0.00951154
AGAP000785	X	0.129846	0.00916131	0.00915219	0.0836464	0.0105865	0.186034	0.0540587	0.0066598	0.00873623	0.246231	0.00214941	0.0659557	0.143218	0.0115392
AGAP000786	X	0.110943	0.0154142	0.0106158	0.0831559	0.0107211	0.0937901	0.0978146	0.0202288	0.0106698	0.150234	0.00363014	0.0291257	0.224383	0.00859695
AGAP000787	X	0.126962	0.00894862	0.0203679	0.118482	0.0180992	0.193569	0.0606449	0.0210396	0.0158782	0.180198	0.00389773	0.108791	0.115411	0.0166675
AGAP000788	X	0.191576	0.0167584	0.0305643	0.185373	0.0122526	0.283129	0.149267	0.0207585	0.0252029	0.275972	0.00663935	0.0731065	0.13327	0.0226027
AGAP000789	X	0.165667	0.0149428	0.0436292	0.0633029	0.0179775	0.177674	0.0165388	0.0376506	0.0370207	0.22905	0.0259997	0.284997	0.0898751	0.00907665
AGAP000790	X	0.130738	0.0119669	0.0102152	0.0503312	0.00308238	0.100381	0.0254734	0.0162081	0.00551344	0.217137	-0.000367308	0.0363357	0.327139	0.0038628
AGAP000791	X	0.0929267	0.0133889	0.0230943	0.0656793	0.0058338	0.0938638	0.0462084	0.00769408	0.00855089	0.240345	-0.0049472	0.0467437	0.0599863	0.0122511
AGAP000792	X	0.146337	0.0178014	0.0197254	0.105513	0.0164107	0.267981	0.0407863	0.0358383	0.0102207	0.215766	0.0124777	0.0215418	0.17977	0.00677422
AGAP000793	X	0.0940649	0.0112254	0.0143245	0.0544676	0.00606359	0.1485	0.0246965	0.0151297	0.012662	0.151783	0.0130236	0.0379117	0.141365	0.00530525
AGAP000794	X	0.123526	0.0139393	0.0132387	0.0454313	0.00964691	0.104743	0.0465482	0.00890831	0.00837633	0.228837	0.00432187	0.0533298	0.238368	0.0133371
AGAP000795	X	0.0747022	0.0113599	0.0161707	0.0450223	0.00755952	0.125687	0.0187736	0.0351215	0.00739309	0.0722901	0.0137008	0.0169246	0.142373	0.0107489
AGAP000797	X	0.117457	0.0139287	0.0146184	0.0634765	0.0103302	0.127991	0.0601677	0.0217969	0.0128894	0.255059	0.0078172	0.0179591	0.122267	0.0162513
AGAP000798	X	0.126824	0.0196596	0.0149074	0.0502895	0.00837604	0.104009	0.0522859	0.0215182	0.0116657	0.309984	0.0114015	0.0220207	0.130525	0.0147976
AGAP000801	X	0.133406	0.0193076	0.0194664	0.0761794	0.00836241	0.129533	0.0547313	0.0299495	0.0136186	0.28452	0.010126	0.056552	0.140034	0.01299
AGAP000803	X	0.169635	0.0231086	0.0266217	0.126751	0.0173618	0.247513	0.102716	0.0493362	0.0215509	0.161761	0.0129204	0.0737863	0.232621	0.0246179
AGAP000804	X	0.114225	0.0323116	0.00805366	0.12552	0.0143598	0.0230456	0.292348	0.00470251	0.0371171	0.0654109	-0.00171648	0.0120114	0.0895373	0.00877256
AGAP000805	X	0.191393	0.0190537	0.0452019	0.05733	0.0184262	0.0408213	0.101512	0.0701141	0.0220636	0.373478	0.0302829	0.0304237	0.293119	0.0183151
AGAP000806	X	0.167706	0.0381524	0.0608154	0.114815	0.0181542	0.0835091	0.235943	0.066321	0.0294522	0.191197	0.0290169	0.0542376	0.197043	0.0101783
AGAP000807	X	0.0957285	0.0201651	0.0330933	0.0479646	0.00766455	0.0999053	0.115264	0.127096	0.0126013	0.0231057	0.0247444	0.027683	0.0543588	0.0188894
AGAP000808	X	0.234556	0.043133	0.0383515	0.0680556	0.00496957	0.088696	0.0441162	0.0537307	0.0064951	0.504765	0.0537006	0.089071	0.288553	0.00350538
AGAP000809	X	0.195775	0.0428241	0.0182203	0.179484	0.0140085	0.125721	0.283249	0.0594396	0.0213586	0.302607	0.0221276	0.0338131	0.112662	0.0177872
AGAP000810	X	0.164533	0.0265952	0.0294724	0.157322	0.0111379	0.236919	0.162396	0.0602325	0.0248772	0.141528	0.0249722	0.0370212	0.173739	0.0212124
AGAP000812	X	0.102656	0.0138929	0.00915155	0.0980768	0.00958382	0.133177	0.134721	0.0228241	0.0166446	0.0309983	0.00921744	0.0280295	0.182229	0.0154492
AGAP000813	X	0.0731755	0.00548361	0.00542109	0.0473234	0.00322483	0.072803	0.0421061	0.00751629	0.0236424	0.0773567	0.0116198	0.101571	0.0804645	0.0138937
AGAP000814	X	0.132105	0.0282929	0.0235656	0.100728	0.00990553	0.0515416	0.227176	0.0529198	0.0235057	0.0776457	0.0283541	0.0850313	0.156135	0.0159549
AGAP000815	X	0.189764	0.0514989	0.0153169	0.134817	0.00641972	0.192274	0.276065	0.0765365	0.0505208	0.156949	0.0463307	0.0389229	0.0876389	0.0263932
AGAP000819	X	0.449835	0.119197	0.037308	0.415582	0.0235767	0.0704991	0.737664	0.0697835	0.0610043	0.119832	6.28e-05	0.0467939	0.284975	0.0387169
AGAP000820	X	0.20299	0.0598268	0.0361448	0.20808	0.0135411	0.134563	0.402602	0.106013	0.0305931	0.0156271	0.0308206	0.0256819	0.127858	0.0441276
AGAP000821	X	0.254192	0.0143204	0.0281596	0.294034	0.0103209	0.246546	0.253117	0.0764648	0.0476913	0.0631498	0.0354843	0.0393766	0.414147	0.0731933
AGAP000822	X	0.197038	0.0157062	0.0371373	0.13513	0.02257	0.336662	0.0599961	0.0656346	0.0269782	0.0434424	0.0151352	0.0196353	0.3497	0.059113
AGAP000823	X	0.0993621	0.00977493	0.0175958	0.118783	0.0100164	0.14228	0.094382	0.0278164	0.0592559	0.0734061	0.00513046	0.0203606	0.059635	0.0162418
AGAP000824	X	0.21085	0.0318706	0.0354474	0.226323	0.014605	0.171916	0.373302	0.0528177	0.055074	0.0982672	0.0258567	0.0365978	0.160451	0.0246955
AGAP000825	X	0.228857	0.0409888	0.0826511	0.126191	0.0251878	0.370862	0.0334795	0.138252	0.0238097	0.246841	0.0669638	0.0175971	0.250067	0.0145899
AGAP000826	X	0.252376	0.0235306	0.0589405	0.297081	0.0340977	0.206222	0.339992	0.0797615	0.0920341	0.204153	0.0316068	0.056879	0.110182	0.0688036
AGAP000829	X	0.303702	0.0121333	0.0769983	0.417953	0.0427575	0.354943	0.388769	0.11553	0.0987099	0.121352	0.0265192	0.032035	0.137282	0.0739091
AGAP000830	X	0.37703	0.047796	0.0679516	0.422365	0.0253929	0.292257	0.526857	0.0828755	0.0871112	0.358278	0.0124874	0.021857	0.110309	0.0600943
AGAP000831	X	0.237518	0.00907153	0.0622842	0.335496	0.0239454	0.339031	0.264672	0.0972033	0.0662083	0.114829	0.013471	0.0375758	0.146145	0.0493635
AGAP000832	X	0.417256	0.0954915	0.0290886	0.350939	0.0123356	0.515008	0.527013	0.0299941	0.052668	0.356653	0.00704236	0.0753913	0.0288733	0.0233359
AGAP000833	X	0.367949	0.00131838	0.076867	0.561571	0.0487132	0.478912	0.477597	0.08531	0.154095	0.0409861	0.00828325	0.0589287	0.00592484	0.0692091
AGAP000834	X	0.267883	0.0161994	0.0695763	0.393066	0.0382845	0.342458	0.349922	0.136016	0.0705019	0.146635	0.0187811	0.0604614	0.0523521	0.0358421
AGAP000835	X	0.381344	0.0211643	0.0406135	0.567277	0.0282949	0.460223	0.496987	0.0613565	0.113785	0.184355	0.00734099	0.0954716	0.0544377	0.0592056
AGAP000840	X	0.264195	0.0538952	0.0138295	0.302278	0.00781754	0.278411	0.398077	0.0298446	0.0374344	0.189113	0.0165787	0.0419592	0.229599	0.0333994
AGAP000841	X	0.210415	0.0430799	0.012135	0.229545	0.00627847	0.324237	0.330799	0.0202056	0.0242643	0.0738545	0.0187295	0.0519901	0.146199	0.020485
AGAP000842	X	0.303515	0.0616497	0.0133684	0.355496	0.0116734	0.304656	0.533078	0.0292325	0.0349285	0.0888612	0.00409779	0.0570575	0.180171	0.0274805
AGAP000843	X	0.236397	0.0291127	0.0232983	0.31264	0.0109104	0.252663	0.377487	0.0473994	0.0391559	0.159259	0.0154984	0.0421602	0.151327	0.0376766
AGAP000844	X	0.11443	0.016221	0.0201518	0.0786555	0.0175607	0.276929	0.021345	0.0501699	0.00943607	0.0967901	0.0226404	0.0301819	0.0107678	0.0568601
AGAP000847	X	0.219961	0.0199038	0.029018	0.292326	0.0218944	0.241887	0.310261	0.060996	0.0389346	0.0957378	0.0221744	0.106301	0.190854	0.0436648
AGAP000848	X	0.173618	0.0182886	0.0235411	0.204733	0.0141935	0.201263	0.221762	0.0456683	0.0214148	0.157035	0.00918924	0.109815	0.152225	0.016277
AGAP000849	X	0.178786	0.0290469	0.021143	0.174908	0.015506	0.506638	0.0124099	0.00844187	0.0285942	0.0653129	0.00199789	0.0071752	0.0113431	0.038173
AGAP000850	X	0.181227	0.0213288	0.0254537	0.181801	0.0166643	0.167391	0.242559	0.0439096	0.0270532	0.11195	0.0119733	0.0271043	0.272985	0.0397225
AGAP000851	X	0.115138	0.00592562	0.00948555	0.0967638	0.00708154	0.0998173	0.0745954	0.0113308	0.00412463	0.0943107	-0.000281211	0.0251208	0.283529	0.0536384
AGAP000852	X	0.228245	0.0554966	0.00550801	0.350116	0.00622435	0.0322966	0.557246	0.0193385	0.0375415	0.0574032	-0.0058706	0.0124962	0.0613485	0.0149068
AGAP000853	X	0.17845	0.0191446	0.0138243	0.233419	0.0109597	0.223603	0.19127	0.00596866	0.0566277	0.1153	0.00408509	0.0123024	0.242376	0.0524713
AGAP000854	X	0.194318	0.016936	0.0156014	0.227538	0.0208985	0.16563	0.262252	0.0225424	0.0370013	0.165345	0.000724157	0.00391862	0.263455	0.0587657
AGAP000855	X	0.17339	0.0188643	0.0250695	0.204158	0.011532	0.200389	0.267764	0.0285875	0.0546913	0.113594	0.0143674	0.0634654	0.0760287	0.0353871
AGAP000856	X	0.187182	0.0241922	0.0333827	0.181976	0.0132471	0.156977	0.240526	0.0396964	0.0486007	0.0951869	0.0117472	0.0359457	0.320427	0.0123494
AGAP000857	X	0.129948	0.00982378	0.0123819	0.0522203	0.00692249	0.146233	0.0252878	0.00958	0.0160875	0.0823704	0.00994378	0.0420181	0.360653	0.0214779
AGAP000858	X	0.216191	0.0223787	0.0165292	0.282435	0.0105947	0.281005	0.308053	0.02049	0.0330319	0.148812	0.00743665	0.0448123	0.182236	0.0405893
AGAP000859	X	0.43132	0.0292936	0.0685694	0.529012	0.046422	0.630687	0.394517	0.0751362	0.0995921	0.126991	0.0321372	0.0324536	0.22062	0.0601436
AGAP000860	X	0.206452	0.0233626	0.0273148	0.310086	0.019194	0.265972	0.330987	0.0459844	0.0395737	0.11194	0.0178976	0.0331073	0.0947631	0.0406024
AGAP000861	X	0.300482	0.0243427	0.0320041	0.444744	0.0229301	0.380667	0.394508	0.0183357	0.122442	0.144347	0.0120897	0.0358696	0.156242	0.0413599
AGAP000862	X	0.192851	0.0160925	0.0520778	0.19499	0.0203848	0.244628	0.19434	0.0370491	0.0756962	0.0761921	0.018517	0.0507432	0.0589731	0.144063
AGAP000863	X	0.227386	0.0275749	0.0150638	0.341783	0.0141055	0.353825	0.341886	0.0112099	0.053546	0.124546	0.006018	0.0209512	0.0838315	0.0264063
AGAP000864	X	0.194457	0.0231017	0.0176996	0.32355	0.00617955	0.255429	0.342587	0.032816	0.0504912	0.0954875	0.0246824	0.0474477	0.0419672	0.0118007
AGAP000865	X	0.117839	0.0152654	0.0136908	0.119205	0.00808548	0.133843	0.131179	0.0180461	0.0168641	0.115968	0.0125934	0.0413473	0.180584	0.0174401
AGAP000866	X	0.122131	0.00714903	0.0140614	0.0313976	0.00293594	0.0218136	0.0256654	0.00391604	0.00912843	0.118559	0.00917495	0.0216714	0.4073	0.0287221
AGAP000867	X	0.056349	0.00391357	0.00304545	0.0255198	0.00656369	0.016017	0.0253993	0.00544743	0.000720314	0.125082	-0.00127483	0.10621	0.0784633	0.0014783
AGAP000868	X	0.101579	0.038432	0.00650005	0.0544293	0.0101427	0.0846497	0.189887	0.00774612	0.0117271	0.0751947	0.00875463	0.0370624	0.145942	0.00576245
AGAP000869	X	0.0990097	0.0107182	0.0111378	0.0690244	0.00631248	0.11105	0.0646684	0.0136248	0.0114954	0.134245	0.00649812	0.0282043	0.165322	0.0333073
AGAP000870	X	0.0982553	0.00586028	0.0112961	0.119172	0.0128109	0.15147	0.0959438	0.0187226	0.0144695	0.0796017	0.00900878	0.036564	0.144374	0.0116407
AGAP000871	X	0.0837847	0.000250434	0.00565622	0.135219	0.00249759	0.132295	0.104597	0.00402831	0.0114241	0.0290374	0.00757543	0.0626341	0.132237	0.0053224
AGAP000874	X	0.166388	0.01718	0.035111	0.230832	0.0313165	0.225394	0.24447	0.0392121	0.0396453	0.101163	0.00806614	0.0186068	0.152937	0.0121111
AGAP000875	X	0.117187	0.00725259	0.0112366	0.133714	0.00214993	0.155562	0.123714	0.00937125	0.0118855	0.0668338	0.00122909	0.0501801	0.22872	0.016628
AGAP000876	X	0.253271	0.0106012	0.0908403	0.289107	0.0332429	0.290661	0.253451	0.0773011	0.086396	0.11839	0.0256055	0.0362841	0.290355	0.0586135
AGAP000877	X	0.200797	0.00619971	0.0450793	0.286955	0.0108563	0.279536	0.230448	0.0440678	0.0541674	0.0504715	0.00946267	0.0593157	0.238239	0.0394176
AGAP000878	X	0.150843	0.0157097	0.0153246	0.22117	0.0045394	0.229055	0.181821	0.00882482	0.0098368	0.198398	0.00626363	0.0396703	0.106275	0.0209952
AGAP000879	X	0.124107	0.0182089	0.018062	0.0904388	0.0107053	0.0812942	0.173248	0.0108874	0.029509	0.0945313	0.0160587	0.0514048	0.229906	0.00403831
AGAP000880	X	0.12886	0.0157304	0.0105909	0.082686	0.0064567	0.28001	0.0352232	0.00457291	0.0109987	0.00192654	0.00215656	0.0904474	0.26401	0.0109881
AGAP000881	X	0.156217	0.00966236	0.0192343	0.219437	0.00438485	0.348954	0.109113	0.0132503	0.0315617	0.0601229	0.0103741	0.0680328	0.122793	0.0184518
AGAP000882	X	0.210149	0.0391921	0.011384	0.287707	0.00578354	0.307456	0.289983	0.0132497	0.0392562	0.120365	0.025935	0.0138316	0.21528	0.0129402
AGAP000883	X	0.0924149	0.00799913	0.00823329	0.135638	0.0100081	0.216735	0.11289	0.00987041	0.0154253	0.0182543	0.00299786	0.0725672	0.0323138	0.00785824
AGAP000884	X	0.115761	0.00704445	0.0101463	0.152403	0.00703088	0.258004	0.0820086	0.00941079	0.0119947	0.0526425	0.00443116	0.0576163	0.149135	0.0101436
AGAP000885	X	0.125862	0.0126691	0.0110249	0.121561	0.00843101	0.264562	0.0711928	0.0075537	0.0147324	0.0495609	0.00656418	0.0321347	0.230171	0.00836191
AGAP000886	X	0.0906506	0.00859065	0.0179309	0.070274	0.00292953	0.113598	0.0512041	0.00405272	0.0214858	0.132563	0.00484241	0.0226838	0.167624	0.0049633
AGAP000887	X	0.0891966	0.0175324	0.00466244	0.092038	0.00382335	0.0974402	0.100229	0.0037123	0.015586	0.135514	0.000795876	0.028275	0.12259	0.00570727
AGAP000888	X	0.137115	0.00392606	0.0144533	0.19302	0.00168134	0.284046	0.0820134	0.0108954	0.0339741	0.104352	0.00445317	0.0749887	0.119189	0.00878543
AGAP000889	X	0.0616571	0.00411042	0.0113199	0.0333196	0.0027841	0.0280375	0.0323283	0.00255639	0.00519585	0.0412897	-0.00592205	0.0291938	0.241742	0.000575648
AGAP000890	X	0.0958896	0.0109503	0.0108188	0.127771	0.00205775	0.213162	0.0821599	0.0121051	0.00932008	0.107183	0.00223359	0.035431	0.043986	0.0133166
AGAP000891	X	0.100191	0.0108268	0.00950172	0.113698	0.00877858	0.182122	0.107843	0.00717585	0.0118383	0.112309	0.00864717	0.0243527	0.0902002	0.0123452
AGAP000892	X	0.0231251	-0.00011408	0.00279069	0.0307466	0.00909653	0.0228985	0.0239486	0.0184675	0.00430499	0.00988478	0.0168916	0.013113	0.0188819	0.00831575
AGAP000893	X	0.261894	0.031551	0.0250415	0.321251	0.0225763	0.474359	0.265695	0.0240066	0.0425144	0.0875261	0.0130245	0.053902	0.205329	0.0193798
AGAP000894	X	0.127945	0.00690156	0.0151361	0.183764	0.0129278	0.217265	0.141513	0.015775	0.0281275	0.0763639	0.00545112	0.0520805	0.130008	0.0192363
AGAP000896	X	0.269356	0.0191115	0.0306219	0.434024	0.0154197	0.365886	0.384694	0.0280224	0.077444	0.116122	0.00960138	0.0275303	0.154369	0.0338774
AGAP000897	X	0.0714133	0.0104339	0.00643998	0.0674948	0.0076845	0.0550553	0.0590794	0.000936159	0.0101508	0.218167	-0.000516854	0.00953032	0.0202818	0.00758588
AGAP000898	X	0.275894	0.0111704	0.0308037	0.438263	0.0183259	0.399424	0.372165	0.0436806	0.0638402	0.120283	0.0204254	0.0202813	0.146324	0.0429506
AGAP000899	X	0.0855311	0.00677882	0.00580897	0.142048	0.00346552	0.129501	0.130576	0.00413972	0.0198707	0.106369	0.00103256	0.0148923	0.041375	0.00809474
AGAP000900	X	0.0795082	0.0110168	0.00823261	0.0867666	0.00649124	0.15173	0.0912537	0.00625054	0.0113645	0.0616407	0.0109532	0.0137114	0.0909393	0.0113739
AGAP000901	X	0.14362	0.00544612	0.0339306	0.216786	0.00983153	0.192643	0.186037	0.0157958	0.0723669	0.00606131	0.0387691	0.0210567	0.180215	0.0143623
AGAP000903	X	0.224725	0.0136437	0.0204219	0.368121	0.0153792	0.333198	0.31463	0.0275478	0.0559902	0.117679	0.0311842	0.028363	0.135312	0.0222041
AGAP000904	X	0.160115	0.0100674	0.025154	0.225121	0.0101242	0.274121	0.174221	0.0227482	0.0322872	0.0703186	0.0212136	0.0439336	0.17945	0.0200841
AGAP000906	X	0.336551	0.010345	0.0511993	0.495104	0.0278124	0.309826	0.517292	0.0767182	0.104402	0.0606297	0.0475541	0.0352745	0.194932	0.0578895
AGAP000907	X	0.116752	0.00613551	0.0261665	0.149976	0.0119168	0.128919	0.16191	0.0147531	0.0433187	0.0823333	0.0100968	0.104232	0.0517532	0.0199488
AGAP000908	X	0.164209	0.0151361	0.0195566	0.253634	0.00691804	0.163858	0.309243	0.0204271	0.0488021	0.0672772	0.0150352	0.0343351	0.107657	0.0248683
AGAP000909	X	0.160441	0.019306	0.0121806	0.21055	0.00748381	0.206234	0.21161	0.0181519	0.0214856	0.115122	0.0037342	0.0600906	0.218157	0.00900124
AGAP000911	X	0.221971	0.0173725	0.0212658	0.293916	0.00924691	0.493566	0.107972	0.0174247	0.0300611	0.0692448	0.00243656	0.0186923	0.221897	0.0204254
AGAP000912	X	0.220334	0.0107795	0.0214521	0.347704	0.0218986	0.431772	0.231387	0.021135	0.0470047	0.0842468	0.0302785	0.0450596	0.101697	0.0191737
AGAP000913	X	0.136231	0.0134386	0.00846132	0.158869	0.0297721	0.159908	0.182784	0.0072068	0.0186241	0.0823769	-0.000433348	0.0835368	0.219295	0.0045551
AGAP000915	X	0.0965185	0.0113902	0.00885387	0.0457574	0.00324285	0.0839001	0.0770473	0.00471933	0.0121176	0.0137887	0.00267012	0.0858862	0.266328	0.0161934
AGAP000922	X	0.197408	0.027152	0.0165846	0.17897	0.00966618	0.421423	0.175037	0.0118129	0.0157416	0.133357	0.00969592	0.04063	0.130395	0.0077082
AGAP000923	X	0.106024	0.00286497	0.0323215	0.134973	0.0379512	0.13647	0.115956	0.0223283	0.0219929	0.0283821	0.00953446	0.0528277	0.162493	0.0371145
AGAP000924	X	0.183573	0.0196634	0.0210763	0.286354	0.00457358	0.183716	0.34372	0.0196469	0.0246571	0.144073	0.00781371	0.00901585	0.134917	0.0202381
AGAP000926	X	0.138777	0.0118707	0.0182601	0.174352	0.00893522	0.231286	0.144717	0.0157526	0.0274674	0.0665569	0.0246649	0.0400965	0.182783	0.019102
AGAP000927	X	0.136704	0.00918562	0.0139624	0.209451	0.00894262	0.336805	0.105898	0.0105957	0.0184316	0.0373823	0.00710991	0.0879547	0.0372859	0.0310356
AGAP000928	X	0.210997	0.00476181	0.0212883	0.356985	0.0222934	0.323887	0.290051	0.0346539	0.0414656	0.0509669	0.0079616	0.0394457	0.199728	0.0286895
AGAP000929	X	0.188962	0.0177152	0.0203624	0.278531	0.0224682	0.329822	0.231932	0.0183613	0.0497943	0.0729757	0.0100971	0.0307095	0.153164	0.0200045
AGAP000930	X	0.173376	0.00762102	0.0161345	0.309155	0.0169069	0.312329	0.239925	0.0160881	0.0437997	0.0863185	0.0142419	0.031749	0.0612467	0.0221926
AGAP000931	X	0.322982	0.0182465	0.0327488	0.515687	0.0322104	0.420847	0.463424	0.0463584	0.0689913	0.0709858	0.0328754	0.0491874	0.180458	0.0425881
AGAP000932	X	0.327813	0.0256333	0.032648	0.492408	0.0254111	0.411864	0.473015	0.0347117	0.0796136	0.0798159	0.0345878	0.0530097	0.185608	0.040523
AGAP000933	X	0.354923	0.020963	0.0389941	0.573327	0.0245401	0.483502	0.49505	0.032329	0.0950983	0.112381	0.0403208	0.0457805	0.0398189	0.0406756
AGAP000934	X	0.44057	0.0162866	0.0562946	0.641905	0.046114	0.542239	0.550466	0.065015	0.114748	0.170185	0.0446791	0.0375158	0.0629129	0.0675547
AGAP000935	X	0.302789	0.0102913	0.025982	0.459104	0.0224231	0.389681	0.389519	0.030153	0.0631819	0.09149	0.0239976	0.0395871	0.304328	0.0467009
AGAP000937	X	0.643989	0.018717	0.0827618	0.815169	0.0581653	0.677327	0.692522	0.0977872	0.179967	0.0917651	0.0682605	0.0432598	0.0848629	0.106756
AGAP000938	X	0.199128	0.00439289	0.0358821	0.367244	0.0319775	0.313317	0.305088	0.0387414	0.0629745	0.0475315	0.0410691	0.0346253	0.0250509	0.035691
AGAP000939	X	0.603235	0.0109057	0.0635221	0.774886	0.0441744	0.731182	0.597581	0.0801983	0.146177	0.134954	0.0557638	0.0195431	0.0636282	0.0830597
AGAP000940	X	0.338744	0.0158466	0.034756	0.534347	0.0207517	0.491763	0.445677	0.0430975	0.0752131	0.104106	0.0327138	0.0395207	0.0827748	0.0590982
AGAP000941	X	0.521814	0.0237578	0.0610096	0.709021	0.0369145	0.614748	0.618221	0.0569193	0.137081	0.0754691	0.0542776	0.0348148	0.134303	0.0773392
AGAP000942	X	0.17326	0.00908739	0.0273056	0.233269	0.00276088	0.197144	0.195317	0.0173939	0.0333414	0.211198	0.00267671	0.0222219	0.187427	0.0356626
AGAP000943	X	0.148349	0.0135704	0.00299158	0.166796	0.011016	0.136232	0.146363	0.00469117	0.00311754	0.240937	0.0118631	0.0307346	0.232851	0.0185492
AGAP000944	X	0.272374	0.00912346	0.0390762	0.485297	0.0394536	0.40251	0.413786	0.0395863	0.0782751	0.0328916	0.0271314	0.0295463	0.057481	0.0443761
AGAP000945	X	0.354274	0.0217592	0.0453871	0.518545	0.0261135	0.505451	0.438466	0.0470341	0.0741232	0.145085	0.043397	0.0426285	0.138439	0.0429272
AGAP000946	X	0.436026	0.0153294	0.0672075	0.622071	0.0494534	0.527271	0.532329	0.0659259	0.120739	0.0806506	0.044779	0.039699	0.236728	0.0646305
AGAP000947	X	0.0461337	0.00115406	0.0118566	0.0752245	0.0207156	0.104549	0.0565458	0.0243422	0.00736484	0.0122461	0.00624022	0.0229263	0.0209719	0.00213388
AGAP000948	X	0.336506	0.0051935	0.082107	0.431307	0.0499854	0.338701	0.409673	0.0798002	0.127408	0.100431	0.0459212	0.0840268	0.273967	0.0711496
AGAP000949	X	0.500227	0.0161121	0.114138	0.56128	0.0623985	0.49953	0.536211	0.100229	0.186544	0.154089	0.0926619	0.0266858	0.325882	0.116739
AGAP000950	X	0.426832	0.0189121	0.0832053	0.54564	0.0297536	0.46237	0.503082	0.0844698	0.147137	0.157009	0.0779138	0.041401	0.302767	0.0257834
AGAP000951	X	0.202634	0.0215724	0.0302894	0.0376184	0.0018491	0.0366568	0.0273362	0.0166786	0.01272	0.373265	0.0210225	0.0427352	0.443773	0.0193788
AGAP000952	X	0.179477	0.00453852	0.00766218	0.381012	0.019106	0.311982	0.333694	0.0119324	0.0397828	0.0170371	0.0130982	0.00256274	0.0151421	0.0266483
AGAP000953	X	0.317074	0.0386518	0.0373328	0.459746	0.0268323	0.196383	0.553426	0.0423678	0.0940074	0.0558416	0.0298828	0.00140783	0.233065	0.0526284
AGAP000954	X	0.444148	0.0235337	0.0574447	0.632283	0.0384683	0.635606	0.511669	0.0579965	0.110648	0.0513345	0.0383288	0.0148227	0.0347802	0.0610905
AGAP000955	X	0.310916	0.0177797	0.0210853	0.460816	0.0217738	0.436482	0.40642	0.034495	0.0579619	0.182213	0.0166852	0.0476859	0.15998	0.029031
AGAP000957	X	0.197849	0.0105693	0.0248939	0.268911	0.0162822	0.281071	0.220743	0.0384743	0.0239222	0.128755	0.0166006	0.0706755	0.237163	0.0218573
AGAP000958	X	0.538493	0.0155265	0.0443124	0.751931	0.028436	0.646173	0.636772	0.0649721	0.113893	0.0853358	0.0331847	0.0200904	0.0875717	0.0719401
AGAP000960	X	0.232864	0.00757994	0.0246105	0.391036	0.0166916	0.374764	0.314681	0.0227	0.044008	0.134667	0.0147064	0.0159737	0.129252	0.0275576
AGAP000961	X	0.257328	0.0150217	0.0159062	0.375536	0.0124162	0.334487	0.345934	0.018732	0.0385242	0.176862	0.0134407	0.0655333	0.240069	0.0148428
AGAP000962	X	0.370657	0.0186051	0.0317449	0.530607	0.0164787	0.514959	0.436743	0.0380798	0.0649557	0.192519	0.0212889	0.0196136	0.23109	0.038286
AGAP000963	X	0.474463	0.00212282	0.0385559	0.69848	0.0310416	0.63817	0.530755	0.0392018	0.120485	0.0770569	0.0146634	0.0975185	0.0709093	0.0758511
AGAP000964	X	0.180462	0.0190314	0.00615511	0.267044	-0.000592307	0.223229	0.238991	0.0260339	0.0205909	0.285598	0.0112313	0.0353785	0.0487876	0.00762251
AGAP000965	X	0.363188	0.0329177	0.0447669	0.424812	0.0160787	0.620914	0.2773	0.0361888	0.0641829	0.0884944	0.0219101	0.0900857	0.213593	0.0386042
AGAP000966	X	0.233179	0.00981846	0.0332545	0.332726	0.0291816	0.274164	0.29408	0.0225317	0.0606505	0.182636	0.0215305	0.0373311	0.237966	0.0249886
AGAP000967	X	0.439716	0.030311	0.0366696	0.652817	0.0328303	0.514503	0.613936	0.0476636	0.0852157	0.143154	0.0243032	0.0144951	0.0575183	0.0574184
AGAP000968	X	0.192247	0.0044295	0.0199906	0.344507	0.00877838	0.397231	0.223406	0.0194648	0.0323283	0.0218365	0.00694223	0.126211	0.0457954	0.018973
AGAP000969	X	0.480847	0.0188798	0.0317037	0.712199	0.0230112	0.588939	0.611757	0.0417802	0.100387	0.0728573	0.0385428	0.0845875	0.0796765	0.0598596
AGAP000970	X	0.10462	0.0133984	0.00818344	0.0643913	0.00954924	0.0206164	0.146904	0.00524307	0.0115658	0.0251493	0.000630979	0.0853515	0.288752	0.00702375
AGAP000971	X	0.30359	0.022629	0.0268858	0.49663	0.0186335	0.425364	0.473648	0.0340269	0.064385	0.0393459	0.0199186	0.0250675	0.0752284	0.0529547
AGAP000973	X	0.316085	0.0147959	0.0329014	0.472269	0.0232134	0.481442	0.38281	0.0287982	0.0529195	0.0683913	0.0189916	0.0388364	0.255528	0.0433831
AGAP000974	X	0.499595	0.0152237	0.0495122	0.699254	0.0371581	0.616214	0.578387	0.0664641	0.110345	0.0848731	0.0411206	0.0444257	0.204182	0.0637816
AGAP000975	X	0.388764	0.011521	0.0370633	0.604056	0.0293162	0.505757	0.500352	0.0605709	0.0890445	0.132285	0.0347096	0.122503	0.0541703	0.0562714
AGAP000976	X	0.108074	0.0355184	-0.000683785	0.132438	0.0278387	0.00445634	0.368203	0.0027773	0.0222372	0.0045253	-0.00308183	0.00432658	0.00256434	0.00539207
AGAP000977	X	0.374174	0.0109254	0.0418028	0.606228	0.0281796	0.521034	0.503731	0.0455708	0.0904338	0.0440404	0.0306091	0.0789447	0.0543884	0.0543143
AGAP000978	X	0.25676	0.0129168	0.0250012	0.405701	0.0198496	0.435513	0.320113	0.0314323	0.0417117	0.0595522	0.0111053	0.0848918	0.155851	0.0268883
AGAP000979	X	0.262763	0.0161736	0.0249001	0.400933	0.0210157	0.35068	0.365281	0.0404199	0.0446557	0.0566622	0.012702	0.112195	0.234715	0.0282113
AGAP000981	X	0.556165	0.0175496	0.0505968	0.766061	0.0371619	0.640996	0.653544	0.0662976	0.128914	0.0771328	0.0426448	0.0463619	0.104351	0.0696009
AGAP000982	X	0.279994	0.0171442	0.0248693	0.470654	0.0204126	0.396987	0.437601	0.0308833	0.0625516	0.039605	0.0203465	0.0537282	0.102074	0.0356797
AGAP000983	X	0.421505	0.0139219	0.0445303	0.629518	0.0251047	0.586487	0.503404	0.0534213	0.092964	0.0897884	0.0302718	0.0624264	0.121003	0.0476114
AGAP000984	X	0.37013	0.0171933	0.0393925	0.56091	0.0279117	0.53369	0.473441	0.0554291	0.0772665	0.0360709	0.032715	0.0852727	0.130462	0.0399779
AGAP000985	X	0.292335	0.00430998	0.0240801	0.442137	0.0193101	0.56428	0.202517	0.0227148	0.0535043	0.0439817	0.0208019	0.0158457	0.260017	0.0232278
AGAP000986	X	0.258873	0.00929802	0.0179256	0.403159	0.0107503	0.469995	0.281827	0.0199225	0.0417412	0.0199011	0.00931076	0.0950234	0.205873	0.0212425
AGAP000987	X	0.23934	0.0212051	0.0186488	0.302944	0.00741888	0.504844	0.172724	0.0271962	0.0238961	0.0411304	0.00587058	0.102057	0.155843	0.030068
AGAP000988	X	0.518016	0.0233422	0.0396667	0.705181	0.0236822	0.644366	0.587228	0.0498758	0.113409	0.078466	0.0436853	0.0710543	0.203571	0.0421316
AGAP000989	X	0.419626	0.0103642	0.0399467	0.639836	0.0275262	0.527635	0.53608	0.0571196	0.101085	0.0720705	0.0376791	0.124008	0.139711	0.0477362
AGAP000990	X	0.33438	0.0448834	0.02523	0.448614	0.019045	0.512205	0.428688	0.0276968	0.071527	0.0699393	0.0106256	0.114555	0.102543	0.0265233
AGAP000991	X	0.208553	0.0289339	0.00944434	0.308616	0.0207689	0.223463	0.34616	0.00857889	0.0506872	0.0849331	0.0105013	0.126717	0.15813	0.0146063
AGAP000992	X	0.339753	0.0146974	0.0347999	0.513758	0.0360008	0.539741	0.426514	0.0368957	0.0733816	0.0266121	0.0362248	0.0480248	0.130822	0.026321
AGAP000994	X	0.391565	0.0149619	0.0560357	0.589837	0.0362556	0.544207	0.487314	0.0516088	0.0975102	0.0585708	0.0470388	0.122628	0.0574715	0.055971
AGAP000995	X	0.687119	0.0158795	0.0708793	0.850832	0.0528701	0.707843	0.727088	0.0890617	0.173544	0.0883409	0.0671357	0.0182594	0.0826799	0.0961207
AGAP000996	X	0.488659	0.0160149	0.0369261	0.671602	0.0258819	0.608918	0.559731	0.0448505	0.0975798	0.0817314	0.0265062	0.0721129	0.279307	0.0536854
AGAP000997	X	0.385866	0.00555493	0.0191366	0.605861	-0.0013716	0.546628	0.499412	0.0116729	0.0714023	0.112757	-0.00419581	0.00839798	0.197037	0.0345478
AGAP000998	X	0.403985	0.0211721	0.0332238	0.608809	0.0259816	0.541199	0.535656	0.0445234	0.0832722	0.0627285	0.0220753	0.0891892	0.106063	0.0420368
AGAP001007	X	0.14698	0.0102373	0.0235201	0.110606	0.00530121	0.178836	0.0734744	0.0154329	0.0180822	0.0649382	0.0235917	0.0952671	0.350258	0.00462258
AGAP001008	X	0.36164	0.00872878	0.0573183	0.578441	0.024267	0.527654	0.478366	0.0611613	0.106373	0.0345711	0.0396706	0.0299578	0.00972363	0.0511798
AGAP001009	X	0.37363	0.00897753	0.037689	0.581155	0.00531556	0.484289	0.487709	0.0428835	0.0888696	0.0686104	0.0493412	0.0873458	0.219633	0.0287536
AGAP001010	X	0.251822	0.00810998	0.0210793	0.423939	0.0229525	0.346078	0.378812	0.0322549	0.0575695	0.0206953	0.0232717	0.0671603	0.198424	0.0283416
AGAP001011	X	0.232126	0.00748821	0.0360337	0.360463	0.0114983	0.383343	0.273966	0.0385751	0.035602	0.0690114	0.00857417	0.076039	0.207639	0.0259296
AGAP001012	X	0.273051	0.0324223	0.0190513	0.287549	0.0256641	0.299548	0.25377	0.015891	0.0805237	0.24136	0.0104172	0.0318111	0.373147	0.018704
AGAP001013	X	0.118295	0.00320884	0.0158962	0.0310285	0.00854818	0.0219022	0.0246106	0.0161822	0.0112501	0.0260937	0.00873902	0.0534553	0.438642	0.00723269
AGAP001014	X	0.152775	0.00689422	0.0537366	0.247205	0.0341342	0.192899	0.240542	0.0152113	0.0574271	0.16622	0.00151705	0.00950827	0.0329367	0.0121128
AGAP001015	X	0.375414	0.0158976	0.0408845	0.578587	0.0285019	0.5214	0.489403	0.0462574	0.0868316	0.0825225	0.0283269	0.0239515	0.14386	0.0472814
AGAP001018	X	0.524099	0.0150667	0.055472	0.711835	0.0366123	0.640271	0.583124	0.0587995	0.113068	0.0789605	0.0434996	0.158025	0.163001	0.060148
AGAP001019	X	0.159874	0.00217614	0.0161283	0.276338	0.0124622	0.235377	0.245174	0.00407962	0.0325198	0.0320465	0.00452231	0.114959	0.151055	0.00841504
AGAP001021	X	0.208774	0.0207233	0.0217602	0.2895	0.0314017	0.364394	0.282553	0.0149899	0.0386658	0.0800027	0.0040471	0.0958799	0.102125	0.0105131
AGAP001022	X	0.485351	0.023638	0.0497904	0.697497	0.0377128	0.585173	0.618298	0.0601251	0.116035	0.0930618	0.0345033	0.0304481	0.0672302	0.0550003
AGAP001023	X	0.019956	0.00379354	0.00281208	0.0127452	0.00609379	0.00119991	0.0426569	0.00241092	0.00251322	-0.00324289	0.000471192	0.0786671	-0.00451676	0.000722395
AGAP001024	X	0.26239	0.0420662	0.0244677	0.250645	0.0125923	0.645201	0.0227664	0.0127991	0.02218	0.00931079	0.00784685	0.116242	0.00696136	0.0146121
AGAP001025	X	0.608559	0.0274789	0.0543599	0.788862	0.0400901	0.66835	0.691563	0.0702372	0.136011	0.131907	0.0481588	0.0157143	0.062872	0.0754546
AGAP001026	X	0.725009	0.0177009	0.0676963	0.869715	0.043067	0.763043	0.716105	0.0865172	0.167148	0.106197	0.0611919	0.0135194	0.0765607	0.0929992
AGAP001027	X	0.552041	0.0400305	0.0459896	0.725223	0.0269638	0.629665	0.664306	0.0604285	0.115804	0.0738307	0.0399437	0.015416	0.151038	0.0640455
AGAP001028	X	0.698869	0.0355357	0.0604641	0.850957	0.0430153	0.675545	0.767078	0.089169	0.161252	0.0835069	0.057614	0.0436823	0.0839393	0.091113
AGAP001029	X	0.549579	0.028891	0.0602321	0.714077	0.0373353	0.653194	0.614668	0.0593881	0.123963	0.0877003	0.0479778	0.0283008	0.218846	0.0631695
AGAP001030	X	0.775491	0.0162315	0.0749798	0.896739	0.0454058	0.739655	0.757591	0.090771	0.184961	0.101304	0.0612995	0.000667298	0.279772	0.104667
AGAP001031	X	0.773286	0.0400701	0.0627446	0.883908	0.0445154	0.707287	0.793511	0.0887838	0.176981	0.0844018	0.06182	-0.00359625	0.228528	0.0997467
AGAP001032	X	0.312538	0.019741	0.0353446	0.470014	0.0195264	0.493504	0.390407	0.0285693	0.067861	0.0338423	0.0266064	0.0663404	0.173578	0.0371908
AGAP001033	X	0.836404	0.020578	0.080649	0.931833	0.0571587	0.784897	0.786177	0.104686	0.202536	0.105999	0.0721931	-0.00370452	0.0915967	0.112553
AGAP001034	X	0.756449	0.0157392	0.0759683	0.89802	0.0511029	0.743598	0.762109	0.0953905	0.186505	0.0885969	0.0659966	-0.00409864	0.0842971	0.101875
AGAP001035	X	0.704682	0.0208737	0.0696392	0.861743	0.0447935	0.721352	0.730463	0.086437	0.166517	0.0908349	0.0631828	0.0220929	0.145037	0.0885391
AGAP001036	X	0.56272	0.00895362	0.0586767	0.768811	0.0335293	0.637567	0.651664	0.0669771	0.128528	0.0724015	0.0551224	0.0109441	0.219954	0.058923
AGAP001037	X	0.664748	0.0150248	0.0630689	0.845484	0.0388479	0.690017	0.70717	0.0781514	0.159393	0.0880968	0.0560085	0.0908309	0.174131	0.0840545
AGAP001038	X	0.498833	0.0740083	0.0310254	0.646445	0.0212351	0.525263	0.702581	0.0456874	0.090427	0.0481334	0.0307216	0.0276426	0.0388621	0.0573323
AGAP001039	X	0.834712	0.0213782	0.080436	0.932129	0.0571763	0.784212	0.78669	0.104112	0.202004	0.0963285	0.0713158	-0.00208005	0.0911293	0.112571
AGAP001040	X	0.697899	0.0615186	0.0549347	0.821942	0.0368517	0.638634	0.78735	0.0771561	0.152031	0.172241	0.0550808	0.0021522	0.0673196	0.0832652
AGAP001041	X	0.750836	0.0360696	0.0674536	0.874299	0.0471515	0.720416	0.772266	0.0889993	0.174538	0.0821571	0.0648	0.000404123	0.173792	0.0961276
AGAP001042	X	0.603127	0.0210981	0.0516472	0.773733	0.0368476	0.671955	0.649067	0.0659393	0.134538	0.105649	0.0466253	0.144543	0.178991	0.0724115
AGAP001043	X	0.786631	0.0235576	0.0701493	0.900287	0.0456466	0.744094	0.77375	0.0957229	0.184748	0.0812053	0.0627543	0.0683075	0.182279	0.102368
AGAP001044	X	0.776738	0.0567699	0.0668697	0.84436	0.0429124	0.79801	0.723396	0.0796777	0.15717	0.0944741	0.0561693	0.148318	0.0700134	0.0870574
AGAP001045	X	0.804509	0.0162882	0.0803876	0.923274	0.0562595	0.762732	0.78087	0.105172	0.203222	0.082899	0.0721346	0.000226497	0.0952718	0.107398
AGAP001046	X	0.740115	0.0164555	0.0680755	0.87211	0.0459565	0.724044	0.735183	0.0879225	0.172019	0.108402	0.0577377	-0.00311524	0.315559	0.0952902
AGAP001047	X	0.75627	0.0289408	0.0710598	0.860806	0.047727	0.734033	0.726123	0.0870128	0.169703	0.371392	0.0666958	0.000423047	0.0766577	0.0943766
AGAP001048	X	0.494313	0.0280435	0.0381179	0.705017	0.0254809	0.570896	0.64266	0.0525246	0.102003	0.131349	0.0330583	0.0119516	0.0499028	0.0741282
AGAP001050	X	0.733168	0.0253533	0.0666108	0.86041	0.047098	0.758259	0.721696	0.0837915	0.166296	0.0789066	0.0577704	-0.00116865	0.194024	0.0930126
AGAP001052	X	0.703127	0.0286262	0.0645575	0.837359	0.0475011	0.713397	0.721117	0.0836062	0.162819	0.215175	0.0632484	0.0149591	0.126713	0.0845999
AGAP001053	X	-0.00170314	-0.000395498	-0.00147073	-0.00126458	0.0158314	-0.00372259	-0.00315868	-0.00259545	0.000519056	-0.00402973	0.010443	-0.00502649	-0.00527948	0.00325816
AGAP001054	X	-0.00241765	-0.00095828	0.00627139	-0.00107311	-0.00317656	-0.00357157	-0.00300388	0.00804354	9.01e-05	-0.00388031	-0.00757424	-0.00488092	-0.00513464	-0.00171613
AGAP001061	X	0.629821	0.0143909	0.0617449	0.805863	0.0427984	0.669477	0.684077	0.0741618	0.150061	0.137508	0.0558798	0.0446222	0.162338	0.0943946
AGAP001064	X	0.0438267	0.0131561	0.000317415	0.0544809	0.000723692	-0.00118699	0.178817	0.00107127	0.00681216	-0.00152116	-0.00495349	0.0126234	-0.00284779	0.0090125
AGAP001065	X	0.211271	0.0094068	0.0594175	0.259966	0.0328091	0.194904	0.272136	0.0333	0.0957713	0.236538	0.0263769	0.119409	0.0347845	0.00703982
AGAP001068	X	0.92642	0.0209503	0.090095	0.976486	0.0599034	0.807334	0.826955	0.113929	0.228563	0.109044	0.081927	-0.00562415	0.10026	0.127089
AGAP001069	X	0.70209	0.0137952	0.0639854	0.836254	0.047393	0.691217	0.706046	0.0800117	0.15605	0.104132	0.0592986	0.210158	0.298043	0.0863949
AGAP001070	X	0.789943	0.0164595	0.0767334	0.913558	0.0567477	0.757267	0.772684	0.0976253	0.198809	0.111219	0.0679935	-0.00191409	0.0890593	0.106819
AGAP001073	X	0.360371	0.0101196	0.044434	0.508968	0.0199868	0.423465	0.433936	0.0552066	0.0869026	0.275399	0.0267828	0.064673	0.189021	0.038011
AGAP001076	X	0.826968	0.0186022	0.0824756	0.924888	0.0553205	0.764916	0.783727	0.104466	0.200451	0.094662	0.0703443	-0.00197426	0.22743	0.10994
AGAP001081	X	0.0788241	0.00505276	0.00428133	0.0369487	0.00573096	0.108966	0.00255892	0.00452855	0.00529922	0.0230486	0.00215374	0.0153641	0.294729	0.00201869
AGAP001082	X	0.823339	0.0308575	0.0759044	0.916265	0.0541659	0.775642	0.782177	0.0983413	0.189865	0.0913516	0.0668498	0.103308	0.0857756	0.10511
AGAP001083	X	0.893894	0.0199565	0.0864231	0.962989	0.0572423	0.796489	0.815931	0.109027	0.219464	0.104448	0.0786619	-0.00511154	0.0998186	0.121776
AGAP001084	X	0.873788	0.0206357	0.0826499	0.950553	0.0581198	0.783974	0.806079	0.108111	0.210673	0.100133	0.0748157	0.105346	0.0957417	0.117009
AGAP001090	X	0.587371	0.0190175	0.0580797	0.770904	0.0349468	0.639246	0.661391	0.0751557	0.136423	0.236447	0.0439518	0.0124618	0.0813556	0.0795457
AGAP001091	X	0.875221	0.0211847	0.0911006	0.947001	0.0626703	0.781404	0.800565	0.114209	0.221758	0.106335	0.0800598	0.106793	0.127538	0.122687
AGAP001092	X	0.847985	0.0175711	0.0824347	0.942412	0.0586657	0.779163	0.798265	0.108124	0.209092	0.0999518	0.0751206	0.00180116	0.0955265	0.115861
AGAP001093	X	0.835857	0.0244746	0.0845528	0.922445	0.0568989	0.811055	0.761229	0.0998421	0.196634	0.0930653	0.0694122	0.00590227	0.0886034	0.109649
AGAP001094	X	0.653856	0.0396177	0.0667878	0.754218	0.0404911	0.757857	0.607707	0.0670359	0.13328	0.0603325	0.0462723	0.0123417	0.33546	0.0707253
AGAP001096	2R	0.111444	0.0137356	0.0160639	0.184072	-0.00185022	0.124679	0.210243	0.00421315	0.042847	0.0572057	-0.00443217	0.00616768	0.108856	0.00838911
AGAP001097	2R	0.159888	0.00797865	0.0118989	0.227726	0.000535971	0.196294	0.196457	0.000182194	0.0393724	0.0714545	0.00865051	0.134646	0.21115	0.00950514
AGAP001098	2R	0.103278	0.0140227	0.0109013	0.108456	0.00217876	0.0482766	0.217341	0.00501904	0.024701	0.0385677	0.00407438	0.151285	0.0367838	0.0140807
AGAP001099	2R	0.127999	0.0077499	0.0124027	0.184447	0.00337233	0.20477	0.163596	0.00698854	0.024662	0.0539656	0.00235428	0.0994671	0.123585	0.0153924
AGAP001100	2R	0.0683463	0.00603851	0.00619794	0.0255163	0.000875699	0.0909089	0.00178367	0.0026194	0.00512914	-0.000483919	0.00581341	0.00238755	0.28133	0.00827726
AGAP001101	2R	0.0246047	0.00614483	0.0058352	0.0129561	0.000280221	0.0324466	0.0109312	1.23e-05	0.00430646	0.0759656	0.00563577	0.00192265	0.00941189	0.00404993
AGAP001102	2R	0.0783373	0.00853849	0.00402732	0.0572213	-0.000689769	0.150155	0.0619378	0.0054178	0.00936537	0.0169579	-0.000625991	0.0194423	0.178466	0.0100613
AGAP001103	2R	0.139581	0.0109113	0.002481	0.0825961	-0.000558273	0.13622	0.0372029	0.00207611	0.0113697	0.113829	0.00403705	0.021397	0.409546	0.00786773
AGAP001104	2R	0.0913994	0.0164759	0.00602372	0.102407	0.000379496	0.0972828	0.167614	0.00649775	0.0129026	0.0450734	0.0103766	0.0609713	0.102186	0.0102051
AGAP001105	2R	-0.00198351	0.000139584	0.000227878	0.00111038	-0.00368083	0.00180835	0.00435458	-0.00296125	0.000324614	-0.00437112	-0.00803551	-0.0053591	-0.00561041	0.000917828
AGAP001106	2R	0.11578	0.00451186	0.00903519	0.129583	0.00303416	0.217251	0.0547929	0.00275443	0.025445	0.059054	-1.91e-06	0.0729712	0.187678	0.0216756
AGAP001107	2R	0.0954295	0.00834703	0.0105142	0.0694666	0.0051159	0.168876	0.03364	0.00592625	0.0141375	0.061199	0.00247903	0.127442	0.139562	0.0103846
AGAP001108	2R	0.132948	0.00990729	0.0322045	0.0280037	0.00491065	0.122274	0.0186743	0.00720927	0.027091	0.0971962	0.00545312	0.228119	0.248453	0.0159123
AGAP001109	2R	0.104594	0.00699126	0.015344	0.031809	0.00359187	0.139237	0.0295509	0.00654599	0.0154671	0.0330003	0.0106144	0.194269	0.183712	0.0127704
AGAP001110	2R	0.118673	0.011466	0.0258144	0.0768661	0.00859156	0.189015	0.0109004	0.00994135	0.0227214	0.0450803	0.01689	0.269995	0.0924549	0.0141653
AGAP001111	2R	0.0922598	0.00916215	0.0112892	0.0401894	0.00386117	0.138465	0.0249979	0.00266524	0.0120856	0.0347542	0.00566144	0.164502	0.172806	0.00468509
AGAP001113	2R	0.136828	0.0170313	0.0167908	0.0936371	0.00889557	0.271875	0.0441259	0.00678368	0.0115572	0.0600714	0.0059033	0.201042	0.143347	0.0187778
AGAP001114	2R	0.0639069	0.00048103	0.00355135	0.0648672	0.00241937	0.0918206	0.0390583	0.000152741	0.00952848	0.0572498	0.00110603	0.0623815	0.11358	0.0128434
AGAP001115	2R	0.078923	0.00485022	0.00981874	0.0582953	0.00167172	0.105772	0.0334018	0.00201786	0.0161669	0.0345984	0.00340584	0.128306	0.15061	0.00576773
AGAP001116	2R	0.0899115	0.00545481	0.0128287	0.0519001	0.00240072	0.139463	0.0360246	0.00674096	0.00919155	0.0758758	-0.0031763	0.0790246	0.183529	0.010253
AGAP001117	2R	0.0814997	0.00672911	0.0157107	0.0516099	0.00222313	0.146834	0.0279235	0.00544669	0.0201713	0.0232455	0.00458601	0.10582	0.11969	0.0194693
AGAP001118	2R	0.110393	0.00845058	0.00924809	0.122191	0.0027671	0.292037	0.0354668	0.00629614	0.0145185	0.0368274	0.00338069	0.0449944	0.145394	0.00749448
AGAP001119	2R	0.0954417	0.0120168	0.0133246	0.0418553	0.0063974	0.147577	0.0524426	0.0070993	0.00973162	0.0319669	0.0134147	0.185937	0.113719	0.0105355
AGAP001120	2R	0.0566957	0.012109	0.00647438	0.0212773	0.00894636	0.0821651	0.0456994	0.00427143	0.00700722	0.0345943	-0.00149615	0.0438152	0.128281	0.00346159
AGAP001121	2R	0.105329	0.00602638	0.0183342	0.0829927	0.0126984	0.163064	0.0551941	0.0210393	0.0160432	0.0181537	0.00841656	0.124103	0.207474	0.00449833
AGAP001122	2R	0.0965391	0.0175522	0.0191409	0.0684143	0.00231566	0.128648	0.102709	0.0162863	0.00880604	0.0333495	0.0329198	0.0980772	0.1495	0.0110763
AGAP001123	2R	0.0956539	0.00785546	0.0169964	0.0463616	0.00452584	0.1428	0.0519087	0.00946529	0.0130494	0.0733996	0.00859563	0.0779394	0.190457	0.00362896
AGAP001124	2R	0.0752288	0.00720976	0.00718718	0.0580374	0.00511633	0.115849	0.0414552	0.00939156	0.0123061	0.0390668	0.000271771	0.0703517	0.160483	0.00371601
AGAP001125	2R	0.182687	0.00780886	0.0233991	0.257696	0.0223583	0.308439	0.159705	0.0262441	0.0434732	0.105909	0.00702442	0.177327	0.121059	0.00335953
AGAP001126	2R	0.03407	0.00803951	0.0031453	0.0141436	0.00174831	0.0620841	0.0239776	0.00170792	0.00576719	0.0275335	0.011492	0.0316497	0.039441	0.00652575
AGAP001127	2R	0.071113	0.00828916	0.00306477	0.04499	0.00638743	0.127577	0.0177786	0.00154166	0.0058635	0.0637758	-0.00032398	0.0227905	0.182808	0.00650565
AGAP001128	2R	-0.00103232	-2.98e-06	0.000227878	-0.00017448	0.0126371	-0.00395985	0.0015825	0.000272594	0.00112353	-0.00426446	0.00453159	0.000400383	-0.00550702	-0.00105177
AGAP001129	2R	0.0211286	0.00371752	0.000181927	0.0218902	-0.00236949	0.0869665	0.0138812	-0.00105163	0.00153363	0.0218957	-0.00683599	-0.00152323	-0.00437319	0.00291576
AGAP001130	2R	0.0660287	0.00678248	0.00771826	0.0340583	0.00333274	0.0904424	0.0270627	0.00421152	0.00510742	0.0497952	0.00413925	0.117704	0.10852	0.00790851
AGAP001132	2R	0.0620695	0.00296535	0.00560561	0.023219	0.00549089	0.0730217	0.00950894	0.00399525	0.00508686	0.0325114	0.00333825	0.0750323	0.185559	0.00556928
AGAP001133	2R	0.0740954	0.00880443	0.00636691	0.0398171	0.00387152	0.148121	0.0144739	0.00333482	0.00454786	0.0677573	0.00188649	0.06073	0.146792	0.00423564
AGAP001134	2R	0.0711863	0.00648425	0.0118541	0.049651	0.00328105	0.160379	0.0159548	0.00685046	0.00686641	0.0692678	0.00390518	0.0739716	0.0863049	0.00248138
AGAP001135	2R	0.0529115	0.00654466	0.00453404	0.033145	0.00380206	0.0808726	0.0101078	0.00226077	0.00436024	0.0646973	0.00587249	0.0343683	0.128249	0.00429142
AGAP001136	2R	0.0655399	0.00989376	0.00821719	0.0223356	0.00503957	0.0793591	0.0161053	0.00312906	0.00648125	0.0756065	0.00350578	0.0748816	0.149559	0.00440715
AGAP001137	2R	0.0793932	0.00751656	0.00373334	0.0289165	0.0114481	0.0959097	0.030882	0.00361396	0.00832012	0.0770898	0.000293825	0.0998667	0.165459	0.00799069
AGAP001138	2R	0.0545471	0.0113982	0.00269413	0.0340359	0.000779074	0.133572	0.0162833	0.00530473	0.00174132	0.0892892	0.00247411	0.0455672	0.0186523	0.00642888
AGAP001139	2R	0.0785859	0.00852935	0.00450676	0.0572093	0.00173432	0.158258	0.0216839	0.000346749	0.00275126	0.0902314	-0.000435268	0.0666323	0.135318	0.0024042
AGAP001140	2R	0.0727435	0.00609259	0.00358327	0.047481	0.00332768	0.100668	0.0344434	0.00267987	0.00470039	0.102434	4.72e-05	0.0706492	0.128306	0.0046092
AGAP001141	2R	0.0589678	0.00396096	0.00507881	0.0193289	0.00204524	0.084214	0.00932697	0.00127488	0.00399931	0.0519355	0.00950665	0.131137	0.0871524	0.00197455
AGAP001143	2R	0.0522184	0.00390953	0.0047847	0.0209453	0.00262905	0.0545271	0.00929849	0.00146152	0.00408201	0.114424	-0.00252667	0.0847551	0.0558123	0.00343747
AGAP001144	2R	0.113612	0.00975637	0.00861676	0.123493	0.000586502	0.359907	0.0086584	0.0053799	0.00725607	0.060645	0.00316592	0.0195261	0.0696168	0.011492
AGAP001145	2R	0.0671503	0.00611245	0.00637679	0.0408622	0.000905441	0.136899	0.0102174	0.00541021	0.00429186	0.0808419	0.0104778	0.0493407	0.116338	0.000983034
AGAP001146	2R	0.0623036	0.00578414	0.00491452	0.0180878	0.00177885	0.0609083	0.0297639	0.00312473	0.00646594	0.0629219	0.000899703	0.102418	0.12356	0.0043202
AGAP001147	2R	0.0598967	0.00106243	0.0336177	0.0483948	0.00129436	0.0685394	0.0177523	0.0104465	0.00929981	0.0444029	0.00555702	0.0276644	0.159613	0.0188224
AGAP001148	2R	0.0594836	0.00661062	0.00468486	0.0225899	-0.000742189	0.0915017	0.0198529	0.00081529	0.00494983	0.0428729	0.000241154	0.106299	0.109538	0.00178792
AGAP001149	2R	0.0682078	0.00348522	0.00906726	0.0179604	0.00207341	0.094279	0.0289393	0.00370009	0.00373141	0.0503851	0.0127594	0.120615	0.113526	0.00622293
AGAP001150	2R	0.0680207	0.00874438	0.0040862	0.0435944	0.00303558	0.177003	0.0177853	0.00158323	0.00559712	0.0569154	0.00479124	0.0478637	0.0839223	0.00442795
AGAP001151	2R	0.0269211	0.00375663	0.00247987	0.0192207	-0.000615453	0.0745041	0.00338296	-0.000135311	0.00159417	0.0477341	-0.00224977	0.0206192	0.0129946	0.00335756
AGAP001152	2R	0.0839407	0.00272266	0.00470175	0.0239434	0.00440098	0.055278	0.00662445	0.00603039	0.0159743	0.0341976	-0.00189635	0.212401	0.176021	0.00543705
AGAP001153	2R	0.0783827	0.000903628	0.00349852	0.0533704	0.00248029	0.0908585	0.0263625	0.00259312	0.00316481	0.037173	-0.000521964	0.133112	0.190149	0.00811148
AGAP001154	2R	0.0794822	0.00534597	0.00902125	0.0510056	0.0026299	0.108992	0.0314305	0.000931799	0.0120011	0.085982	-0.00207045	0.14716	0.0865119	0.00822475
AGAP001156	2R	0.0817844	0.00681153	0.00956121	0.0448649	0.00204785	0.105524	0.0274962	0.00694184	0.0082496	0.0756396	0.00380197	0.148662	0.113454	0.011777
AGAP001157	2R	0.0833384	0.00578602	0.00521811	0.0299334	0.00176669	0.0919592	0.0225509	0.00342414	0.00654451	0.0612939	0.00191515	0.195033	0.124673	0.00794482
AGAP001158	2R	0.095097	0.007011	0.0100993	0.0269533	0.00256718	0.0995571	0.0171806	0.00434327	0.0105068	0.0365108	0.00653582	0.209118	0.189207	0.00814377
AGAP001159	2R	0.0613284	0.00492079	0.00842292	0.0158435	0.00272102	0.0604682	0.00881271	0.00343794	0.00768656	0.0394052	0.00509562	0.166296	0.0923038	0.00506756
AGAP001160	2R	0.0705719	0.00303515	0.0105536	0.0303089	0.00408234	0.0804675	0.0159136	0.00534871	0.00852974	0.0448572	0.0091074	0.118086	0.152585	0.00944782
AGAP001161	2R	0.0531211	0.00684737	0.00520533	0.0141687	0.000796575	0.0491774	0.019836	0.00150848	0.00299797	0.0572424	-0.00287068	0.045532	0.145547	0.0144628
AGAP001162	2R	0.0820571	0.00654279	0.00332666	0.022788	0.00271208	0.0439369	0.0354754	0.00279318	0.00442609	0.107866	-4.6e-05	0.188372	0.121257	0.00621796
AGAP001165	2R	0.110232	0.0131242	0.00965608	0.0753012	0.00526438	0.221598	0.0367489	0.00744239	0.0102486	0.0743994	0.00420298	0.128889	0.136683	0.01486
AGAP001166	2R	0.0965602	0.0130225	0.00928338	0.0486935	0.0040055	0.222178	0.0195988	0.00459121	0.0102133	0.0320455	-6e-05	0.150528	0.0941721	0.0155294
AGAP001167	2R	0.129224	0.0151787	0.00765013	0.0608713	0.000616863	0.199524	0.0321825	0.00441929	0.00802662	0.0869292	-0.000769104	0.159712	0.258329	0.006148
AGAP001168	2R	0.0846682	0.00717952	0.00575713	0.05704	0.00311674	0.149067	0.0246903	0.00335274	0.00652216	0.0631038	0.00279952	0.124753	0.111817	0.0215454
AGAP001169	2R	0.0994644	0.00526058	0.00936282	0.0728559	0.00833484	0.181534	0.021162	0.0057198	0.00838876	0.070003	0.00884151	0.173426	0.10023	0.0179828
AGAP001170	2R	0.104464	0.00959868	0.00783043	0.0390962	0.00554235	0.148991	0.0280636	0.00856699	0.00823327	0.0602956	0.00319699	0.222747	0.127116	0.0143531
AGAP001171	2R	0.0984423	0.0178891	0.00926529	0.0618199	0.00273474	0.23179	0.0257001	0.00988483	0.00984592	0.0400963	0.00451569	0.0824807	0.111355	0.031388
AGAP001172	2R	0.108867	0.00493812	0.0107155	0.0712405	0.00364249	0.192804	0.021088	0.0119478	0.00928711	0.0491247	0.00845083	0.18576	0.141687	0.0190965
AGAP001173	2R	0.104673	0.00701215	0.0191176	0.0927189	0.0106273	0.197714	0.0359705	0.0145402	0.0212892	0.0249815	0.0124618	0.133872	0.0987906	0.0430408
AGAP001174	2R	0.2212	0.0060964	0.0552044	0.243147	0.02228	0.270805	0.154721	0.0581645	0.0644259	0.0694547	0.0428015	0.262337	0.217307	0.0327354
AGAP001175	2R	0.0813749	0.00858661	0.00428868	0.0456879	0.00401233	0.135145	0.0192395	0.0046404	0.00547044	0.0439467	-0.000200559	0.0834124	0.179088	0.0202005
AGAP001176	2R	0.0496787	0.00672119	0.00409606	0.0221042	0.00117987	0.0768153	0.0232368	0.00138187	0.00288496	0.057713	-0.00108297	0.0520601	0.0833557	0.0120622
AGAP001177	2R	0.0559167	0.00531245	0.00530076	0.010795	0.00290787	0.0436548	0.021326	0.00109254	0.00808745	0.0525454	0.00471303	0.0856416	0.120685	0.0144028
AGAP001179	2R	0.0504754	0.00559573	0.00360396	0.0204445	0.000409962	0.0767787	0.0115456	0.00237558	0.00419242	0.0325475	0.00167664	0.0471765	0.126911	0.0133859
AGAP001181	2R	0.0639131	0.00483029	0.00133665	0.0391583	-0.000144086	0.0948137	0.0113735	0.00137514	0.00299186	0.0691855	-0.0032903	0.0365567	0.17468	0.00798206
AGAP001182	2R	0.0535769	0.0019579	0.00226038	0.0626248	-0.000977229	0.125267	0.0233231	0.00766542	0.00889095	0.0210328	0.0135667	0.0462059	0.0583831	0.0122484
AGAP001183	2R	0.0623252	0.0126819	0.0057127	0.0399142	0.000745513	0.180928	0.0123952	0.00261061	0.00449428	0.0324841	0.00186544	0.0231205	0.0958144	0.00656882
AGAP001184	2R	0.0615111	0.00325722	0.00952171	0.0194216	0.00026517	0.0691878	0.0150324	0.0107894	0.00367139	0.0425252	0.00489356	0.0215954	0.205186	0.00717483
AGAP001185	2R	0.0679943	0.00567484	0.00890714	0.0448853	0.00532952	0.123086	0.017306	0.00511687	0.0106803	0.07548	0.000703961	0.0304523	0.133694	0.00846667
AGAP001189	2R	0.0197146	0.00285042	0.00167924	0.0132598	0.000213934	0.0442465	0.00763155	0.00127699	0.00205468	0.00802481	0.00431952	0.00526303	0.0489952	0.00388046
AGAP001190	2R	0.0523107	0.00778994	0.00804444	0.0369223	0.00149419	0.107295	0.0253055	0.00382543	0.00351765	0.0228934	0.00464584	0.038136	0.1081	0.00872912
AGAP001191	2R	0.00132946	0.000476185	-0.00147073	-0.00161455	0.00328537	-0.00399867	-0.00344163	-0.00288811	0.00142883	-0.00430286	0.0309455	0.0126086	-0.00554424	-0.00219884
AGAP001192	2R	0.0388421	0.000508502	0.0045987	0.0199224	0.00192045	0.0452129	0.00618922	0.000202332	0.0082731	0.0180585	0.00698478	0.0100588	0.146808	0.00406417
AGAP001193	2R	0.107276	0.00168604	0.00715697	0.0733086	0.001636	0.155018	0.0217816	0.00179991	0.0208191	0.0181779	0.00279071	0.0309067	0.333567	0.00275043
AGAP001194	2R	0.0701945	0.00517962	0.00996162	0.0428226	0.00330343	0.107924	0.0507169	0.00753579	0.0130954	0.0322202	0.000403204	0.0696339	0.132605	0.00594638
AGAP001195	2R	0.0772353	0.00537102	0.00507123	0.0401079	-0.000517088	0.0951584	0.02665	0.00115139	0.00396052	0.0242262	0.000109251	0.0581185	0.255338	0.00390031
AGAP001196	2R	0.0711292	0.00424267	0.00291009	0.0424736	-0.00014281	0.121155	0.012259	0.00202333	0.00473381	0.0229401	-0.000649325	0.0337323	0.229234	0.00358372
AGAP001197	2R	0.0318988	0.0029777	0.00243553	0.0114827	0.00261165	0.0842849	0.0150215	0.00228423	0.00244441	0.0219185	0.0016214	0.0210101	0.0456522	0.00211302
AGAP001200	2R	0.0583735	0.00719058	0.00378441	0.0372074	0.000876391	0.10015	0.0231712	0.00125356	0.00557707	0.0328101	0.00113487	0.0228935	0.168401	0.00360618
AGAP001201	2R	0.117097	0.00898975	0.0113749	0.125927	0.00425765	0.32671	0.0253904	0.00342228	0.0155245	0.0194354	0.00344782	0.0439575	0.160813	0.00317013
AGAP001202	2R	0.0883639	0.0048332	0.00663455	0.0948583	0.00409613	0.223176	0.0341926	0.00464571	0.0124293	0.0667199	-0.000501463	0.0390159	0.10087	0.00866808
AGAP001203	2R	0.032807	0.00372161	0.00719042	0.0224408	-0.000632421	0.0255069	0.0434857	0.00915248	0.00346	0.0104703	0.00738627	0.0615021	0.0249821	0.0123789
AGAP001205	2R	0.0904432	0.0091517	0.00724532	0.0912522	0.00261219	0.134709	0.0925656	0.00673588	0.00966331	0.0548667	0.00339989	0.0309736	0.182732	0.0098718
AGAP001206	2R	0.0816324	0.00687036	0.00777154	0.0552198	0.0022081	0.149895	0.0211854	0.00354062	0.00513696	0.0893175	0.00238365	0.0117518	0.192475	0.00740581
AGAP001207	2R	0.062055	0.0108087	0.00706036	0.0165715	0.00379805	0.111272	0.0592524	0.00309352	0.00456213	0.0452752	0.008369	0.0783986	0.0592836	0.0066805
AGAP001208	2R	0.0669074	0.00436232	0.00484211	0.0389807	0.00406068	0.0889435	0.0281319	0.00329748	0.0059612	0.0356623	0.00573882	0.0866551	0.150316	0.0128988
AGAP001209	2R	0.0710738	0.00836013	0.00845907	0.0386747	0.00416756	0.112617	0.0307984	0.00471636	0.00882284	0.0339984	0.00731195	0.0593121	0.167658	0.00896441
AGAP001211	2R	0.112486	0.0037335	0.00492701	0.083903	0.000579953	0.182397	0.0531449	0.00766947	0.00658039	0.0797246	-0.00294246	0.144945	0.187647	0.00696438
AGAP001212	2R	0.0825176	0.00308229	0.0149492	0.0177916	0.000640493	0.0758323	0.0337746	0.0159336	0.0112356	0.0132546	0.00521283	0.156877	0.193195	0.00245671
AGAP001213	2R	0.0632754	0.00370936	0.00551404	0.033485	0.00278136	0.0891216	0.0287138	0.00363555	0.00552854	0.0397236	0.00312512	0.0865641	0.137957	0.00441257
AGAP001214	2R	0.06954	0.00811219	0.0033834	0.0252056	0.00279537	0.113892	0.0486243	0.00764412	0.0042468	0.0328403	0.00649279	0.0783999	0.131538	0.00582504
AGAP001215	2R	0.0575592	0.00407818	0.00351023	0.0334934	0.00223932	0.076146	0.0363482	0.00475652	0.00688744	0.0432719	-0.000275332	0.0852571	0.0960951	0.0080502
AGAP001217	2R	0.0680603	0.00413813	0.00339435	0.0385718	0.0021983	0.108328	0.0106594	0.00391559	0.0033047	0.0227527	0.0036338	0.116314	0.160534	0.00266085
AGAP001220	2R	0.0666261	0.00230837	0.00541638	0.0296482	-0.00100001	0.12529	0.0119304	0.00174049	0.00830455	0.0160585	0.000849611	0.105702	0.135493	0.00550439
AGAP001222	2R	0.106203	0.0124813	0.0104793	0.113103	0.0076135	0.311962	0.0255519	0.0108534	0.0112392	0.0218338	0.00255289	0.0452152	0.109775	0.00742427
AGAP001223	2R	0.0600918	0.00350289	0.00354383	0.0145095	0.00264975	0.072156	0.0244355	0.00393018	0.00369208	0.0524384	0.000101229	0.100067	0.117728	0.0071283
AGAP001224	2R	0.120601	0.012302	0.00747342	0.0704539	0.00358458	0.1876	0.0504617	0.00608672	0.0108296	0.0635925	0.00257449	0.122017	0.245178	0.0134216
AGAP001225	2R	0.0768815	0.00541927	0.00711289	0.0289322	0.00664138	0.0853827	0.0203202	0.00532751	0.00768988	0.0397802	0.006038	0.0942974	0.216711	0.0029031
AGAP001226	2R	0.0991471	0.00775286	0.00349248	0.0281589	0.00327049	0.126846	0.0288049	0.00301856	0.00639396	0.037765	0.00697598	0.134228	0.252771	0.00514114
AGAP001227	2R	0.111238	0.00677486	0.00767954	0.0474751	0.00475863	0.118548	0.0297223	0.0050928	0.00939214	0.0318568	0.00856283	0.224333	0.233736	0.00735234
AGAP001228	2R	0.10251	0.0043062	0.00965421	0.0343688	0.00463059	0.0928082	0.0126525	0.00321909	0.0098417	0.0550144	0.00106331	0.188073	0.247763	0.00969753
AGAP001229	2R	0.19486	0.00519133	0.015198	0.0252249	0.0116971	0.0726332	0.0253308	0.0112611	0.0163164	0.0285301	0.0143619	0.559675	0.148047	0.0121347
AGAP001231	2R	0.0965996	0.00476663	0.0105295	0.0411497	0.00464439	0.0715321	0.0332306	0.00601819	0.0118896	0.066854	0.000931467	0.0687853	0.297791	0.00799033
AGAP001232	2R	0.0648435	0.00433423	0.00370936	0.0145694	0.00347854	0.0286193	0.0280296	0.00471105	0.0029501	0.0567461	0.000453298	0.0765444	0.206661	0.00552229
AGAP001233	2R	0.0818152	0.00691485	0.00629029	0.03577	0.00355318	0.104002	0.0421275	0.00261245	0.00741658	0.0328154	0.00395274	0.0623248	0.2361	0.00384838
AGAP001234	2R	0.0763295	0.00443416	0.00821506	0.0350581	0.00427151	0.0901526	0.0211138	0.00425996	0.00763596	0.0339974	0.00397845	0.0627676	0.235171	0.00643017
AGAP001235	2R	0.0937385	0.00338107	0.00324706	0.0514849	0.00173573	0.0949477	0.0208239	0.00243969	0.00670832	0.0241061	0.0022374	0.0892756	0.306626	0.00600937
AGAP001236	2R	0.0604587	0.00332304	0.00801711	0.0307389	-0.000215986	0.0851607	0.0062878	0.00562785	0.00349266	0.054271	0.00316239	0.032932	0.184158	0.00402548
AGAP001237	2R	0.0424978	0.00220191	0.0164622	0.0503131	0.00273391	0.0756854	0.0496624	0.00492764	0.00930672	0.0124379	0.00501596	0.0497944	0.028108	0.0104542
AGAP001238	2R	0.0963917	0.00457251	0.0116818	0.0420053	0.00680199	0.0871936	0.0267402	0.00738283	0.0114677	0.0459031	0.00403694	0.0441232	0.32151	0.00451991
AGAP001239	2R	0.133865	0.0015199	0.0111454	0.0968899	0.00129383	0.138124	0.0418409	0.00291748	0.0135703	0.0355424	0.000250989	0.0836669	0.399771	0.00772397
AGAP001240	2R	0.065301	0.00809304	0.00795794	0.0161979	0.000751598	0.049146	0.0302601	0.00767122	0.00516403	0.0452305	0.00634651	0.0278014	0.223275	0.00640955
AGAP001241	2R	0.0910545	0.00891621	0.0109438	0.0174383	0.00394727	0.075901	0.0200872	0.00643794	0.00650646	0.0702389	0.00125694	0.0478987	0.298519	0.0084667
AGAP001242	2R	0.0549533	0.00485064	0.00393958	0.0185712	0.00679374	0.0414405	0.0275028	0.00212221	0.021163	0.0476001	-0.00194647	0.125405	0.0599904	0.00385704
AGAP001243	2R	0.0713329	0.00643977	0.00769956	0.0365865	0.00205594	0.106818	0.0270777	0.00334299	0.00497583	0.0566182	0.0041958	0.0556703	0.178947	0.00448038
AGAP001244	2R	0.122468	0.0102206	0.0102053	0.0531138	0.00310509	0.159477	0.0194289	0.00481159	0.005902	0.0772418	0.00436555	0.0961464	0.334735	0.00338116
AGAP001245	2R	0.223367	0.007012	0.0446272	0.0591696	0.0261017	0.174393	0.0633855	0.0159743	0.0495478	0.196561	0.027323	0.329648	0.330943	0.0209008
AGAP001246	2R	0.231399	0.0205825	0.0360187	0.196593	0.0271772	0.40378	0.150257	0.0215431	0.0460836	0.0856373	0.0131982	0.287194	0.112785	0.0190376
AGAP001247	2R	0.0885697	0.00201193	0.0149112	0.0551498	0.00915495	0.0953071	0.0342679	0.00740784	0.020939	0.0136602	0.00681733	0.12686	0.216366	0.00725879
AGAP001248	2R	0.132623	0.00991851	0.0104454	0.101534	0.00472287	0.24397	0.0586907	0.00422847	0.0141798	0.0469553	0.00275704	0.0859174	0.274528	0.00726008
AGAP001249	2R	0.203584	0.00753476	0.0524719	0.291876	0.0337644	0.276439	0.214074	0.0410388	0.0782229	0.0212619	0.0174219	0.244408	0.0857264	0.0299359
AGAP001250	2R	0.0701909	0.0083532	0.012471	0.0429198	0.00469317	0.0973761	0.0318375	0.00400177	0.0158142	0.0399669	0.000859633	0.0529964	0.173682	0.00482524
AGAP001251	2R	0.0770769	0.00710369	0.014713	0.0474764	0.00525983	0.084826	0.0680506	0.00483811	0.0118286	0.0475975	0.00274955	0.0658062	0.171128	0.00741536
AGAP001252	2R	0.0692494	0.00523713	0.00292639	0.0294218	9.8e-05	0.101283	0.0169769	0.00187569	0.00224153	0.069956	0.00448284	0.0878779	0.148574	0.00564072
AGAP001253	2R	0.0866534	0.00679053	0.00372591	0.0584702	0.00150548	0.193223	0.0215497	0.00298465	0.00496816	0.0715539	-0.000557381	0.0381213	0.167403	0.00670189
AGAP001255	2R	0.0662228	0.00774423	0.00747088	0.0462095	0.00412494	0.117996	0.0277646	0.00848948	0.00705827	0.0283039	0.0045457	0.0899291	0.110752	0.0102535
AGAP001256	2R	0.0700146	0.00723447	0.00761431	0.0445758	0.00260872	0.113999	0.0230888	0.0031517	0.00786316	0.0596658	0.00770534	0.0647158	0.142996	0.0083184
AGAP001257	2R	0.0937462	0.00266569	0.0155598	0.0265982	0.0057086	0.0843616	0.0262382	0.00634018	0.0171631	0.0478382	0.00731203	0.07415	0.280919	0.00679388
AGAP001258	2R	0.105901	0.00422638	0.00641424	0.0386024	0.00495737	0.0961045	0.0192704	0.00424636	0.00486884	0.0415388	0.00484166	0.0428282	0.367889	0.00968821
AGAP001259	2R	0.0574909	0.00394654	0.00543495	0.0247028	0.00370916	0.0464703	0.0118273	0.000566636	0.00801858	0.083509	-0.00177339	0.0284108	0.178163	0.00205772
AGAP001261	2R	0.088806	0.00578926	0.0141349	0.0644074	0.00445504	0.110905	0.0370362	0.0103723	0.0122521	0.0853363	0.00954937	0.111063	0.162314	0.00432182
AGAP001264	2R	0.128584	0.00888488	0.0143017	0.0485373	0.00133617	0.106389	0.031263	0.0152289	0.0106077	0.0659052	0.0110922	0.162142	0.336044	0.00853818
AGAP001265	2R	0.0993705	0.00517643	0.0113767	0.0646572	0.00323532	0.0923215	0.0426126	0.00634223	0.0112653	0.0503603	0.00683064	0.0710493	0.28615	0.0161821
AGAP001267	2R	0.0799109	0.00789642	0.0066257	0.0384503	0.00839059	0.114388	0.0175239	0.00232727	0.00614807	0.0582137	0.00101261	0.0530742	0.227175	0.0054061
AGAP001268	2R	0.0786693	0.00438407	0.00889056	0.0744054	0.0146242	0.110415	0.0379315	0.00936769	0.0123199	0.0396476	0.0210553	0.106227	0.127417	0.0164952
AGAP001269	2R	0.0812624	0.00579234	0.00628766	0.0614993	0.00178383	0.105157	0.0390944	0.00416263	0.00960053	0.044487	0.00403107	0.086352	0.198133	0.00576501
AGAP001270	2R	0.0936619	0.00615424	0.00236482	0.0730819	0.00113717	0.135003	0.0430276	0.0010174	0.00200887	0.0387553	0.00337699	0.036456	0.28733	0.00313777
AGAP001271	2R	0.109214	0.00660754	0.00937017	0.126688	0.00315808	0.171258	0.0881111	0.0104339	0.0154749	0.0691795	0.0159343	0.0681305	0.178568	0.0150168
AGAP001272	2R	0.0596578	0.00726643	0.00830273	0.0417629	0.00152068	0.113791	0.032516	0.00379219	0.00922364	0.0357303	0.00729857	0.0353974	0.115065	0.00741666
AGAP001273	2R	0.0990882	0.00823449	0.00913472	0.0600116	0.00308363	0.18528	0.0185081	0.00374486	0.00938099	0.0349988	0.00452129	0.0572183	0.252647	0.00770333
AGAP001274	2R	0.0677471	0.00589284	0.00495163	0.0419812	0.00256165	0.0585575	0.0174722	0.00650796	0.00595707	0.0902085	0.0119349	0.105917	0.130275	0.00557313
AGAP001275	2R	0.0621102	0.00360881	0.00648104	0.0448095	0.00239146	0.0819274	0.0319617	0.00467966	0.0131191	0.056019	-0.00117723	0.0599513	0.129288	0.00277154
AGAP001276	2R	0.0736398	0.00553928	0.00537713	0.0560243	0.00122694	0.119512	0.0209659	0.0047957	0.00945574	0.0533488	0.00120827	0.079791	0.159205	0.00344721
AGAP001277	2R	0.0814006	0.00338572	0.0222982	0.0327808	0.0170902	0.0971747	0.00784979	0.0101873	0.0212394	0.0146936	-0.000119333	0.0810681	0.230345	0.0135992
AGAP001278	2R	0.0694456	0.00358642	0.00462135	0.0282267	0.00135935	0.116453	0.034329	0.000791677	0.0058789	0.0288721	0.00128914	0.132646	0.104979	0.00467776
AGAP001279	2R	0.05196	0.00234964	0.00267809	0.00543903	0.000863995	0.0100286	0.00373188	0.000215308	0.00340818	0.0853745	0.00158295	0.0256589	0.196418	0.00342623
AGAP001280	2R	0.0716018	0.00545318	0.00493221	0.0460075	0.0014575	0.103147	0.0434198	0.00424177	0.00799684	0.0407615	0.00750571	0.103092	0.124177	0.00816997
AGAP001281	2R	0.0787397	0.00985092	0.0117436	0.0380805	0.00255536	0.144688	0.0101266	0.00827166	0.00983152	0.0407694	0.0116303	0.0571946	0.192187	0.0027223
AGAP001283	2R	0.0634257	0.00482725	0.0057687	0.0294602	0.00417361	0.0926548	0.00715697	0.00398854	0.00657018	0.0402715	0.00562985	0.0826825	0.158153	0.00441197
AGAP001284	2R	0.0703893	0.00271399	0.00572578	0.021853	0.00173968	0.0724587	0.0138768	0.00539956	0.00607634	0.0441181	0.00636752	0.104707	0.191592	0.00255257
AGAP001285	2R	0.0697952	0.0125632	0.00515199	0.0357351	0.000591775	0.125978	0.0233516	0.00260862	0.00198923	0.0893303	0.00248608	0.0226266	0.158891	0.000594747
AGAP001286	2R	0.0552524	0.0074105	0.00555143	0.0327148	0.00378452	0.106499	0.0252868	0.00578604	0.00705436	0.0562902	0.00208726	0.021594	0.108267	0.00233379
AGAP001287	2R	0.0589543	0.00759531	0.00809371	0.0297631	0.00279481	0.0933129	0.021017	0.00839116	0.00601735	0.0516998	0.00367403	0.0282033	0.144379	0.00618237
AGAP001290	2R	0.0594999	0.00606609	0.00614319	0.0174247	0.00177634	0.0855322	0.0223618	0.00635468	0.00543308	0.0472985	0.00018266	0.0558234	0.144051	0.00482688
AGAP001291	2R	0.0682768	0.00793194	0.00839292	0.0464819	0.00270683	0.156942	0.00605208	0.0031579	0.00567927	0.0460788	0.00205568	0.0183016	0.164491	0.00418621
AGAP001292	2R	0.0800149	0.0163444	0.00499616	0.0288063	0.00346622	0.0680214	0.0616331	0.00409867	0.00662565	0.118258	0.0010112	0.0567011	0.165242	0.00487063
AGAP001293	2R	0.0592246	0.0107154	0.00518697	0.0234504	0.00313937	0.0710588	0.0390974	0.00548373	0.00297552	0.0875481	0.00253374	0.0497741	0.103714	0.00612876
AGAP001294	2R	0.0762111	0.0100556	0.00485319	0.0314862	0.00270971	0.0795746	0.0352894	0.00491811	0.00490103	0.0773878	-0.00124953	0.0532239	0.203695	0.0088085
AGAP001296	2R	0.0692662	0.00747364	0.00639806	0.0320513	0.00462595	0.0936296	0.0190789	0.00621724	0.00561648	0.100817	0.00110037	0.0550414	0.139473	0.00610473
AGAP001297	2R	0.0810076	0.0132173	0.00692395	0.0242569	0.00151132	0.0857327	0.0324202	0.0076023	0.00347458	0.106715	-0.000262722	0.100847	0.16649	0.00223117
AGAP001298	2R	0.0798163	0.00876219	0.00759041	0.0463878	0.00248988	0.121356	0.0294761	0.00309806	0.00550452	0.0954498	0.00255309	0.0803325	0.147341	0.00536169
AGAP001299	2R	0.0695799	0.0022333	0.012141	0.0447463	0.00147804	0.0729402	0.02725	0.00422015	0.00821297	0.084926	0.0105124	0.0519465	0.169225	0.00454683
AGAP001300	2R	0.0729011	0.0096057	0.00451149	0.0233177	-0.00137567	0.074917	0.0379833	0.00107708	0.0101401	0.0432674	-0.00105551	0.131146	0.14906	0.00597012
AGAP001301	2R	0.0558299	0.00765612	0.00633057	0.0314664	0.00106748	0.102132	0.0241496	0.00233694	0.00421343	0.0410176	0.00576973	0.0446521	0.11828	0.00596299
AGAP001302	2R	0.0774005	0.00580278	0.00503918	0.0395572	0.0014145	0.117447	0.0208308	0.00402158	0.00438138	0.0539035	0.00889484	0.0715766	0.198892	0.00214382
AGAP001303	2R	0.0942203	0.00633018	0.0105893	0.024323	0.00503595	0.0680549	0.014507	0.00883617	0.00870855	0.0664013	0.00672866	0.0671274	0.310097	0.00487864
AGAP001304	2R	0.0429521	0.0108425	0.00457651	0.0144051	0.000731163	0.0681803	0.0137197	0.00198759	0.00423888	0.0509904	-0.000583851	0.0366159	0.0916045	0.00427312
AGAP001306	2R	0.0577957	0.0069089	0.0068479	0.0271416	0.00294639	0.0948839	0.012634	0.0103149	0.00817505	0.0438832	0.00567613	0.0424011	0.136701	0.00345677
AGAP001307	2R	0.0417572	0.00537456	0.00335288	0.0208511	0.000381283	0.0526033	0.0216088	0.00320524	0.00489028	0.049356	0.00358707	0.0286414	0.0862484	0.0100008
AGAP001308	2R	0.0476618	0.00809774	0.0083413	0.0294298	0.00187117	0.111414	0.0105707	0.00570479	0.0050821	0.0575918	0.00251335	0.0231127	0.0692993	0.00292757
AGAP001309	2R	0.0573776	0.0108967	0.00375634	0.0273261	0.00269655	0.106761	0.015976	0.00338744	0.00535299	0.0519982	-0.00401745	0.0187657	0.148287	0.00338674
AGAP001310	2R	0.054809	0.00581153	0.00783042	0.0200089	0.00238641	0.0588422	0.0158746	0.00391155	0.00597585	0.0335433	0.00312844	0.0391282	0.169932	0.0117337
AGAP001311	2R	0.0630271	0.0148924	0.00883331	0.0177064	0.000439683	0.114	0.0243451	0.0154732	0.00861918	0.0347821	0.00861909	0.0288152	0.136225	0.00856066
AGAP001312	2R	0.0577206	0.00663668	0.0130265	0.0256219	0.00255115	0.0940814	0.0158176	0.0066941	0.0142814	0.0224689	0.00922703	0.0203824	0.162981	0.0027773
AGAP001313	2R	0.0758899	0.00584651	0.0125782	0.00320711	0.00776615	0.0331269	0.0187937	0.0114592	0.0110731	0.0376694	-0.000253593	0.0193761	0.305398	-0.000873576
AGAP001314	2R	0.0527677	0.00781033	0.00805222	0.0249725	0.00237902	0.0939308	0.0119232	0.00589263	0.00439547	0.0289212	0.00937565	0.0414844	0.136896	0.00241838
AGAP001315	2R	0.0509459	0.0062106	0.00466764	0.0271116	0.00123512	0.079196	0.0135261	0.0055419	0.00636865	0.0355217	0.00186161	0.039778	0.136237	0.00235136
AGAP001318	2R	0.0575407	0.00512124	0.00787651	0.0281785	0.00690384	0.0846659	0.00785458	0.00751274	0.00881682	0.0508307	0.00639166	0.0129684	0.164867	0.0076035
AGAP001319	2R	0.0639188	0.00384703	0.00590024	0.0308602	0.00630362	0.0739235	0.0254936	0.00544722	0.00865548	0.0793286	0.0118171	0.0397399	0.147705	0.00549592
AGAP001320	2R	0.0530685	0.00454679	0.00459466	0.0243433	0.00320676	0.0663285	0.0223916	0.00538623	0.0040797	0.0370367	0.00878295	0.0442152	0.145785	0.00498471
AGAP001321	2R	0.0697794	0.00433032	0.00412201	0.0103171	0.0027455	0.049353	0.0164541	0.00224372	0.00901874	0.072493	0.00110597	0.0372974	0.234576	0.00300531
AGAP001322	2R	0.0460296	0.00628383	0.00404825	0.0179949	0.000976327	0.0574059	0.0166164	0.00336924	0.00602768	0.0311313	0.00493457	0.0370351	0.132969	0.00392381
AGAP001323	2R	0.0414502	0.00701509	0.00751817	0.0115471	0.000955578	0.0343308	0.0142736	0.0116146	0.00116121	0.0204992	0.00809361	0.0277318	0.131826	0.0151999
AGAP001324	2R	0.0485048	0.0040257	0.00432776	0.0174549	0.00367006	0.0554182	0.0183199	0.00323301	0.00618943	0.0229063	0.00272478	0.0361638	0.156834	0.0048026
AGAP001325	2R	0.0706349	0.00333464	0.004997	0.0205355	0.00129115	0.0859814	0.0081116	0.000636703	0.00390497	0.0359004	0.0033965	0.0205364	0.256862	0.00944501
AGAP001326	2R	0.0509548	0.00588944	0.00710847	0.0190793	0.00479901	0.061902	0.028518	0.0082735	0.00570707	0.0305218	0.00402982	0.0451552	0.13298	0.00404226
AGAP001328	2R	0.0441183	0.00385985	0.00573048	0.0159378	-0.000372919	0.0470633	0.0148309	0.011458	0.00507271	0.0408113	0.00581913	0.0373059	0.116108	0.0034023
AGAP001329	2R	0.0541221	0.00496325	0.00896356	0.0218094	0.00161289	0.0923377	0.0265967	0.0104278	0.00669476	0.0475558	0.00263973	0.0860291	0.0573104	0.00287139
AGAP001330	2R	0.0485531	0.00482978	0.00911477	0.0321189	0.00253084	0.0521666	0.0225585	0.0111809	0.00890616	0.0439535	0.0137709	0.034313	0.0984141	0.0139143
AGAP001332	2R	0.0620438	0.00369706	0.00927273	0.0261561	0.00239509	0.0552546	0.0237857	0.0169958	0.0075314	0.0438301	0.0229031	0.064144	0.146927	0.0114907
AGAP001333	2R	0.0672006	0.00537059	0.011751	0.049406	0.00443026	0.106498	0.0263606	0.0231046	0.0108814	0.0472638	0.022237	0.0511223	0.111989	0.00958669
AGAP001334	2R	0.0703663	0.0108582	0.00949602	0.0371372	0.00133278	0.147409	0.0180306	0.0134176	0.00580295	0.0471997	0.0187374	0.0506408	0.122418	0.00599735
AGAP001335	2R	0.0717182	0.00896778	0.0419134	0.012723	0.00362555	0.074485	0.00394439	0.0318799	0.00671291	0.0321616	0.0288854	0.0550758	0.218026	-0.000265297
AGAP001336	2R	0.0596483	0.0089182	0.00687171	0.0311592	0.00105759	0.0896956	0.0294311	0.0106135	0.00709568	0.039514	0.00664692	0.0316193	0.13404	0.0137957
AGAP001337	2R	0.0745257	0.00655393	0.00877981	0.0437794	0.00384419	0.0924212	0.0385804	0.0108841	0.0111182	0.0758457	0.0137031	0.0549143	0.146152	0.0105812
AGAP001338	2R	0.0545101	0.00704279	0.00669233	0.0271467	0.00194949	0.100741	0.0262043	0.00989796	0.00672674	0.0416995	0.00577992	0.0393879	0.091025	0.0092548
AGAP001339	2R	0.125069	0.0140353	0.0108749	0.0566592	0.0125035	0.0766072	0.130767	0.0194248	0.0157846	0.0798746	0.0225855	0.204079	0.163995	0.0203551
AGAP001340	2R	0.0788088	0.00330087	0.0142056	0.030844	0.000385203	0.0634342	0.03617	0.0183707	0.00860093	0.0194259	0.0113006	0.128314	0.193724	0.00930444
AGAP001341	2R	0.0656659	0.00475205	0.00892801	0.0390718	0.00103621	0.119501	0.0241566	0.019352	0.00836056	0.0326372	0.011514	0.0871468	0.0877086	0.00860947
AGAP001342	2R	0.0703311	0.0122192	0.0124135	0.0451711	0.00599228	0.132507	0.0352892	0.0181555	0.0128538	0.0415214	0.0153465	0.0436646	0.110204	0.00750436
AGAP001343	2R	0.0622935	0.00704058	0.00509541	0.0260095	0.00311436	0.103914	0.0323345	0.0114799	0.00459445	0.0643659	0.00880468	0.112805	0.0384765	0.00455301
AGAP001344	2R	0.0776952	0.00551249	0.00838588	0.0552835	0.00215541	0.134631	0.0257877	0.00734933	0.0149368	0.0595215	0.00447288	0.0773949	0.130787	0.00855869
AGAP001346	2R	0.0727007	0.00647828	0.0119482	0.0294674	-0.000177063	0.0872226	0.0449675	0.0101898	0.0162363	0.0334924	0.00495955	0.0971201	0.141212	0.00517867
AGAP001347	2R	0.0552942	0.00433311	0.00634005	0.0339213	0.00426541	0.0607587	0.0379784	0.0174198	0.00834626	0.0656112	0.00715819	0.05257	0.0789136	0.00764747
AGAP001348	2R	0.0682911	0.00860769	0.0112449	0.0406936	0.00393052	0.110563	0.0548509	0.0220728	0.00824303	0.067854	0.0133844	0.0790859	0.0359946	0.00976623
AGAP001349	2R	0.0809795	0.00983322	0.0145458	0.039129	0.00454403	0.125487	0.013177	0.00787969	0.0122721	0.0553088	0.00105023	0.0727454	0.178198	0.0174259
AGAP001350	2R	0.0878562	0.0113359	0.0139716	0.0444733	0.00864922	0.0510215	0.0645527	0.0111283	0.0133238	0.122984	0.00975923	0.0935439	0.153955	0.010023
AGAP001351	2R	0.0495475	0.00513956	-0.000287114	0.0162715	-0.000120274	0.026001	0.00555149	0.00280656	0.00118416	0.0478593	0.00260248	0.0113132	0.200643	0.0128947
AGAP001352	2R	0.0565206	0.00612811	0.0145045	0.0198786	0.00698824	0.0529919	0.0247493	0.0260605	0.0097236	0.0369255	0.00935812	0.0856559	0.0896476	0.0116814
AGAP001353	2R	0.0610976	0.00237544	0.00978365	0.0272874	0.00514254	0.046447	0.0376625	0.0120951	0.0071061	0.0248955	0.00868485	0.0982912	0.147105	0.00500704
AGAP001354	2R	0.0604296	0.00556994	0.0217378	0.0269561	0.00516851	0.100726	0.0112112	0.0291511	0.0088001	0.0487969	0.0198025	0.0670071	0.0793198	0.00610469
AGAP001355	2R	0.055383	0.00313189	0.00579914	0.019464	0.00444033	0.0753881	0.0166467	0.00440282	0.00823129	0.0493455	0.00273384	0.0513697	0.134372	0.00421983
AGAP001356	2R	0.0873385	0.0128421	0.00804869	0.0594584	0.000686921	0.189563	0.0223981	0.0162064	0.0104169	0.059707	0.00508819	0.0615895	0.139744	0.00454482
AGAP001357	2R	0.0734941	0.00572667	0.00752021	0.0481221	0.000243998	0.0973785	0.0540661	0.0174571	0.00656749	0.0561843	0.00893639	0.102152	0.0887155	0.0142024
AGAP001358	2R	0.0603623	0.00600798	0.0103279	0.0322632	0.00277689	0.064603	0.0311895	0.0213319	0.00558676	0.0672744	0.0150766	0.0454743	0.12251	0.00490326
AGAP001361	2R	0.0680484	0.0108009	0.0121818	0.0445675	0.0044922	0.144806	0.0167635	0.0191775	0.00468753	0.0655749	0.019844	0.0450477	0.082979	0.0106246
AGAP001362	2R	0.0575359	0.00517902	0.0078249	0.0369967	0.00396153	0.0797125	0.0210377	0.0134603	0.00700329	0.0562916	0.00632602	0.0275401	0.139284	0.00466331
AGAP001363	2R	0.0496969	0.00366185	0.00583876	0.0295228	0.00134225	0.0607801	0.0114631	0.0140328	0.00501088	0.0567807	0.00839144	0.0216263	0.134822	0.00153733
AGAP001364	2R	0.0397473	0.0047635	0.0142627	0.0414854	0.00376008	0.0705658	0.02396	0.00382691	0.00946431	0.0427745	0.0031221	0.0131519	0.0551423	0.0105527
AGAP001365	2R	0.0510657	0.00739525	0.0147564	0.0284257	0.0055018	0.0782623	0.0266758	0.0149114	0.00834659	0.0542644	0.00781568	0.0258966	0.0866158	0.00643437
AGAP001366	2R	0.048846	0.00880936	0.0103056	0.0276573	0.00318333	0.0812728	0.0154477	0.0203322	0.00626452	0.0421458	0.0109542	0.0231001	0.0984844	0.00353002
AGAP001367	2R	0.0554268	0.00187288	0.00278314	0.0508954	0.000495208	0.0700761	0.0379639	0.00472432	0.00498455	0.0525036	-8.85e-05	0.0315833	0.129266	0.00975956
AGAP001368	2Rj	0.0380529	0.00293504	0.00342117	0.0225822	0.000746948	0.0682365	0.00611782	0.00772322	0.00292312	0.0340882	0.00425038	0.0143768	0.101285	0.00303442
AGAP001369	2Rj	0.0648121	0.00632526	0.00897866	0.0547267	0.00249244	0.120588	0.0210536	0.0119146	0.00659784	0.0396258	0.00460664	0.0381814	0.144815	0.00646357
AGAP001370	2Rj	0.100517	0.00815472	0.00931045	0.061805	0.00159432	0.218601	0.00911366	0.00989795	0.0106824	0.0760742	0.00970133	0.0213711	0.206582	0.00843957
AGAP001371	2Rj	0.0548185	0.00542192	0.00760551	0.0394863	0.0043237	0.120077	0.0212654	0.00976999	0.0110438	0.0533495	0.00636415	0.0185083	0.0747044	0.0056314
AGAP001372	2Rj	0.0223628	0.00312791	0.00129947	0.0110224	0.00170627	0.0338172	0.0124206	-0.000964569	0.00313426	0.024838	0.0078055	0.0373383	0.023773	0.00266865
AGAP001373	2Rj	0.067222	0.00804332	0.0110027	0.0210891	0.00396613	0.0604587	0.0196322	0.00970872	0.00868534	0.113926	0.0129047	0.0399833	0.142931	0.0068786
AGAP001374	2Rj	0.0596319	0.00612029	0.00684903	0.0383301	0.00155857	0.143846	0.0198008	0.00515958	0.00331754	0.0751603	0.0132619	0.036756	0.0589803	0.00292285
AGAP001375	2Rj	0.0924457	0.011623	0.0124183	0.0529778	0.00602379	0.0535749	0.0820475	0.0107898	0.0148366	0.131036	0.00236099	0.0780753	0.173879	0.00277591
AGAP001376	2Rj	0.113382	0.00739571	0.0294532	0.117145	0.0231722	0.146175	0.101678	0.0283142	0.0409196	0.0813003	0.013009	0.0849116	0.109899	0.0170413
AGAP001377	2Rj	0.0913421	0.00853331	0.0103168	0.0492799	0.00562061	0.0357917	0.0818239	0.0102757	0.015432	0.139679	0.0125158	0.0677282	0.167776	0.0103718
AGAP001379	2Rj	0.0606097	0.0034832	0.00967585	0.0199912	0.00228652	0.0486347	0.0116061	0.00824293	0.0078496	0.0630143	0.00275212	0.0144251	0.205284	0.00773717
AGAP001380	2Rj	0.0516786	0.00511535	0.00355011	0.0257347	0.00506916	0.0439224	0.0266229	0.00272157	0.00162654	0.0947576	0.00681245	0.00753575	0.132896	0.00715958
AGAP001381	2Rj	0.0494531	0.00579956	0.00666387	0.023334	0.00308056	0.0544917	0.0181943	0.00587958	0.00582609	0.0691536	0.00397076	0.0304755	0.119647	0.00369827
AGAP001382	2Rj	0.0245082	0.00241061	0.00758199	0.0193035	0.00153359	0.0564424	0.00629065	0.00159929	0.00379017	0.0126125	-0.00134917	0.00463443	0.067474	0.00178633
AGAP001384	2Rj	0.034752	0.00543068	0.00347142	0.0228256	0.00198149	0.0360875	0.0504435	0.0108379	0.00520672	0.00840569	0.00330719	0.0765313	0.0155365	0.00225292
AGAP001386	2Rj	0.0657173	0.00777964	0.00920798	0.0531244	0.00436154	0.150647	0.0238288	0.00873191	0.00708378	0.0537348	0.00583501	0.0421333	0.091332	0.00630364
AGAP001387	2Rj	0.0391636	0.00308765	0.00267806	0.0496808	0.00413349	0.180271	-0.000956047	1.94e-05	0.0050177	0.00781348	0.00184053	0.00218705	0.00282953	0.0027094
AGAP001388	2Rj	0.0446468	0.00193177	-0.000515738	0.0408021	0.0014366	0.102571	0.0130054	0.000224094	0.0037064	0.0241166	0.00671931	0.0230453	0.0956761	0.00778978
AGAP001389	2Rj	0.0603651	0.00522305	0.0100009	0.0394829	0.00286096	0.115404	0.0131804	0.00699402	0.00960923	0.0557711	0.00133506	0.0467916	0.11857	0.000649123
AGAP001390	2Rj	0.0480025	0.0077013	0.0104983	0.0232725	-0.000644601	0.109522	0.0179848	0.00465887	0.00814509	0.0594923	0.00394796	0.0137031	0.0639335	0.00294331
AGAP001391	2Rj	0.0536077	0.0105329	0.00891483	0.0333541	0.00235338	0.0909173	0.0261358	0.00681823	0.00796002	0.0574223	0.00292589	0.0377201	0.0984189	0.00101301
AGAP001392	2Rj	0.0429072	0.00354678	0.00227151	0.0220292	0.000751746	0.0996699	0.0114732	0.00551041	0.000936403	0.0611571	0.00867197	0.0444543	0.0337494	0.00153666
AGAP001393	2Rj	0.0688192	0.00456128	0.00969012	0.0344486	0.00797096	0.0911193	0.0236045	0.00596823	0.021925	0.0529233	0.0105993	0.0615644	0.147861	9.19e-05
AGAP001394	2Rj	0.0499353	0.00752363	0.00445884	0.0520728	0.00160378	0.199059	0.0087427	-0.000112649	0.00523297	-0.000501987	0.0061966	0.0103884	0.0390888	0.00170074
AGAP001395	2Rj	0.0599012	0.00250673	0.0102945	0.0709511	0.00253215	0.118078	0.0341931	0.00445751	0.0142104	0.0566318	0.0080021	0.0311118	0.081374	0.0041935
AGAP001396	2Rj	0.0822096	0.0062972	0.00883905	0.0376093	0.00119642	0.15834	0.0160034	0.00696405	0.00536236	0.0264384	0.00763288	0.0759228	0.197344	0.0044333
AGAP001397	2Rj	0.0665298	0.00753135	0.00548222	0.0339692	0.00306787	0.0968155	0.0276349	0.00473139	0.00537949	0.0617289	-0.000939148	0.0636256	0.152703	0.00244704
AGAP001398	2Rj	0.0570863	0.000701712	0.00906597	0.0320198	0.00261617	0.0506608	0.0169318	0.00408692	0.00774056	0.0344452	-0.00205968	0.0760247	0.168544	0.00426519
AGAP001399	2Rj	0.0786195	0.00347679	0.00893785	0.0305135	0.00512244	0.0882566	0.013328	0.00585776	0.0111213	0.0461672	0.00308328	0.0426707	0.252932	0.00593802
AGAP001400	2Rj	0.0731346	0.00546859	0.0085256	0.0377445	0.00199335	0.106231	0.0422005	0.00783014	0.0117643	0.0442676	0.00614261	0.126323	0.0961725	0.00486442
AGAP001401	2Rj	0.0490159	0.00420773	0.0200236	0.0445078	0.00543442	0.0671384	0.0269723	0.0100697	0.0119441	0.0391932	-0.00126013	0.0463395	0.0825529	0.00946579
AGAP001402	2Rj	0.0729599	0.0087598	0.00411801	0.060338	0.0026606	0.138702	0.045936	0.00226912	0.00885442	0.0458718	0.000455041	0.0750285	0.113937	0.00606923
AGAP001403	2Rj	0.0764769	0.00633916	0.0113789	0.0661475	0.00372906	0.15501	0.00614317	0.00679274	0.00933452	0.0166404	0.0114782	0.0327518	0.184702	0.0242581
AGAP001404	2Rj	0.0649916	0.0054634	0.00591376	0.0384113	0.00258883	0.0759675	0.0267447	0.00565891	0.00639873	0.0573223	0.00245602	0.0655256	0.16408	0.00342932
AGAP001405	2Rj	0.0583023	0.00618003	0.00440186	0.0203601	0.000648384	0.0744567	0.0374024	0.00567643	0.00682172	0.030688	0.00480092	0.0608368	0.134446	0.00791371
AGAP001406	2Rj	0.0725433	0.00603601	0.00590021	0.0394883	0.00259169	0.15955	0.0154118	0.00355696	0.00695396	0.0724838	0.00360272	0.0360792	0.116612	0.0130963
AGAP001407	2Rj	0.0606923	0.00467282	0.00449961	0.0240362	0.00151003	0.0850673	0.0315283	0.0079112	0.00648927	0.0425515	0.00370811	0.0751987	0.115913	0.00869164
AGAP001408	2Rj	0.0410938	0.00524215	0.00302804	0.0396736	0.00361088	0.158793	0.00364221	0.0114688	0.00377645	0.0336334	0.000737199	0.00557811	0.00201721	0.00102848
AGAP001409	2Rj	0.0568886	0.00274615	0.00932284	0.0374119	-0.000754297	0.0687365	0.0123871	0.00914972	0.00640566	0.0941939	0.0257714	0.0177989	0.118414	0.00580639
AGAP001410	2Rj	0.111168	0.00417115	0.0189236	0.163498	0.00818808	0.202432	0.111573	0.0136702	0.0226935	0.0295946	0.0109049	0.0824612	0.125751	0.0157911
AGAP001411	2Rj	0.0405149	0.0062657	0.00378712	0.0376035	-0.00136006	0.06408	0.0617466	0.00122686	0.00892307	0.0280788	0.00393856	0.00839145	0.0560968	0.00294062
AGAP001412	2Rj	0.0624576	0.00493991	0.00589635	0.0444971	0.00137721	0.122916	0.0110715	0.00447908	0.0043373	0.0407946	0.00101137	0.0284467	0.164353	0.00480696
AGAP001413	2Rj	0.0762139	0.0052736	0.00207186	0.158981	-0.002995	0.209939	0.0710685	-0.000482952	0.0244939	0.0411131	-0.000747232	-0.00246476	0.0177443	0.0151249
AGAP001414	2Rj	0.0471815	0.0077153	0.00911118	0.0255585	0.000368884	0.0728876	0.0144843	0.00953668	0.0075179	0.0366345	-0.00418989	0.0251044	0.123679	0.00373697
AGAP001415	2Rj	0.0548451	0.00304593	0.00519177	0.048682	0.00105802	0.09521	0.0295909	0.00450379	0.00983932	0.0210606	0.0015252	0.0521557	0.113515	0.00645043
AGAP001416	2Rj	0.0637056	0.00199651	0.00967851	0.0802722	-0.00126901	0.139811	0.0277703	0.00822182	0.0107363	0.0336076	0.00526713	0.0569513	0.0859378	0.00774926
AGAP001417	2Rj	0.0489076	0.00318568	0.00444066	0.0225096	-2.83e-05	0.0831076	0.0379567	0.00297087	0.00819627	0.0179979	-0.00369072	0.0649076	0.0725742	0.00974531
AGAP001418	2Rj	0.0645465	0.00937068	0.0103269	0.0586446	0.00388738	0.14888	0.0237959	0.00633267	0.00644244	0.0538096	0.00208767	0.014602	0.119031	0.0055151
AGAP001419	2Rj	0.115478	0.0109049	0.00643325	0.0576192	-0.000800409	0.124166	0.0262401	0.000851041	0.00513409	0.0251147	0.000546067	0.0352437	0.3977	0.00623902
AGAP001420	2Rj	0.0794923	0.00339641	0.00349029	0.0385763	0.0035212	0.1108	0.0296858	0.00364477	0.00548497	0.0371684	0.00547393	0.093255	0.20437	0.00320501
AGAP001421	2Rj	0.0496639	0.00327983	0.00226515	0.0256661	0.000490743	0.0591946	0.0264529	0.00124139	0.00283284	0.0270324	0.000877612	0.023138	0.169735	0.00342936
AGAP001422	2Rj	0.0705079	0.00407489	0.00624396	0.016133	0.00208063	0.0597933	0.0253069	0.0116367	0.00550443	0.0104002	0.00331984	0.0820746	0.234481	0.00345896
AGAP001423	2Rj	0.0817779	0.00649655	0.00618363	0.0610506	0.00272512	0.123926	0.0383315	0.00484482	0.00484229	0.0381101	0.00171273	0.0728833	0.196433	0.0141899
AGAP001424	2Rj	0.0984739	0.00915258	0.00515088	0.0564805	0.00439206	0.165461	0.0366675	0.00507757	0.00625524	0.01987	0.00212407	0.060717	0.271008	0.00558912
AGAP001425	2Rj	0.091576	0.00608498	0.00757202	0.0509954	0.00617761	0.0668488	0.0786281	0.00864879	0.0104446	0.0387503	0.00798627	0.140696	0.199594	0.00642974
AGAP001426	2Rj	0.0485526	0.00385151	0.0040282	0.0237357	0.00280286	0.0865481	0.0195722	0.00548464	0.00247829	0.017517	0.00355741	0.0587823	0.112843	0.00328003
AGAP001427	2Rj	0.076198	0.0055882	0.00708486	0.0518972	0.00345663	0.13534	0.0219202	0.00395652	0.00930262	0.0419463	0.00614363	0.0784028	0.162519	0.00548249
AGAP001428	2Rj	0.0814879	0.00500331	0.0137273	0.0238483	-0.00101144	0.0520079	0.0342224	0.0078161	0.0186392	0.0129861	0.0119593	0.0531451	0.2621	0.0202958
AGAP001429	2Rj	0.0887886	0.00507545	0.0119712	0.0296962	0.00251093	0.0870301	0.0184848	0.00640046	0.00787025	0.044456	0.00354656	0.0681336	0.285984	0.00654816
AGAP001430	2Rj	0.065122	0.0050459	0.00889663	0.0517452	0.00383975	0.0996643	0.0227694	0.00588177	0.00980026	0.0298595	0.0203807	0.0876794	0.130743	0.00420229
AGAP001432	2Rj	0.10951	0.0104785	0.00612138	0.0173034	0.0017639	0.0591669	0.0586647	0.00201596	0.0100881	0.0284972	0.00445994	0.154279	0.32396	0.000519698
AGAP001433	2Rj	0.0560647	0.00501801	0.00699771	0.0370742	0.00311963	0.0953765	0.0161549	0.00645972	0.00560337	0.0464199	0.00387675	0.0160023	0.154248	0.00225552
AGAP001434	2Rj	0.0577261	0.00517323	0.00636706	0.0347043	0.0012464	0.124482	0.0103597	0.00383415	0.0053911	0.0313531	0.00559169	0.00600971	0.158159	0.00466256
AGAP001435	2Rj	0.0251411	0.0029797	0.00541479	0.00414948	0.00121794	0.00990532	0.00496294	0.00388633	0.00314393	0.0302797	0.00523584	0.0137054	0.0977449	0.000340894
AGAP001438	2Rj	0.103052	0.0146502	0.009902	0.0480044	0.00685276	0.151798	0.0180071	0.00341861	0.0120545	0.0293954	0.00956503	0.0425631	0.315954	0.00379666
AGAP001440	2Rj	0.068362	0.0109281	0.00510967	0.0407251	0.00325985	0.0839094	0.069494	0.00409058	0.00451089	0.04167	-0.00130244	0.0332335	0.17282	0.0054959
AGAP001441	2Rj	0.0677814	0.0181787	0.00567484	0.0262557	0.00131757	0.0955472	0.0439129	0.0060718	0.0032054	0.0738483	0.0048737	0.0305391	0.156477	0.00356534
AGAP001442	2Rj	0.0605617	0.00698241	0.00441864	0.0304744	-4.15e-05	0.102434	0.0104141	0.0014027	0.00359694	0.0380529	0.00976177	0.013089	0.19201	0.00491964
AGAP001443	2Rj	0.066283	0.00477168	0.00430064	0.0429908	0.00178565	0.122036	0.0216633	0.00205849	0.00411643	0.0338533	0.00695686	0.0181	0.192215	0.00370533
AGAP001444	2Rj	0.0523768	0.00411961	0.00220272	0.067105	0.00180664	0.208869	0.000424776	0.0034933	0.00325339	0.0126338	0.00293867	0.00350417	0.037825	0.00553565
AGAP001445	2Rj	0.074525	0.00702128	0.00647561	0.0392864	-0.000152876	0.166647	0.0278765	0.0016622	0.00806754	0.0272122	-0.000333459	0.0522562	0.153934	0.00405478
AGAP001446	2Rj	0.0801529	0.00649002	0.00843078	0.0363159	0.0032383	0.102902	0.0375554	0.00290514	0.00978242	0.0567099	0.00798506	0.0796964	0.186616	0.00773079
AGAP001447	2Rj	0.0743401	0.00662711	0.0115363	0.0551584	-0.000863637	0.128706	0.0167558	0.00898094	0.0113724	0.0812037	0.00182239	0.0415514	0.14196	0.00985461
AGAP001448	2Rj	0.0591965	0.00488049	0.00372646	0.0222951	0.0025202	0.0723943	0.011174	0.000568367	0.00489246	0.04917	-0.000552024	0.00542518	0.212064	0.00606597
AGAP001449	2Rj	0.0628596	0.00432435	0.00906194	0.0298224	0.00374352	0.0351595	0.038197	0.00270987	0.0088421	0.0428509	0.0026969	0.0280511	0.211319	0.0109554
AGAP001450	2Rj	0.0617975	0.00352136	0.00827829	0.0476881	0.00563571	0.0827343	0.0282505	0.00743598	0.00942297	0.0799474	0.0011813	0.0368116	0.128575	0.00294927
AGAP001451	2Rj	0.0929806	0.00519921	0.0085342	0.024841	0.00140149	0.0586626	0.0257844	0.00557872	0.00834592	0.0465394	0.0028935	0.0486537	0.329797	0.00769232
AGAP001452	2Rj	0.0717782	0.00535944	0.00877185	0.028088	0.00400619	0.100298	0.00435137	0.00532304	0.00721874	0.0179504	0.0082282	0.00997583	0.263445	0.00699647
AGAP001453	2Rj	0.0736583	0.00707034	0.00762876	0.0432653	0.00260109	0.0908342	0.0324973	0.00340001	0.0130907	0.0883148	0.00630344	0.0519645	0.155082	0.00596678
AGAP001454	2Rj	0.0660889	0.00513941	0.0094099	0.0247203	0.00357073	0.0439986	0.022444	0.00441884	0.0154918	0.0567807	0.000292752	0.0554996	0.204606	-1.18e-05
AGAP001455	2Rj	0.0856623	0.00538327	0.0138579	0.0432033	0.00472516	0.0550921	0.0511901	0.0128352	0.0168768	0.112035	0.0113188	0.113538	0.138895	0.00741069
AGAP001458	2Rj	0.081234	0.00572406	0.00829941	0.029123	0.00423023	0.0790486	0.0205648	0.00372985	0.00381883	0.061945	0.00423014	0.0558234	0.255905	0.00947164
AGAP001459	2Rj	0.0234309	0.00423542	0.00493188	0.024429	0.00243223	0.0680935	0.0093573	0.00265274	0.00205927	0.0407579	0.00544293	0.00365692	0.00165115	0.00332407
AGAP001460	2Rj	0.0607527	0.0082819	0.00293605	0.0151595	-0.000418741	0.0822588	0.0662493	0.000408771	0.00234919	0.0434781	0.000640556	0.104604	0.0709874	0.00493171
AGAP001461	2Rj	0.0778292	0.00699016	0.00807077	0.0406516	0.0138899	0.098419	0.024675	0.00624543	0.0147342	0.0910526	0.00470138	0.0485537	0.173582	0.00618055
AGAP001462	2Rj	0.0754595	0.00864655	0.00554969	0.0376975	0.00156991	0.129126	0.0179561	0.00280467	0.00488304	0.0409838	0.00318308	0.0461031	0.206101	0.00733206
AGAP001463	2Rj	0.0861804	0.00963501	0.00797571	0.0534646	0.00250061	0.130066	0.0346926	0.00598251	0.00768401	0.106278	0.00452386	0.0587455	0.165802	0.00619878
AGAP001464	2Rj	0.0790806	0.00706406	0.00952855	0.037723	0.00264884	0.0910713	0.0465467	0.00922855	0.00801898	0.0677904	0.00676329	0.060021	0.187312	0.00670219
AGAP001466	2Rj	0.0795049	0.00867429	0.0180172	0.0129651	0.003729	0.0335568	0.046505	0.00831446	0.0259042	0.0806876	0.00600181	0.0838077	0.18456	0.00387881
AGAP001467	2Rj	0.0990139	0.0110676	0.0109597	0.0561324	0.0045699	0.111639	0.0600212	0.00941276	0.0149865	0.0571066	0.00922435	0.0821722	0.236034	0.00743142
AGAP001468	2Rj	0.0689043	0.00628214	0.0102473	0.0487836	0.00244414	0.0854262	0.0445879	0.00578764	0.0102358	0.0403334	0.00633465	0.0548322	0.164847	0.00832673
AGAP001469	2Rj	0.0878921	0.0076105	0.00810226	0.025983	0.00378326	0.0658584	0.0502262	0.00480179	0.0105792	0.0416103	0.00288887	0.1085	0.237508	0.01017
AGAP001470	2Rj	0.0867932	0.00677214	0.00915047	0.0732616	0.00420107	0.103017	0.0573378	0.0070943	0.00863214	0.0730462	0.00192369	0.0730642	0.190281	0.00955995
AGAP001471	2Rj	0.113755	0.00466254	0.0210604	0.126648	0.011117	0.153266	0.091663	0.0261974	0.0299648	0.0395804	0.0218856	0.105524	0.174844	0.00929821
AGAP001472	2Rj	0.0863439	0.00625911	0.0112886	0.052732	0.00290476	0.101144	0.0505709	0.00838928	0.00863827	0.0542965	0.00519134	0.0836211	0.207601	0.0060908
AGAP001473	2Rj	0.0931284	0.00409846	0.0146429	0.0766946	0.00359455	0.143373	0.0305827	0.0128293	0.0141766	0.0251113	0.005103	0.0524486	0.250988	0.00671016
AGAP001474	2Rj	0.0810477	0.00181255	0.00623307	0.0303092	0.00228391	0.0763436	0.0386759	0.0120028	0.00712053	0.026076	0.00623457	0.177645	0.154957	0.0049831
AGAP001475	2Rj	0.0712768	0.00318161	0.0106268	0.0404767	0.00330674	0.0825138	0.0410553	0.00398788	0.011613	0.0279685	0.00801872	0.0526531	0.198422	0.00724056
AGAP001476	2Rj	0.0762509	0.00663083	0.00610597	0.0565783	0.000242806	0.116483	0.0157604	0.000894791	0.00568333	0.0592216	0.00697038	0.0567918	0.198499	0.00882382
AGAP001477	2Rj	0.127229	0.00467982	0.0136862	0.111771	0.00280437	0.193867	0.051305	0.0107074	0.0115708	0.0461675	0.00951731	0.037923	0.334011	0.00851609
AGAP001478	2Rj	0.0808444	0.00373795	0.00369932	0.0439345	0.00254711	0.0996144	0.0209959	0.00407316	0.00515326	0.0619818	0.000624266	0.0796962	0.213383	0.0108756
AGAP001480	2Rj	0.0647316	0.00464323	0.00656608	0.028635	0.00245863	0.0611783	0.0260346	0.004416	0.00590138	0.0409831	0.00363619	0.0635499	0.191908	0.00760513
AGAP001481	2Rj	0.0700494	0.0035196	0.00648428	0.029582	0.00346935	0.0422611	0.0235929	0.00340579	0.00583198	0.0640973	-0.000603419	0.0547536	0.235395	0.00332835
AGAP001483	2Rj	0.0774872	0.00512474	0.00566765	0.040625	0.00055608	0.099785	0.0195339	0.00362638	0.00861327	0.0756747	0.00768325	0.0279745	0.225849	0.00135903
AGAP001484	2Rj	0.0571294	0.00475262	0.00753143	0.0240155	0.0032838	0.0557558	0.0254458	0.00538456	0.008885	0.0389043	0.00599996	0.0437858	0.17081	0.00282932
AGAP001485	2Rj	0.0531878	0.00340823	0.00015877	0.0155872	-0.00240383	0.0258219	0.036239	0.000543681	0.000559082	0.0662705	0.00165241	0.0661223	0.144493	0.00374917
AGAP001486	2Rj	0.0598028	0.00716275	0.00547487	0.0185257	0.00200884	0.0717126	0.00866916	0.00222442	0.0044752	0.0773546	0.00319351	0.0228456	0.181575	0.0024556
AGAP001487	2Rj	0.115901	0.00174621	0.00496459	0.0408676	0.00103953	0.150354	0.00179523	-0.000182784	0.0171418	0.0437792	0.00136286	0.0676414	0.329249	0.0313392
AGAP001488	2Rj	0.0511694	0.00331193	0.00591175	0.0288407	0.00404403	0.0672554	0.0157103	0.00786902	0.00789327	0.0376494	0.00176836	0.0156456	0.160431	0.00206533
AGAP001490	2Rj	0.0361633	0.00256436	0.0036135	0.0241984	0.00265707	0.0453603	0.0276469	-0.000126056	0.00762933	0.0316598	0.00295551	0.0258432	0.0813795	0.00312353
AGAP001491	2Rj	0.0568685	0.00465099	0.00433446	0.0242565	0.00296865	0.0666771	0.0086795	0.00279926	0.00451239	0.0511328	0.000156219	0.0193466	0.199501	0.00182063
AGAP001492	2Rj	0.0678334	0.00529917	0.00438081	0.0197791	0.00444256	0.0609645	0.0125334	0.00363255	0.00490851	0.0254382	0.0080811	0.0176598	0.271102	0.00381078
AGAP001493	X	0.00457317	0.0022922	0.000354969	0.00279056	0.00702162	0.00429889	0.00960898	0.000258112	0.000904463	0.00407976	0.00893754	0.00367148	-0.00422953	0.0011167
AGAP001495	2Rj	0.035595	0.00252227	0.00214094	0.0115701	0.00309477	0.0433044	0.00644856	0.00168048	0.00545677	0.0459742	-0.000363492	0.0190861	0.0995373	0.00459987
AGAP001496	2Rj	0.049581	0.00565486	0.00479525	0.0302449	0.00156081	0.0848105	0.0295575	0.00320048	0.00569957	0.0271301	0.0055805	0.0355193	0.111136	0.0057252
AGAP001497	2Rj	0.0658598	0.00554213	0.00429804	0.0228744	0.00123258	0.0576602	0.0333207	0.00176441	0.00567763	0.0605982	0.00345712	0.0244835	0.213939	0.0040877
AGAP001498	2Rj	0.0573339	0.00509749	0.00504987	0.0303654	-0.000371701	0.0807765	0.0227194	0.0064881	0.00710583	0.0431125	0.00288892	0.0460072	0.145294	0.00340328
AGAP001499	2Rj	0.0674009	0.00254341	0.00424363	0.0349392	0.000955251	0.0923705	0.0149187	0.00211691	0.00430515	0.0244519	0.0073866	0.049742	0.221235	0.00307295
AGAP001500	2Rj	0.0597743	0.00626312	0.00313732	0.0267611	0.000789917	0.0794195	0.0176538	0.00114515	0.00538739	0.0444974	0.00635997	0.0314444	0.175414	0.0105156
AGAP001501	2Rj	0.0636489	0.00568665	0.0163186	0.0392123	0.0045707	0.0933893	0.0371018	0.00792683	0.0143724	0.033709	0.00846271	0.0573844	0.114168	0.0140622
AGAP001502	2Rj	0.11669	0.00430975	0.00737427	0.0719736	0.00818334	0.197677	0.0244819	0.00704726	0.00613487	0.0112389	0.00258726	0.0653391	0.32898	0.00770404
AGAP001503	2Rj	0.0647159	0.008262	0.00428614	0.0328426	0.000929078	0.084384	0.0535881	0.00201239	0.00889661	0.030302	0.012559	0.0502916	0.15106	0.00624114
AGAP001504	2Rj	0.0788533	0.00228792	0.0100252	0.0395899	0.00568558	0.0991921	0.0198225	0.00525464	0.00850782	0.0241954	0.0017188	0.0615196	0.250553	0.00398191
AGAP001506	2Rj	0.0679326	0.00729999	0.00246337	0.0412408	-0.0012325	0.0834094	0.0213809	0.00187393	0.00319627	0.0417896	0.00157778	0.0856366	0.182814	0.00732312
AGAP001507	2Rj	0.0583197	0.00360683	0.00358598	0.0243244	0.000672619	0.0516733	0.032804	0.00155689	0.00461165	0.0597921	0.000629526	0.0709581	0.142336	0.00584505
AGAP001508	2Rj	0.0666794	0.00232217	0.00185708	0.067863	0.00446625	0.11278	0.0212473	0.00503019	0.00298613	0.0655463	0.00114168	0.0263877	0.164969	0.00799415
AGAP001509	2Rj	0.0595658	0.00340787	0.00637273	0.0178894	0.00216468	0.0420785	0.00556058	0.00670681	0.00788397	0.0486186	0.00805647	0.0273822	0.219408	0.00392125
AGAP001510	2Rj	0.0458452	0.00514031	0.0137061	0.0482537	0.00162685	0.112329	0.00522454	0.000923459	0.0228099	0.0391796	0.0269028	0.0026124	0.0169123	0.0192184
AGAP001511	2Rj	0.0867694	0.00830486	0.00418077	0.0420619	0.00266823	0.140872	0.0179365	0.00166447	0.00535319	0.0707778	0.00264527	0.0778902	0.201549	0.00885624
AGAP001512	2Rj	0.101412	0.00445689	0.0101351	0.034674	0.00431872	0.0976523	0.0325453	0.00713529	0.0112886	0.0633643	0.00801412	0.151606	0.237199	0.00759387
AGAP001513	2Rj	0.0664434	0.00486337	0.00727603	0.0335338	0.00372041	0.0695762	0.0318941	0.00372447	0.0127662	0.0378271	0.00225439	0.0930193	0.15237	0.00697502
AGAP001514	2Rj	0.0878397	0.00502469	0.00465982	0.0727272	0.00253756	0.0994131	0.0627562	0.00306748	0.0107753	0.030213	0.0128176	0.048349	0.239014	0.0144023
AGAP001515	2Rj	0.077232	0.00616282	0.00433713	0.0260391	0.00410241	0.120834	0.0152052	0.00345599	0.00568892	0.0415382	-0.000469638	0.0506349	0.219762	0.00968129
AGAP001518	2Rj	0.0765079	0.00282535	0.0102219	0.0544031	0.00303838	0.0933621	0.0283381	0.00592853	0.0141706	0.0439821	0.0037986	0.0749265	0.193891	0.00613869
AGAP001519	2Rj	0.0757606	0.00547156	0.00668479	0.0353959	0.00240671	0.0843552	0.0330667	0.00377021	0.0073721	0.0407333	0.00369612	0.104185	0.186517	0.00765372
AGAP001520	2Rj	0.0669823	0.00307492	0.00894649	0.0610447	0.00243763	0.0841803	0.052822	0.0069757	0.010265	0.045053	0.0205804	0.0943119	0.0919165	0.00844469
AGAP001521	2Rj	0.061173	0.00342246	0.00737881	0.0248483	0.000943795	0.0239675	0.0549379	0.005654	0.00825615	0.0319717	0.0054292	0.0885376	0.155754	0.00785778
AGAP001522	2Rj	0.094756	0.00481623	0.00723626	0.073456	0.00524377	0.155753	0.0321672	0.00452321	0.00984025	0.0476642	0.00817472	0.0626098	0.236475	0.0049155
AGAP001523	2Rj	0.114322	0.00691764	0.0134626	0.0788778	0.00401039	0.149513	0.0563601	0.00743632	0.014028	0.0474359	0.00743534	0.0938918	0.27603	0.0116945
AGAP001524	2Rj	0.119806	0.00387862	0.0148569	0.166235	0.00804405	0.19276	0.117407	0.0116929	0.0230983	0.0318432	0.00323869	0.0899054	0.185525	0.0130501
AGAP001525	2Rj	0.0910658	0.00472878	0.00458507	0.0503776	0.00252389	0.0814589	0.0428789	0.0015381	0.00494327	0.0778217	0.00443296	0.144466	0.203939	0.00526256
AGAP001526	2Rj	0.0986033	0.00664367	0.00569532	0.0646484	0.000844894	0.110552	0.0940341	0.0027593	0.00822785	0.0680363	-0.000371409	0.117444	0.182717	0.00793001
AGAP001527	2Rj	0.0832091	0.00618539	0.00922747	0.0455698	0.00547539	0.10562	0.0347535	0.00505231	0.0107288	0.0396185	0.00289008	0.0924882	0.209645	0.00562684
AGAP001528	2Rj	0.0601435	0.0044449	0.00693499	0.0383914	-0.000550052	0.0756412	0.0281413	0.00232147	0.00786179	0.0198901	0.00312847	0.0391604	0.189412	0.00537187
AGAP001529	2Rj	0.0703715	0.00375829	0.0117402	0.0726656	0.000994896	0.100792	0.0369841	0.0114178	0.00982445	0.0641526	0.00193504	0.0370982	0.154513	0.0069807
AGAP001530	2Rj	0.112687	0.00761093	0.019249	0.103165	0.00697595	0.167277	0.0563529	0.0109619	0.017394	0.0427351	0.00216644	0.111875	0.238577	0.00684728
AGAP001531	2Rj	0.0843509	0.00579329	0.00848503	0.0520812	0.00214826	0.102092	0.033339	0.00404337	0.00911199	0.041076	0.00224745	0.0690266	0.235997	0.0102642
AGAP001532	2Rj	0.137199	0.0112022	0.0244232	0.16073	0.0222882	0.220046	0.153467	0.0176169	0.0382666	0.0279247	0.00678463	0.0478252	0.195572	0.0166825
AGAP001533	2Rj	0.126565	0.0135533	0.0224151	0.0662609	0.0094453	0.104421	0.10088	0.0140534	0.0192039	0.051576	0.00703144	0.0727946	0.33085	0.00758689
AGAP001534	2Rj	0.0848952	0.0044004	0.00693094	0.0818351	0.00513613	0.141391	0.0382818	0.0050568	0.0116656	0.0693855	0.000215116	0.0432343	0.187267	0.00556614
AGAP001535	2Rj	0.0694534	0.00826231	0.00768751	0.035018	0.00390705	0.100033	0.0297167	0.00477595	0.00931611	0.0601114	0.00447376	0.0447259	0.165287	0.00591522
AGAP001536	2Rj	0.0650188	0.00701954	0.0133782	0.0359254	0.00416214	0.0693786	0.0308158	0.00372649	0.00936453	0.0507138	0.00467699	0.026353	0.198119	0.00414263
AGAP001537	2Rj	0.0666099	0.00503214	0.0072206	0.0315806	0.00262338	0.0717878	0.0212178	0.00359327	0.00802298	0.0659643	0.00328941	0.0262195	0.200541	0.00665641
AGAP001538	2Rj	0.0688444	0.00774446	0.00486878	0.0488465	-0.000439101	0.133123	0.0205079	0.00175096	0.00570985	0.0531788	-0.0024897	0.0404479	0.163915	0.00235563
AGAP001539	2Rj	0.058344	0.00456852	0.00238675	0.024486	0.00247282	0.0560083	0.0238783	0.00627538	0.00364148	0.0497737	0.00201858	0.0415202	0.181398	0.00369432
AGAP001541	2Rj	0.0654349	0.00554247	0.00387133	0.0222827	0.00402075	0.0700693	0.0129112	0.00474337	0.00559382	0.0482459	0.00547907	0.0335818	0.218076	0.00593956
AGAP001542	2Rj	0.0624458	0.00892572	0.00583066	0.0231838	0.00120629	0.10534	0.0135608	0.000838866	0.00494857	0.0688498	0.000405793	0.0233528	0.163543	0.00363394
AGAP001543	2Rj	0.0358016	0.00638858	0.00213567	0.0163443	0.000472531	0.011877	0.0505324	0.0107406	0.000369485	0.0813672	0.00108559	0.0263879	0.0234641	0.00665736
AGAP001544	2Rj	0.0530842	0.00296767	0.00929622	0.0299168	0.000403303	0.0450947	0.021453	0.00538735	0.0100763	0.0324774	0.00893709	0.0116015	0.183914	0.00684898
AGAP001545	2Rj	0.11024	0.00192866	0.0156264	0.0113424	0.0124514	0.0162749	0.0148414	0.00611989	0.0177256	0.142996	0.00326802	0.0121114	0.367793	0.0116367
AGAP001546	2Rj	0.0718659	0.0045735	0.0122058	0.0409214	0.00713861	0.105622	0.0139421	0.00687427	0.0110672	0.0652858	0.00412698	0.0308284	0.188557	0.0068962
AGAP001547	2Rj	-0.00119532	-0.000378826	0.00146605	0.00217054	0.000649553	0.00254949	0.00642619	0.00327361	-0.000328026	-0.00436045	-0.00802548	-0.00534871	-0.00560007	-0.00226464
AGAP001548	2Rj	0.0243569	9.72e-05	0.00147686	0.0171452	-0.00176489	0.0479122	-0.00081963	0.00328405	0.00426062	0.0112556	-0.00294307	0.0833648	0.00731425	-0.000345023
AGAP001549	2Rj	0.0747944	0.00580133	0.00726474	0.0349002	0.000755462	0.106599	0.0104873	0.00416067	0.00650755	0.0909646	0.00328583	0.0173456	0.207658	0.00489334
AGAP001550	2Rj	0.062146	0.00930397	0.0120178	0.0212737	0.00111444	0.0607327	0.0135731	0.00936542	0.00868439	0.0765763	0.00145187	0.0205567	0.184791	0.00439504
AGAP001551	2Rj	0.0640662	0.00386107	0.0095974	0.0377106	0.006718	0.0958535	0.0149127	0.00717097	0.013593	0.0430385	0.00631681	0.0294759	0.172525	0.00453983
AGAP001555	2Rj	0.10187	0.00838637	0.0140518	0.0633867	0.00802694	0.159203	0.028427	0.0114788	0.0130573	0.066994	0.0123065	0.0558265	0.244578	0.00615487
AGAP001557	2Rj	0.115531	0.00723467	0.0199277	0.113614	0.00573907	0.223861	0.0358573	0.0117195	0.0213268	0.063236	0.00959641	0.0383774	0.228968	0.0101112
AGAP001558	2Rj	0.0739362	0.0103728	0.0106022	0.0588838	0.00385524	0.0945592	0.0538445	0.00558022	0.0112642	0.0904152	0.00384736	0.0569518	0.100185	0.0197092
AGAP001559	2Rj	0.0618377	0.00377563	0.00667112	0.0455386	0.00285122	0.109563	0.0236604	0.00311246	0.0103126	0.0544589	0.00224147	0.0465466	0.117642	0.00691939
AGAP001560	2Rj	0.0569309	0.0042252	0.00754253	0.0464829	0.00119928	0.0952195	0.0212436	0.00560177	0.00546567	0.0469195	0.000646169	0.0195355	0.141405	0.0104651
AGAP001561	2Rj	0.0459248	0.00331969	0.00434105	0.0267183	0.00163976	0.0680082	0.0186044	0.0039387	0.00509952	0.0381605	-0.00420688	0.0594098	0.091163	0.00703637
AGAP001562	2Rj	0.0602026	0.00359766	0.00875968	0.047305	0.00382794	0.0715966	0.0303515	0.00685789	0.0103661	0.0481937	0.00735738	0.0245005	0.156798	0.0101913
AGAP001563	2Rj	0.0587464	0.00253394	0.00689016	0.0389418	0.00176492	0.105103	0.0118623	0.00112926	0.004521	0.0871009	0.00638192	0.0194036	0.117509	0.0076168
AGAP001564	2Rj	0.0557065	0.00176599	0.0111628	0.0393543	-0.000202162	0.0822159	0.0231108	0.0067801	0.00817423	0.0227376	0.0127488	0.0338666	0.145068	0.0102217
AGAP001565	2Rj	0.0852648	0.0154991	0.0149172	0.0425532	0.00622845	0.142266	0.0335784	0.0078237	0.0123623	0.0932712	0.00298753	0.0305133	0.179385	0.001299
AGAP001566	2Rj	0.0565658	0.0044638	0.00813441	0.0353751	0.00319301	0.0714588	0.0237675	0.00417766	0.00700679	0.0522283	0.00781435	0.0294381	0.151269	0.00587353
AGAP001568	2Rj	0.0779023	0.0144394	0.00596344	0.0373026	0.00439435	0.0660375	0.0388856	0.0035395	0.00899512	0.135356	0.00143059	0.023606	0.184519	0.00437963
AGAP001569	2Rj	0.522296	0.103842	0.0475388	0.492846	0.0327936	0.0280628	0.749057	0.0711411	0.13857	0.0744795	0.0684708	0.353415	0.160393	0.0887769
AGAP001570	2Rj	0.0626598	0.00656245	0.0106514	0.0428498	0.00396063	0.0975809	0.0205244	0.00467229	0.0128564	0.0673779	0.00317322	0.0222309	0.144073	0.00431469
AGAP001572	2Rj	0.0672615	0.00803736	0.0059111	0.0423831	0.00612314	0.0633126	0.0830049	0.00426786	0.00822033	0.0361478	0.00144974	0.134048	0.0761974	0.00211346
AGAP001573	2Rj	0.0629897	0.013955	0.012789	0.0711513	0.00309802	0.195082	0.0102027	0.00717504	0.0121461	0.0476883	0.00646577	0.0256892	0.0317203	0.00576738
AGAP001577	2Rj	0.0958218	0.0138428	0.00787179	0.045972	0.0027098	0.0492205	0.112646	0.00472947	0.0164828	0.0692937	0.0074593	0.127072	0.170235	0.0113248
AGAP001581	2Rj	0.0506012	0.00377868	0.0142226	0.0382846	0.00349662	0.0684595	0.0157374	0.00576075	0.0100379	0.0736256	0.0111297	0.0205895	0.0947748	0.00883129
AGAP001582	2R	0.074777	0.00673171	0.00846739	0.0679154	0.00236203	0.100011	0.0640183	0.00669526	0.00851155	0.0593585	0.00738004	0.0710044	0.119721	0.0141662
AGAP001583	2Rj	0.0574493	0.00398155	0.00510553	0.0513865	0.0038324	0.0958873	0.0266843	0.00531562	0.00876696	0.0337795	0.00223497	0.0169633	0.15466	0.00401486
AGAP001584	2Rj	0.0716795	0.00519722	0.00488274	0.0244156	0.000732752	0.0588098	0.0154569	0.00426048	0.00598881	0.0909729	0.00755601	0.0193952	0.234962	0.00136087
AGAP001585	2Rj	0.0783481	0.0116132	0.00976761	0.0254312	0.00434735	0.114012	0.0184764	0.00265209	0.0115755	0.0562094	0.0068914	0.035772	0.223912	0.00191332
AGAP001586	2Rj	0.0708766	0.003898	0.00429933	0.0454385	-0.000441548	0.0817235	0.0369398	0.00369121	0.00737998	0.0430647	-0.00159422	0.0461893	0.204154	0.00890448
AGAP001587	2Rj	0.0628085	0.00339739	0.00411184	0.0503346	0.000484065	0.0872099	0.0412473	0.00298963	0.00804836	0.0358464	8.58e-05	0.0468398	0.155017	0.00685767
AGAP001588	2Rj	0.0657788	0.00416801	0.00382556	0.0456636	0.00455786	0.0821727	0.0410317	0.00349306	0.00723102	0.048244	0.00627256	0.0557766	0.159951	0.00473102
AGAP001589	2Rj	0.115542	0.00437606	0.0103944	0.0511675	0.00316322	0.121411	0.0477842	0.00290033	0.00839675	0.103777	0.0112719	0.0498462	0.31264	0.0103802
AGAP001590	2Rj	0.0709672	0.00323812	0.00809386	0.0583549	0.00523877	0.0883154	0.0463707	0.0033935	0.0100178	0.0571208	0.00304593	0.0398239	0.17907	0.00394158
AGAP001591	2Rj	0.0843352	0.00590189	0.00959813	0.0493819	0.00219764	0.0941954	0.0519123	0.00579856	0.00850584	0.0509225	0.00522719	0.0741581	0.214703	0.00712936
AGAP001592	2Rj	0.0769249	0.0034369	0.0126956	0.0799044	-0.000926953	0.100892	0.0369559	0.00282985	0.0205789	0.0692595	-0.000952389	0.0440845	0.158221	0.0159869
AGAP001593	2Rj	0.083913	0.00505447	0.0063124	0.0695221	0.00486874	0.172713	0.0243	0.00845525	0.00928124	0.0636805	0.000253814	0.0326857	0.162036	0.0132055
AGAP001594	2Rj	0.0759832	0.00478473	0.0128347	0.0628301	0.00862411	0.136496	0.0263565	0.00814954	0.0152159	0.0200403	0.00250209	0.0648923	0.162796	0.0115019
AGAP001595	2Rj	0.0738474	0.022014	0.000441466	0.0480418	-0.00118875	0.178921	-0.000961002	0.00933045	0.000898522	0.00584269	-0.0061111	0.0430841	0.195328	0.00761961
AGAP001596	2Rj	0.0413993	0.00222013	0.0051712	0.0126293	0.000415017	0.0226426	0.0143492	0.00459688	0.00488983	0.0202348	0.000246652	0.0370275	0.151415	0.00857005
AGAP001597	2Rj	0.0631121	0.00406463	0.00909884	0.0520584	0.001544	0.107616	0.0319345	0.00422683	0.0103681	0.0281074	0.000903406	0.03237	0.153211	0.00910118
AGAP001598	2Rj	0.0827459	0.00355648	0.00401915	0.0480502	0.00179576	0.0988099	0.0250386	0.00391621	0.00645512	0.0447623	0.0016803	0.0326094	0.271653	0.00530421
AGAP001599	2Rj	0.0848252	0.00533889	0.00850236	0.0421457	0.00364359	0.0866199	0.0326114	0.00400914	0.0122568	0.0219462	0.0081824	0.0824513	0.253718	0.00787251
AGAP001600	2Rj	0.143074	0.0052245	0.0161861	0.0638038	0.00493608	0.136881	0.0230932	0.0150421	0.0147358	0.026051	0.00868235	0.0764526	0.436871	0.00996781
AGAP001601	2Rj	0.109273	0.00596069	0.0115644	0.0744462	0.00601003	0.185801	0.0386902	0.00715028	0.0165127	0.047725	0.00464677	0.0630826	0.256261	0.00551634
AGAP001602	2Rj	0.122204	0.0096736	0.00870782	0.0698338	0.00345012	0.159286	0.0231698	0.00739924	0.010489	0.0349397	0.00235992	0.18887	0.279732	0.00922118
AGAP001603	2Rj	0.0834438	0.00731461	0.00822542	0.0601648	-0.00147338	0.161043	0.0429646	0.00196417	0.0137406	0.0212129	-2.34e-05	0.184082	0.0443761	0.00912694
AGAP001604	2Rj	0.0932734	0.00704953	0.0126145	0.0754579	0.00230583	0.0930338	0.0656268	0.00599662	0.0153853	0.05122	0.00575305	0.077056	0.224137	0.0138881
AGAP001606	2Rj	0.0589866	0.00940999	0.00671931	0.037185	0.00242581	0.095957	0.0221657	0.00316525	0.00658311	0.0476657	0.00366095	0.0302568	0.143716	0.00902312
AGAP001608	2Rj	0.062142	0.00433292	0.00643936	0.0407871	0.00202166	0.0891271	0.0240903	0.00378915	0.00840075	0.0452504	0.00298349	0.0312326	0.173574	0.00346829
AGAP001609	2Rj	0.0529008	0.00283889	0.00348503	0.0314496	0.00171392	0.0745143	0.0253182	0.00338514	0.00410329	0.028931	0.00999383	0.02914	0.152266	0.00657441
AGAP001610	2Rj	0.0729866	0.008617	0.0115344	0.0199259	0.00480648	0.0575568	0.0338559	0.00251901	0.0151587	0.0271978	0.00892622	0.0592032	0.236513	0.00127658
AGAP001611	2Rj	0.0781238	0.00266351	0.0103614	0.0775567	0.00197993	0.0963622	0.0566257	0.00631749	0.0132394	0.0403069	0.00266946	0.0561825	0.179127	0.0136716
AGAP001612	2Rj	0.0736779	0.00389131	0.00783462	0.063208	0.000730118	0.137116	0.0217837	0.00437716	0.00905826	0.0426489	0.00512564	0.0260661	0.189908	0.00439494
AGAP001613	2Rj	0.0818677	0.00547553	0.0054834	0.0499923	8.78e-05	0.174584	0.0093677	0.0018573	0.00620081	0.0576739	0.00242338	0.0302591	0.194921	0.00579197
AGAP001614	2Rj	0.0849956	0.00737453	0.00779234	0.0404441	0.0029849	0.122872	0.0248922	0.0029567	0.00676648	0.0438317	6.47e-05	0.0498913	0.24698	0.00826507
AGAP001615	2Rj	0.0918239	0.00590954	0.00609596	0.0619578	0.00388915	0.152542	0.0287594	0.00295221	0.0059454	0.0571144	0.000583505	0.0337818	0.254109	0.00358416
AGAP001616	2Rj	0.102135	0.00390882	0.00329455	0.0552216	0.00335011	0.12423	0.0202476	0.00270648	0.0031319	0.0229725	-0.00195018	0.0490948	0.34529	0.0102117
AGAP001617	2Rj	0.0475334	0.0050844	0.00411105	0.0255046	0.00528547	0.0441306	0.0300882	0.00418472	0.00916173	0.030078	0.00102426	0.0298378	0.139358	0.00592994
AGAP001618	2Rj	0.0505746	0.00367444	0.00529324	0.0482717	0.0019819	0.111091	0.0143401	0.00121109	0.00768646	0.0303434	0.00352969	0.0190393	0.117057	0.00371589
AGAP001619	2Rj	0.0616208	0.00148508	0.00534357	0.0630547	0.00138883	0.102154	0.0286345	0.0025418	0.00819043	0.0623393	0.00503835	0.0261047	0.132892	0.00692619
AGAP001620	2Rj	0.0799065	0.00591497	0.00699056	0.0671894	0.000763355	0.153094	0.039468	0.00584488	0.00672356	0.0537698	0.00934521	0.0401487	0.167216	0.00403896
AGAP001621	2Rj	0.0702855	0.00522865	0.00459387	0.0346164	-5.4e-05	0.0557644	0.0197642	0.00193777	0.0103507	0.0760085	0.000968387	0.0259358	0.23208	0.00211196
AGAP001622	2Rj	0.00485881	0.000355355	0.00224159	0.0055192	0.00115532	0.0190332	-7.35e-05	0.0021403	0.000836326	-0.00373773	0.00254974	0.0123305	-0.00499914	0.0011001
AGAP001623	2Rj	0.0730878	0.00402206	0.0114771	0.0583109	0.00534499	0.0846246	0.0431287	0.00715131	0.0122261	0.0739011	0.00887951	0.0303599	0.169117	0.010041
AGAP001624	2Rj	0.0905945	0.00850417	0.00658515	0.051894	0.0027092	0.142029	0.022183	0.000939072	0.00985006	0.102818	0.00421523	0.022352	0.226234	0.00353976
AGAP001625	2Rj	0.115079	0.00594483	0.00798973	0.0700977	0.000689168	0.10108	0.050688	0.00223571	0.00999217	0.0853382	0.00034598	0.0323094	0.355698	0.00416987
AGAP001626	2Rj	0.0727939	0.00947801	0.00702563	0.0484586	0.000755139	0.115275	0.0165669	0.00105387	0.00237423	0.131493	-0.00312788	0.0324024	0.136361	0.00730867
AGAP001627	2Rj	0.0967182	0.00290616	0.0319066	0.12257	0.0183163	0.131846	0.0899793	0.0202586	0.034265	0.0451829	0.0352422	0.0427281	0.142321	0.00796356
AGAP001628	2Rj	0.0996155	0.00491486	0.00857706	0.0435402	0.0043732	0.106535	0.0272682	0.00556284	0.00816959	0.0743941	0.0037293	0.037618	0.307003	0.00696246
AGAP001629	2Rj	0.10371	0.00437565	0.00780715	0.0962257	0.00679673	0.0942123	0.081176	0.00425954	0.0130872	0.101579	0.00342307	0.0116883	0.277224	0.00592649
AGAP001630	2Rj	0.0593315	0.00387127	0.00834608	0.0661094	0.0162748	0.0804214	0.0554492	0.00572621	0.0148297	0.0656644	-0.000172367	0.0167771	0.0844935	0.0152279
AGAP001631	2Rj	0.0637968	0.00488834	0.00631572	0.0644802	0.00184177	0.0640929	0.0764903	0.00213873	0.00648237	0.0684917	0.00869698	0.022322	0.135716	0.003674
AGAP001632	2Rj	0.13287	0.00677886	0.0112476	0.201615	0.00831995	0.214817	0.148301	0.0136449	0.029743	0.105272	0.00704798	0.0443836	0.13691	0.0135591
AGAP001633	2Rj	0.0906282	0.0054519	0.00959107	0.072598	0.0034661	0.0989701	0.0500296	0.00604267	0.0121016	0.0734041	0.00688646	0.0516604	0.232718	0.00823937
AGAP001634	2Rj	0.206998	0.00527313	0.0207525	0.0498535	0.00963177	0.0594267	0.0405349	0.00950037	0.0165315	0.065912	0.0208337	0.0717694	0.601935	0.00926989
AGAP001635	2Rj	0.0874524	0.00486328	0.00795096	0.068418	0.00335877	0.0959236	0.0474018	0.00518049	0.0115199	0.0736877	0.00440146	0.0762954	0.20698	0.00748791
AGAP001636	2Rj	0.073564	0.00647136	0.0061898	0.0513108	0.00300316	0.0706669	0.0566434	0.00211968	0.00993488	0.060635	0.00209284	0.0631177	0.173292	0.00947573
AGAP001637	2Rj	0.0839971	0.00765587	0.0171037	0.0582326	0.00353645	0.131277	0.0144059	0.0076994	0.0107699	0.0677615	0.00621485	0.0862185	0.180599	0.00622052
AGAP001638	2Rj	0.0850229	0.00836327	0.00828551	0.0820699	0.00618101	0.1237	0.0544419	0.00529236	0.0100616	0.142664	0.0133063	0.0449018	0.098026	0.00833239
AGAP001639	2Rj	0.113247	0.0148297	0.00919056	0.0690031	0.00130676	0.15018	0.0315214	0.00902478	0.00762943	0.0279425	0.0025271	0.11924	0.311318	0.000362568
AGAP001640	2Rj	0.0784948	0.00373114	0.00650624	0.0774269	0.004394	0.101034	0.0506722	0.00627326	0.0112275	0.0525078	0.00158687	0.082556	0.165206	0.00570635
AGAP001643	2Rj	0.0841227	0.00502079	0.00853076	0.0940949	0.0025718	0.0979017	0.0847782	0.00479258	0.013948	0.0607945	0.00251118	0.0775824	0.152055	0.00632197
AGAP001644	2Rj	0.0863679	0.00596859	0.00303665	0.0771575	0.00160798	0.159696	0.0368587	0.00236023	0.00378956	0.0868829	0.00661072	0.0957823	0.129088	0.00436517
AGAP001645	2Rj	0.0832393	0.0213539	0.00569037	0.0458083	0.00228703	0.136422	0.0744598	0.00338887	0.0123943	0.0496967	0.00925066	0.0397177	0.164406	0.00234726
AGAP001646	2Rj	0.0652685	0.0148147	0.0117302	0.0733222	0.00518192	0.123323	0.0675674	0.00557875	0.012004	0.0501973	0.00568107	0.0619753	0.0481983	0.00383242
AGAP001647	2Rj	0.100882	0.00834643	0.00915185	0.109916	0.0128888	0.146578	0.0965439	0.00776844	0.0148701	0.0855525	0.000389776	0.0634112	0.145667	0.0175386
AGAP001648	2Rj	0.0788342	0.00667265	0.00258967	0.0736196	0.00170914	0.102479	0.0766426	0.000405787	0.00380132	0.0601525	0.00815248	0.0490264	0.170562	0.00883048
AGAP001649	2Rj	0.0803168	0.00364266	0.0108117	0.0537578	0.00989118	0.0973461	0.0235207	0.0061586	0.0117745	0.055617	0.00378622	0.0334551	0.242273	0.00426696
AGAP001650	2Rj	0.102179	0.00592532	0.0149941	0.127345	0.0088232	0.228189	0.0428779	0.00522386	0.0149707	0.0254429	0.0125344	0.0141912	0.223954	0.00113534
AGAP001651	2Rj	0.0844872	0.0105171	0.00807186	0.0581797	0.00573665	0.14305	0.023287	0.00544387	0.0122609	0.0759355	0.0143248	0.0249532	0.19298	0.00900598
AGAP001652	2Rj	0.0925132	0.00325476	0.0125701	0.0783321	0.00824819	0.107875	0.0555849	0.00761753	0.0292933	0.0413171	0.00721528	0.0508766	0.217467	0.0119586
AGAP001653	2Rj	0.0656559	0.00399489	0.00892352	0.0583283	0.00245867	0.0824516	0.0445289	0.00821456	0.0112709	0.0723383	0.00583694	0.0497547	0.115359	0.00753376
AGAP001654	2Rj	0.0637323	0.00720366	0.00682792	0.074478	0.00345333	0.125703	0.0273985	0.00461276	0.0105998	0.0519924	0.00706098	0.0239534	0.129091	0.0022258
AGAP001655	2Rj	0.0673571	0.00232478	0.0122238	0.0681025	0.00429948	0.0817138	0.062861	0.0149503	0.0150244	0.0451129	0.00127801	0.0316065	0.116942	0.0185
AGAP001656	2Rj	0.113414	0.00509968	0.0166734	0.167581	0.012412	0.177256	0.127703	0.0141795	0.0210411	0.0758622	0.00488345	0.0480356	0.150506	0.010988
AGAP001657	2Rj	0.120799	0.00645706	0.0107389	0.158866	0.00465029	0.208003	0.116974	0.0105062	0.0179647	0.0349682	0.00385632	0.0580581	0.209546	0.010674
AGAP001658	2Rj	0.139011	0.00436987	0.00929934	0.171877	0.00216851	0.226803	0.105329	0.00430368	0.0131024	0.0690271	0.00375223	0.0314721	0.287186	0.0184257
AGAP001659	2Rj	0.111595	0.00526871	0.0121951	0.165521	0.00799333	0.165214	0.136387	0.00751864	0.0252617	0.0462589	0.00619082	0.019371	0.189497	0.0141485
AGAP001660	2Rj	0.103333	0.00469807	0.0127743	0.135897	0.00537921	0.148812	0.105375	0.0110229	0.0163909	0.0591063	0.0106031	0.0318727	0.192617	0.0131561
AGAP001661	2Rj	0.0939183	0.00635462	0.00829573	0.0986907	0.00151191	0.126148	0.0628296	0.00633637	0.0144464	0.077151	0.0116307	0.0130936	0.221376	0.011821
AGAP001662	2Rj	0.115006	0.00919368	0.0102445	0.136097	0.00439427	0.148895	0.14872	0.00879365	0.0164798	0.0429477	0.00834577	0.0201843	0.231437	0.011915
AGAP001664	2Rj	0.141439	0.0153595	0.019131	0.056831	0.0143609	0.225905	0.021887	0.0167378	0.0110693	0.0654982	-4.12e-05	0.0237847	0.379775	0.00408728
AGAP001665	2Rj	-0.00186764	-0.000171287	0.00272699	-0.000967597	-0.000752862	-0.00348833	-0.00291857	0.00585565	0.00107369	-0.00379796	-0.00749685	-0.00480069	-0.00505482	0.000631379
AGAP001668	2Rj	0.0168242	0.0027212	0.00355263	0.000528608	-0.0010594	-0.00228267	-0.000853285	0.00557296	-0.000116983	0.0963501	-0.00637584	-0.00363857	-0.00389857	0.00601055
AGAP001669	2Rj	0.118318	0.00720568	0.00272444	0.158344	0.00399396	0.0859378	0.193975	0.00288012	0.00318867	0.064245	0.000262801	0.0222341	0.279285	0.00296212
AGAP001670	2Rj	0.135936	0.0043735	0.00970884	0.197939	0.00422811	0.20742	0.148075	0.00649293	0.0221715	0.0444546	0.0129213	0.0266866	0.261603	0.00884008
AGAP001671	2Rj	0.121693	0.011288	0.0102022	0.0728264	0.00407997	0.223009	0.01854	0.00314915	0.00865116	0.0931407	0.00332886	0.0522379	0.277088	0.00868192
AGAP001672	2Rj	0.11951	0.00611212	0.0133494	0.157107	0.00744934	0.196946	0.113521	0.0113047	0.0225268	0.0514171	0.00993968	0.0444244	0.2036	0.0106329
AGAP001673	2Rj	0.172766	0.00356947	0.0203138	0.299091	0.0119351	0.270764	0.239251	0.0204578	0.045391	0.0375068	0.0106773	0.0778454	0.145222	0.0197775
AGAP001674	2Rj	0.12595	0.0109087	0.00865259	0.195007	0.00585493	0.24543	0.157681	0.00712006	0.0148257	0.0776041	0.00344705	0.0876203	0.0694151	0.00942286
AGAP001676	2Rj	0.145812	0.00736715	0.0287652	0.229775	0.0127745	0.185603	0.213115	0.0181017	0.0377544	0.0784943	0.0130849	0.0154988	0.179553	0.0178579
AGAP001677	2Rj	0.131347	0.00402517	0.0177653	0.194598	0.00687343	0.266594	0.10218	0.0146274	0.0249443	0.0406632	0.0139826	0.0317467	0.182905	0.0203966
AGAP001678	2Rj	0.104021	0.00501505	0.0139671	0.143312	0.00702411	0.178402	0.0955017	0.00841328	0.0236511	0.0434912	0.00781514	0.0187982	0.18599	0.0135106
AGAP001679	2Rj	0.099502	0.00546306	0.022556	0.0968078	0.00599958	0.136763	0.0732903	0.0144122	0.0214373	0.0434094	0.0120937	0.0438156	0.218127	0.00893623
AGAP001680	2Rj	0.0835385	0.0041874	0.0162391	0.110204	0.00706894	0.147953	0.0727274	0.00695082	0.0215712	0.0404159	0.00721361	0.0265378	0.114005	0.0256736
AGAP001681	2Rj	0.0864937	0.00514109	0.0104134	0.105879	0.00830301	0.161608	0.0713317	0.00732142	0.0192622	0.0368777	0.0109583	0.0223548	0.150628	0.0100755
AGAP001682	2Rj	0.0741273	0.000930151	0.0112954	0.109385	0.00480054	0.132561	0.065292	0.0125969	0.0103573	0.0541724	-0.0011109	0.0554951	0.0738877	0.0197908
AGAP001683	2Rj	0.15687	0.007911	0.0336575	0.255985	0.0163191	0.258513	0.206586	0.0252461	0.0405711	0.0479485	0.0235096	0.0881067	0.0610663	0.0379072
AGAP001685	2Rj	0.158281	0.0076761	0.0224209	0.255359	0.0102447	0.328198	0.160628	0.0165616	0.0323166	0.0728767	0.0154498	0.0302715	0.11446	0.0181229
AGAP001686	2Rj	0.0694332	0.00169357	0.0124801	0.0594709	0.0187442	0.063472	0.044599	0.0122043	0.0110672	0.0561356	0.000399839	0.025187	0.190993	0.0098748
AGAP001687	2Rj	0.0918182	0.00727069	0.0102722	0.12733	0.00346591	0.162858	0.0957009	0.00746474	0.0190242	0.0432917	0.00286791	0.0335954	0.134632	0.0135296
AGAP001688	2Rj	0.0915551	0.00837309	0.0114214	0.085163	0.00223638	0.1305	0.0768066	0.00734135	0.0176067	0.0693286	0.00978878	0.0445332	0.161913	0.0137823
AGAP001690	2Rj	0.153304	0.0111714	0.0163471	0.223433	0.008731	0.230694	0.197968	0.0159186	0.0330785	0.0724332	0.00947363	0.0770864	0.158348	0.0162266
AGAP001694	2Rj	0.11985	0.00449223	0.0167853	0.181435	0.00654216	0.215728	0.123154	0.0117884	0.0282909	0.0331253	0.00730428	0.045087	0.169879	0.0133525
AGAP001695	2Rj	0.0811893	0.00352181	0.0188105	0.106585	0.00657276	0.11044	0.0808563	0.0128079	0.019253	0.0390237	0.0098706	0.0375191	0.145525	0.012644
AGAP001696	2Rj	0.0908165	0.00744399	0.0108151	0.116573	0.00421959	0.158712	0.0933135	0.00755292	0.0143334	0.0415162	0.00587512	0.0363268	0.139164	0.0175101
AGAP001697	2Rj	0.0937516	0.0044424	0.00611166	0.166099	-0.000556419	0.174141	0.140538	0.00281086	0.0164403	0.00966728	0.00307977	0.0244486	0.117227	0.0163838
AGAP001698	2Rj	0.0888963	0.00632139	0.00740376	0.0731664	0.00508969	0.0911212	0.0664859	0.00242479	0.0140261	0.0528971	0.0047331	0.0287965	0.244823	0.0120327
AGAP001699	2Rj	0.075296	0.00246959	0.00749893	0.101872	0.0023545	0.1202	0.0749645	0.00622505	0.0113207	0.0354163	0.00463084	0.0455594	0.137899	0.0076873
AGAP001700	2Rj	0.0747868	0.00549132	0.00871545	0.0856594	0.00572132	0.138135	0.0546156	0.00886512	0.0132814	0.0479176	0.00279061	0.0325084	0.129123	0.00770882
AGAP001701	2Rj	0.0491666	0.00609859	0.00525133	0.0354751	0.00029629	0.0110511	0.108875	0.00843718	0.00659955	0.00798075	0.00358887	0.118797	0.00189387	0.00899336
AGAP001702	2Rj	0.0742084	0.00345359	0.00807495	0.0770283	0.00652286	0.100728	0.0653093	0.00603383	0.0127241	0.041758	-0.000467618	0.0484533	0.157317	0.00798543
AGAP001703	2Rj	0.058059	0.00451754	0.0053837	0.0710834	0.00158138	0.0799208	0.0452448	0.00320944	0.00641281	0.122799	0.00236667	0.0251506	0.0506898	0.00498591
AGAP001704	2Rj	0.107538	0.00287845	0.00908426	0.130652	0.00258058	0.110491	0.106711	0.0114713	0.0192617	0.0760255	-0.000452595	0.0338992	0.236001	0.0143536
AGAP001705	2Rj	0.0441142	0.00273533	0.00380009	0.0307976	0.00460734	0.053613	0.0245462	0.00365847	0.00690943	0.0465849	0.00127085	0.0314538	0.0991576	0.00671411
AGAP001706	2Rj	0.0819008	0.00670927	0.0119829	0.0942856	0.00727519	0.163452	0.0597532	0.0185889	0.0155206	0.0353001	0.00538472	0.0405136	0.119322	0.00846117
AGAP001707	2Rj	0.151351	0.0201273	0.0202311	0.13418	0.00922477	0.24485	0.170245	0.01578	0.0358526	0.052327	0.0180826	0.0991014	0.154428	0.0177653
AGAP001708	2Rj	0.100996	0.0181798	0.0109929	0.109644	0.0105072	0.186122	0.102632	0.00476843	0.022697	0.0434012	0.0107111	0.0323214	0.139046	0.0159286
AGAP001710	2Rj	0.100169	0.00453597	0.0121374	0.1576	0.0081488	0.151207	0.130207	0.013819	0.022972	0.0497365	0.011669	0.0553104	0.0994168	0.0181297
AGAP001711	2Rj	0.109653	0.00471203	0.0110875	0.0816447	0.00716146	0.102531	0.063386	0.0106477	0.0191271	0.0522578	0.0059974	0.125215	0.254903	0.0104661
AGAP001712	2Rj	0.0359193	0.00835992	0.00217992	0.0555916	-0.00233559	0.0494432	0.042371	0.000215597	0.0112687	0.0361723	0.0227347	0.0381967	0.00304353	0.00746947
AGAP001713	2Rj	0.0399236	0.00301311	0.00633698	0.0448533	0.0035459	0.0414131	0.0351836	0.00543628	0.0113739	0.0979661	2.85e-05	0.025806	0.00590557	0.00125718
AGAP001714	2Rj	-0.000997249	-0.000430885	-0.00184021	0.0033292	-0.00376849	0.0218327	-0.00360073	-0.00305266	0.000243567	-0.00445644	-0.00811569	-0.00544222	-0.00569311	-0.00237429
AGAP001715	2Rj	0.133487	0.00510293	0.0145929	0.18792	0.00272088	0.236652	0.118013	0.0123113	0.0258534	0.0294618	0.00752403	0.0809902	0.198499	0.0176818
AGAP001716	2Rj	0.100183	0.00499213	0.011457	0.142874	0.00798482	0.190246	0.0903238	0.0101683	0.0214858	0.0515421	0.0110034	0.0497968	0.121294	0.0127154
AGAP001717	2Rj	0.0895194	0.00451343	0.00698265	0.0679473	-0.000187686	0.0777335	0.0618167	0.00542795	0.00761812	0.129632	0.00566743	0.0752147	0.16214	0.0145953
AGAP001718	2Rj	0.137389	0.00395365	0.0057776	0.146627	0.0069699	0.209651	0.0715059	0.00473083	0.0131466	0.0367625	0.00383111	0.0741794	0.324698	0.0188026
AGAP001719	2Rj	0.117125	0.00484397	0.0229581	0.107945	0.00820876	0.10357	0.0968156	0.013609	0.0285352	0.046917	0.0236894	0.0579091	0.284491	0.00882419
AGAP001720	2Rj	0.100192	0.00484969	0.0125137	0.138098	0.00609913	0.141365	0.106704	0.00863153	0.0220889	0.0685621	0.00681943	0.0552514	0.151697	0.00931673
AGAP001721	2Rj	0.0674371	0.0033915	0.00320296	0.0620941	0.00119951	0.0698708	0.0616367	0.00537936	0.0043038	0.0480385	0.00155138	0.0820902	0.1237	0.0169536
AGAP001722	2Rj	0.0936804	0.00805517	0.0126348	0.0646427	0.00275237	0.147359	0.0556191	0.00825602	0.0154917	0.0736334	0.00266487	0.122222	0.119168	0.00846507
AGAP001723	2Rj	0.0855193	0.00454197	0.0108684	0.0778916	0.00695884	0.101833	0.0521224	0.00643084	0.015929	0.0532494	0.00889536	0.0851051	0.175233	0.0138771
AGAP001724	2Rj	0.0957858	0.00496801	0.017515	0.0662839	0.0099335	0.0794903	0.0537315	0.0133495	0.0203171	0.0757096	0.0110451	0.122832	0.194818	0.00535982
AGAP001725	2Rj	0.126865	0.00390472	0.00993581	0.132035	0.00251347	0.141774	0.0943511	0.00910559	0.0160261	0.0680342	0.00629917	0.0679564	0.306621	0.00842919
AGAP001726	2Rj	0.0813253	0.00644544	0.00926526	0.0633192	0.00425503	0.113152	0.0472545	0.00495188	0.0121012	0.0549561	0.00572511	0.0686778	0.175624	0.00810595
AGAP001728	2Rj	0.0801706	0.00598712	0.00885005	0.0675501	0.00632432	0.134652	0.0395714	0.00265844	0.0118049	0.0196471	0.00241472	0.0344443	0.206234	0.0159358
AGAP001729	2Rj	0.100184	0.00246246	0.0114963	0.123184	0.00867178	0.129198	0.0870028	0.00520896	0.0201383	0.0535902	0.00480125	0.0770977	0.18793	0.0152169
AGAP001730	2Rj	0.111886	0.00188093	0.0314771	0.147104	0.0154338	0.144855	0.115253	0.0215954	0.0369972	0.0747537	0.0271638	0.067063	0.102913	0.0257195
AGAP001731	2Rj	0.0742308	0.00559113	0.00622519	0.0700521	0.00354087	0.136051	0.0321487	0.00200541	0.0150167	0.0357111	0.00981528	0.0568375	0.135499	0.0156913
AGAP001732	2Rj	0.0763114	0.00285521	0.0103185	0.0667709	0.0100157	0.109741	0.0316385	0.00558432	0.0194917	0.0465447	0.00979234	0.0374526	0.184015	0.007266
AGAP001733	2Rj	0.0882402	0.00693344	0.0152604	0.0820629	0.0055786	0.130924	0.0812834	0.00662505	0.0199336	0.0245302	0.0152626	0.0546227	0.170598	0.00948268
AGAP001734	2Rj	0.118918	0.00705831	0.0118664	0.0673007	0.00722872	0.115134	0.0540334	0.0050929	0.0146585	0.0528665	0.00841899	0.0465081	0.35815	0.00613218
AGAP001735	2Rj	0.0969324	0.00617324	0.0307403	0.0808584	0.0106831	0.161067	0.033443	0.0165146	0.0274299	0.0416204	0.00476959	0.0305875	0.210943	0.0155161
AGAP001736	2Rj	0.153784	0.00455402	0.0468391	0.233099	0.022191	0.273621	0.143879	0.0366729	0.0534269	0.0273615	0.0254424	0.02829	0.175194	0.0183708
AGAP001737	2Rj	0.068372	0.00366094	0.0256243	0.0507548	0.0146642	0.0449985	0.0543493	0.0203175	0.0278106	0.0417416	0.0173408	0.0362166	0.155695	0.00144034
AGAP001738	2Rj	0.0991362	0.00708305	0.0105933	0.1069	0.00451358	0.194429	0.0773762	0.0124539	0.0184343	0.0406022	0.0197814	0.0279748	0.158718	0.00976166
AGAP001739	2Rj	0.0818358	0.00484962	0.00966083	0.0626071	0.00311479	0.0823623	0.0564655	0.00795963	0.0108068	0.0683757	0.00309589	0.0454293	0.210786	0.00560522
AGAP001740	2Rj	0.069728	0.00670018	0.0110055	0.0367044	0.00419005	0.0676396	0.0447905	0.00690155	0.0078215	0.0656624	0.00893809	0.0474445	0.181002	0.00218468
AGAP001741	2Rj	0.0880695	0.0099516	0.0323393	0.0817372	0.00675011	0.105197	0.0470599	0.019878	0.0219071	0.0775997	0.00832014	0.0340746	0.178177	0.016376
AGAP001742	2Rj	0.112153	0.00708585	0.0142581	0.146313	0.0148729	0.23026	0.0718791	0.00426737	0.0260934	0.0525137	0.0065626	0.0384968	0.167806	0.0135674
AGAP001743	2Rj	0.0779465	0.00563205	0.00793348	0.0751281	0.00485596	0.157921	0.0484287	0.000902811	0.011691	0.0156431	-0.00134446	0.0561963	0.158233	0.00760522
AGAP001744	2Rj	0.0818687	0.00564618	0.0135699	0.0926227	0.0107027	0.157486	0.0493514	0.0106031	0.0151462	0.059644	0.00330431	0.0288565	0.140932	0.0063156
AGAP001745	2Rj	0.0984718	0.00802532	0.0104372	0.0971732	0.00598224	0.144433	0.0742531	0.0081062	0.0160272	0.065606	0.00276771	0.0485944	0.200516	0.00974804
AGAP001746	2Rj	0.0537259	0.0101144	0.00914188	0.0533221	0.000288661	0.0811529	0.0429459	0.00505458	0.00967528	0.0712698	0.00258698	0.0196901	0.0739424	0.00970449
AGAP001747	2Rj	0.0189176	0.00306169	0.00199645	0.0167897	-0.000557809	0.0152169	0.0159079	0.000281381	0.00451694	0.0198245	0.000106342	0.00902359	0.0491097	0.00378196
AGAP001748	2Rj	0.0772687	0.00669054	0.00662388	0.0700195	0.00434147	0.113774	0.0468927	0.00683901	0.0113363	0.0639514	0.00394959	0.0455734	0.169325	0.0030832
AGAP001749	2Rj	0.128012	0.0160701	0.027667	0.132163	0.00776101	0.338896	0.0345826	0.019092	0.0204023	0.0329763	0.01275	0.0423444	0.141293	0.00725061
AGAP001751	2Rj	0.107681	0.00590378	0.00897285	0.148768	0.00549279	0.184785	0.0941671	0.00840813	0.0141867	0.0900873	0.00809123	0.0735614	0.124962	0.0155716
AGAP001752	2Rj	0.0829316	0.00497089	0.00804963	0.0762206	0.00490913	0.0990523	0.0663811	0.00572937	0.00893026	0.0743469	0.00701736	0.0540983	0.171056	0.0121572
AGAP001753	2Rj	0.080117	0.00302143	0.012948	0.0953747	0.0138233	0.0915251	0.0748683	0.00958659	0.0212529	0.0519544	0.0121544	0.0415801	0.152605	0.0113692
AGAP001754	2Rj	0.106214	0.00450672	0.0124041	0.14852	0.00743771	0.150785	0.118032	0.0132625	0.0247326	0.0568954	0.012452	0.061772	0.149293	0.0119522
AGAP001756	2Rj	0.101813	0.0026315	0.00657946	0.117511	0.00593044	0.131893	0.0758665	0.00534856	0.0119157	0.0400633	0.00920734	0.0285616	0.271709	0.00984494
AGAP001757	2Rj	0.0914694	0.0043349	0.00872828	0.106992	0.00349557	0.0979195	0.0952954	0.00847297	0.0147587	0.0801786	0.00614523	0.0667201	0.15904	0.010015
AGAP001759	2Rj	0.0663643	0.0051188	0.00589724	0.0759711	0.00455553	0.109819	0.0623073	0.00463014	0.010666	0.0492407	0.0112356	0.0351527	0.104451	0.00761283
AGAP001760	2Rj	0.0570504	0.00459667	0.00635018	0.0473632	0.00649285	0.0676772	0.0273479	0.00371424	0.0147292	0.0379077	0.00377452	0.0267447	0.13988	0.0169754
AGAP001761	2Rj	0.118509	0.00500378	0.0136363	0.140644	0.00339868	0.177135	0.0772257	0.0129678	0.0132215	0.0845567	0.00956198	0.0694312	0.235053	0.00678918
AGAP001762	2Rj	0.077387	0.00967266	0.00559758	0.0697227	0.00362696	0.140804	0.0476091	0.00467619	0.00852379	0.0596086	0.001314	0.0606542	0.124296	0.0119065
AGAP001763	2Rj	0.0807904	0.00460288	0.00852411	0.0697473	0.00829325	0.163322	0.0164477	0.00844944	0.00925244	0.046049	0.0117868	0.0376724	0.175976	0.0100869
AGAP001764	2Rj	0.0781794	0.00625452	0.00698168	0.0728891	0.00181862	0.141905	0.0614	0.00210149	0.00824016	0.0525106	0.00314567	0.0661177	0.114747	0.0126106
AGAP001765	2Rj	0.103253	0.0066291	0.017328	0.125679	0.0075368	0.189783	0.062372	0.0199121	0.0227429	0.0851202	0.010075	0.0703565	0.105322	0.0139053
AGAP001766	2Rj	0.106185	0.00531923	0.0100945	0.180108	0.00365129	0.19706	0.140424	0.0102954	0.0192697	0.0817799	-0.00241791	0.0537593	0.0510762	0.0123197
AGAP001767	2Rj	0.116432	0.00483776	0.0240252	0.118778	0.00864859	0.111496	0.110861	0.0116044	0.0320627	0.0543989	0.0171163	0.0944434	0.203979	0.025136
AGAP001768	2Rj	0.144154	0.0133974	0.0168912	0.146304	0.00485724	0.166371	0.191807	0.0204995	0.0316318	0.0367411	0.0104815	0.143718	0.175635	0.0127837
AGAP001769	2Rj	0.173318	0.00410743	0.0314855	0.304373	0.00919089	0.345716	0.193113	0.0172252	0.0463066	0.0342351	0.0314818	0.0880603	0.0575651	0.0244843
AGAP001773	2Rj	0.0590308	0.00984524	0.0109421	0.03703	0.0072236	0.140335	0.0384159	0.00624199	0.00945812	0.0252452	-0.00409215	0.0806558	0.0314396	0.00888012
AGAP001775	2Rj	0.0999199	0.00264637	0.00826687	0.140963	0.00209674	0.179966	0.0839062	0.00541083	0.0147163	0.0531561	0.00825551	0.0715659	0.143383	0.0135877
AGAP001776	2Rj	0.21219	0.0111676	0.0215885	0.337975	0.0128934	0.416528	0.199631	0.011614	0.0507553	0.116354	0.0108385	0.0672293	0.0898509	0.0234613
AGAP001777	2Rj	0.0960143	0.00439257	0.0128859	0.118132	0.00785767	0.174064	0.071148	0.00976279	0.0145304	0.0558977	0.00853189	0.0323966	0.176395	0.00814791
AGAP001778	2Rj	0.0823053	0.0105445	0.0088386	0.105067	0.005776	0.139092	0.0923351	0.000791721	0.0214803	0.0350698	-0.00218851	0.0374706	0.124101	0.0117236
AGAP001779	2Rj	0.139763	0.00830085	0.00866934	0.226065	0.0052811	0.182046	0.218357	0.0113235	0.021859	0.0261595	-0.000172093	0.113742	0.153222	0.0203508
AGAP001780	2Rj	0.0915325	0.00707092	0.0088197	0.120988	0.00309048	0.158229	0.0992796	0.00714163	0.0149631	0.042147	0.00606375	0.0389155	0.142084	0.0113503
AGAP001781	2Rj	0.104346	0.0133087	0.0172603	0.103081	0.00511395	0.208951	0.0708778	0.00742462	0.0162262	0.0285527	0.00355335	0.0497758	0.189606	0.0103823
AGAP001782	2Rj	0.0713444	0.00404854	0.00941887	0.0518539	0.00360653	0.0784593	0.0398197	0.00637598	0.00878245	0.0341254	0.00463149	0.03622	0.212538	0.00959608
AGAP001783	2Rj	0.042315	0.00330002	0.00920549	0.0463168	0.00559695	0.100641	0.014279	0.00796912	0.00656676	0.0375355	0.0207448	0.0137713	0.0498765	0.00555892
AGAP001786	2Rj	0.0879465	0.00463622	0.0120946	0.104225	0.00609971	0.137902	0.0728156	0.00862421	0.0134179	0.0445975	0.00706694	0.0302785	0.185456	0.010585
AGAP001787	2Rj	0.067832	0.00481456	0.0070798	0.0835957	0.00319696	0.0914785	0.0661626	0.00485007	0.0102777	0.0377598	0.00356792	0.0251442	0.159184	0.00591039
AGAP001788	2Rj	0.072335	0.0032028	0.0101017	0.109732	0.00394949	0.168294	0.0571365	0.010105	0.00781672	0.0248718	0.0117588	0.00829915	0.124292	0.00449795
AGAP001790	2Rj	0.0461267	0.000781508	0.00437455	0.0467437	0.0018255	0.0498978	0.0379085	0.0027196	0.00350217	0.0259142	-0.000447499	0.0170462	0.141136	0.00857858
AGAP001791	2Rj	0.0729492	0.00284305	0.0109255	0.0552345	0.00318643	0.0816183	0.0410511	0.0114815	0.0102054	0.0228947	0.00479296	0.0140276	0.234612	0.00848133
AGAP001792	2Rj	0.08969	0.00334291	0.0152832	0.142168	0.00425398	0.122146	0.114832	0.0105359	0.0284185	0.0207328	0.00945676	0.0387073	0.146059	0.00790715
AGAP001793	2Rj	0.149544	0.000104505	0.0119376	0.260338	0.00169756	0.278965	0.16307	0.00889437	0.019245	0.0454432	0.0133662	0.0252439	0.218994	0.0135517
AGAP001794	2Rj	0.0906982	0.00356513	0.0183481	0.1411	0.00931364	0.163377	0.0930675	0.0133685	0.0187966	0.0444645	0.0116489	0.0265903	0.131238	0.00812859
AGAP001795	2Rj	0.123261	0.00347994	0.011443	0.156651	0.00276639	0.216884	0.104195	0.0116426	0.0177223	0.0214172	0.011341	0.0604013	0.227944	0.0133914
AGAP001796	2Rj	0.134515	0.00514068	0.0139865	0.206297	0.0142139	0.17367	0.171105	0.0206215	0.0173148	0.0458589	0.012847	0.0235527	0.262111	0.00747564
AGAP001797	2Rj	0.0768754	0.00177141	0.0130968	0.0842889	0.00425604	0.0967374	0.0664196	0.0131996	0.0194819	0.0396604	0.00952932	0.027903	0.156844	0.0145382
AGAP001798	2Rj	0.0539795	0.0052951	0.00711057	0.0350499	0.0035644	0.0794522	0.0245902	0.00314121	0.00475375	0.0311125	0.00581293	0.0361751	0.144008	0.00879961
AGAP001799	2Rj	0.109714	0.00342538	0.0130141	0.04009	0.00381335	0.13857	0.0190266	0.00133116	0.00942853	0.0971912	0.00365191	0.00579378	0.334437	0.00440095
AGAP001800	2Rj	0.102329	0.00493386	0.0110216	0.0726101	0.00320552	0.13881	0.0496578	0.00647497	0.00590401	0.0463489	0.00767481	0.0353132	0.299247	0.00322235
AGAP001801	2Rj	0.109984	0.00763296	0.00660288	0.106748	0.0018455	0.142103	0.0857237	0.00707904	0.0123778	0.0806262	0.000989322	0.0526683	0.24721	0.00706238
AGAP001802	2Rj	0.0504851	0.00367491	0.00487817	0.0401717	0.00224425	0.0658335	0.0324051	0.00308056	0.00476633	0.0339686	0.00276	0.0469922	0.122903	0.00560843
AGAP001803	2Rj	0.0858777	0.00256616	0.00578371	0.0589386	0.00630732	0.0844123	0.0443642	0.00374864	0.00528926	0.0660264	0.00356425	0.0293477	0.264161	0.00918869
AGAP001804	2Rj	0.0891572	0.00464456	0.00609393	0.112195	0.00259204	0.129619	0.0932434	0.00558313	0.0117362	0.0325613	0.00406465	0.0458092	0.194553	0.00393386
AGAP001805	2Rj	0.110236	0.00536667	0.0078622	0.140337	0.0040063	0.244973	0.0539234	0.00260167	0.0155897	0.0860845	0.0040284	0.0352344	0.138031	0.0212903
AGAP001806	2Rj	0.155757	0.0124893	0.0180717	0.172676	0.00726191	0.144726	0.149854	0.0155203	0.0300938	0.179736	0.0188319	0.0761139	0.244046	0.00912258
AGAP001807	2Rj	0.0736853	0.0083056	0.0110984	0.0540831	0.00286512	0.126367	0.0195522	0.00818852	0.00702783	0.080476	0.00168204	0.0882892	0.115807	0.00388025
AGAP001809	2Rj	0.102694	0.00617882	0.01412	0.129127	0.0083006	0.164941	0.0877459	0.00801017	0.0229815	0.0503299	-0.000772437	0.0462851	0.189269	0.00910329
AGAP001810	2Rj	0.0993382	0.00994189	0.00967614	0.0461573	0.00153909	0.105795	0.0294766	0.00174198	0.00922397	0.0423451	0.00614631	0.0203965	0.336855	0.00740997
AGAP001812	2Rj	0.115914	-3.84e-05	-0.0022472	0.0387585	0.00457979	0.0502188	0.0182919	-0.00280564	0.00638217	0.00975513	-0.00352786	0.110973	0.428818	-0.00130352
AGAP001814	2Rj	0.13864	0.00398709	0.0220693	0.219858	0.00670948	0.220793	0.161642	0.0244927	0.0279247	0.0696163	0.0169551	0.0826231	0.136614	0.0121571
AGAP001815	2Rj	0.0883347	0.00136056	0.0251557	0.13117	0.006076	0.114592	0.11376	0.0218063	0.0272292	0.0359754	0.00414226	0.0329893	0.116819	0.015597
AGAP001816	2Rj	0.218613	0.00460844	0.0209704	0.355602	0.00283587	0.336082	0.281186	0.0213895	0.0274545	0.0745025	0.0169667	0.0448926	0.248614	0.0291538
AGAP001817	2Rj	0.140779	0.0021516	0.00787713	0.218735	-0.00151477	0.163486	0.228922	0.0135049	0.0099323	0.0242499	0.0111803	0.0461598	0.217714	0.036194
AGAP001818	2Rj	0.150246	0.00362221	0.0189035	0.231269	0.0107762	0.213457	0.183181	0.0187247	0.0191061	0.0614808	0.014788	0.0329351	0.239294	0.025078
AGAP001819	2Rj	0.110143	0.00540474	0.0109235	0.146532	0.0172751	0.166288	0.0889578	0.00535185	0.0201765	0.0726594	0.00534907	0.0738059	0.199021	0.00327324
AGAP001820	2Rj	0.122702	0.00744116	0.0131566	0.183143	0.00529639	0.211772	0.157512	0.00958588	0.0187593	0.065069	0.0107472	0.0314941	0.146769	0.0133135
AGAP001821	2Rj	0.149496	0.00713305	0.0150923	0.21163	0.0108477	0.202204	0.180388	0.0187506	0.0247402	0.0932755	0.00680314	0.0615324	0.196558	0.0245233
AGAP001822	2Rj	0.110069	0.00605186	0.0105975	0.098063	0.00348701	0.185729	0.0471908	0.00843602	0.0106997	0.0506734	0.00182302	0.0484889	0.267121	0.00784458
AGAP001823	2Rj	0.106478	0.0255692	0.00633044	0.0425742	0.00116902	0.0385413	0.0594725	0.000978347	0.00301916	0.296741	0.013286	0.120281	0.0329935	0.0159581
AGAP001824	2Rj	0.185516	0.00839995	0.0160902	0.293026	0.00823238	0.303201	0.240146	0.0169065	0.0280881	0.0777958	0.0170831	0.0999805	0.143674	0.0223664
AGAP001826	2Rj	0.119409	0.00797663	0.00983795	0.127483	0.00389168	0.165111	0.0903669	0.00704692	0.0131843	0.105314	0.0101622	0.0777809	0.215781	0.00995779
AGAP001827	2Rj	0.152986	0.00330569	0.0119758	0.187441	0.00411194	0.227953	0.132179	0.0135217	0.0150341	0.0454259	0.00520406	0.123776	0.272762	0.0139557
AGAP001828	2Rj	0.095738	0.0122871	0.0175779	0.0760132	0.00323123	0.108258	0.0906816	0.0119341	0.00913444	0.0942673	0.00888611	0.0956259	0.14764	0.0077432
AGAP001829	2Rj	0.000875244	-0.000228712	0.00434734	0.000886591	0.0017824	-0.00405688	0.00642619	-0.00294982	-0.00011125	-0.00436045	0.0381549	-0.00534871	-0.00560007	-0.00226464
AGAP001830	2Rj	0.00536547	0.000740138	0.00360514	0.00898563	-0.00116098	0.0471286	-0.00315315	-0.00127008	0.000695615	-0.00402439	-0.00770965	-0.0050213	-0.00527431	0.00211663
AGAP001831	2Rj	0.00205152	0.000139584	0.000227878	-0.000338783	0.0016838	-0.0041539	0.00138364	0.00413088	-0.0001898	-0.00445644	0.0401013	-0.00544222	-0.00569311	-0.000169717
AGAP001832	2Rj	-0.000164182	6.83e-05	-0.000460864	-9.37e-05	-0.00376849	-0.0041539	0.00303591	-0.00305266	-0.0003343	-0.00445644	-0.00811569	0.0095149	-0.00569311	0.00639959
AGAP001833	2Rj	0.130937	0.00370351	0.00680341	0.00278388	0.00210324	0.0174791	0.00068577	0.00245014	0.00767001	-0.000318709	-0.00422702	0.521856	-0.00168219	0.0040027
AGAP001834	2Rj	0.00440993	-0.000430885	-0.00184021	0.000249381	-0.00376849	0.00638074	-0.00360073	-0.00305266	-0.000276497	-0.00445644	0.0670413	-0.00544222	-0.00569311	0.00114946
AGAP001837	2Rj	-0.00310696	0.00023463	0.000915999	0.000446147	0.00508902	-0.00399867	0.00451351	-0.00288811	0.00177502	-0.00430286	-0.00797135	-0.00529259	-0.00554424	-0.00219884
AGAP001838	2Rj	0.0712738	0.00880779	0.00484654	0.00336718	-0.00105292	0.000823875	0.00433715	0.00195095	0.00501844	0.321818	0.00230869	-0.00286714	-0.00313103	0.00141262
AGAP001839	2Rj	0.000562269	6.83e-05	0.00326153	0.000212589	-0.000590429	-0.000314256	0.00152527	0.000570037	-1.39e-05	-0.00440159	0.00616054	0.00745581	-0.00563995	0.000207263
AGAP001841	2Rj	0.00243419	0.000567218	-0.00184021	-0.00181135	0.0106608	-0.0041539	-0.00360073	-0.00305266	-4.53e-05	-0.00445644	-0.00811569	0.052107	-0.00569311	-0.00237429
AGAP001842	2Rj	-0.00502858	-0.000430885	-0.00184021	-0.00181135	-0.00376849	-0.0041539	-0.00360073	-0.00305266	0.00110969	-0.00445644	-0.00811569	-0.00544222	-0.00569311	-0.00237429
AGAP001843	2Rj	0.00228712	0.000684914	-0.0019023	0.0015927	-0.00352572	0.0147057	-0.00335594	-0.00058025	-0.00075602	-0.00422014	0.00740987	0.00860851	-0.00546406	0.00146191
AGAP001845	2Rj	0.0126365	-0.000430885	-0.00184021	0	-0.00376849	-0.0041539	-0.00360073	-0.00305266	-0.000623369	-0.00445644	0.162201	-0.00544222	-0.00569311	-0.00237429
AGAP001846	2Rj	-0.00215696	-0.000430885	-0.000731319	0.00150173	-0.00317656	0.00956702	-0.00300388	-0.00243535	9.01e-05	-0.00388031	-0.00757424	-0.00488092	-0.00513464	-0.000555761
AGAP001848	2Rj	-0.00134157	0.000567218	0.00146605	-0.00181135	-0.00376849	-0.0041539	-0.00360073	0.0051503	-0.00037559	-0.00445644	-0.00811569	-0.00544222	-0.00569311	0.00764339
AGAP001850	2Rj	0.000437232	-0.000288399	0.00340925	0.00319713	0.0090264	0.019347	-0.00324711	0.000516066	0.00239582	-0.0041151	-0.00779489	-0.00510966	-0.00536223	-0.00198435
AGAP001852	2Rj	0.00128847	-0.000729436	-0.00107088	0.000452795	-0.00335304	-0.00374519	0.00101695	-0.00150914	-0.000494546	-0.00139543	-0.00773569	0.00444137	-0.000774135	0.0105397
AGAP001854	2Rj	0.0766126	0.00330467	0.00878647	0.0710245	0.00182954	0.121705	0.0436662	0.00289687	0.0121951	0.0267378	0.00322321	0.0705016	0.179676	0.00200384
AGAP001856	2Rj	0.105873	0.00907423	0.0163309	0.129345	0.00762624	0.138825	0.134373	0.0120217	0.0277141	0.0411083	0.00920654	0.0372785	0.170317	0.0138253
AGAP001858	2Rj	0.088096	0.00787951	0.0125324	0.0875114	0.00534398	0.161052	0.0590577	0.0103709	0.0151059	0.0561461	0.00065498	0.0302924	0.162012	0.00962327
AGAP001859	2Rj	0.25403	0.0186992	0.0452705	0.376539	0.0312987	0.292097	0.366163	0.05137	0.0734909	0.0640544	0.0528941	0.0638303	0.204101	0.0393673
AGAP001861	2Rj	0.154183	0.0191183	0.0204022	0.193391	0.00697007	0.16645	0.228113	0.0170341	0.0313639	0.10583	0.0244897	0.0789549	0.148232	0.0254569
AGAP001862	2Rj	0.105341	0.00214729	0.0124763	0.183594	0.00390635	0.172837	0.147229	0.010944	0.0240091	0.0458367	0.0258525	0.036528	0.0631594	0.0339055
AGAP001863	2Rj	0.229504	0.0111798	0.0256044	0.133975	0.0185244	0.0521176	0.211566	0.0168635	0.0436512	0.0810383	0.0172412	0.511961	0.12867	0.0272757
AGAP001864	2Rj	0.0802937	0.00775872	0.0171548	0.0443649	0.00556733	0.15835	0.0202832	0.00806998	0.00477931	0.0932482	0.00412086	0.0521471	0.127646	0.0104554
AGAP001865	2Rj	0.064877	0.0015976	0.012352	0.0749125	0.00366706	0.11676	0.0417051	0.0137096	0.0100125	0.0209224	0.00118977	0.0406052	0.117536	0.0168965
AGAP001866	2Rj	0.0836443	0.00416208	0.0116966	0.0667234	0.00641595	0.123348	0.0418082	0.0078404	0.0161234	0.0479771	0.00936846	0.0571629	0.183222	0.0100506
AGAP001867	2Rj	0.0693982	0.00522631	0.0122853	0.058309	0.00640892	0.106486	0.0324301	0.00631037	0.0168545	0.0472077	0.00583866	0.0431308	0.140862	0.0117133
AGAP001870	2Rj	0.109566	0.00419104	0.0129689	0.0694812	0.00345699	0.119983	0.0309358	0.00648447	0.0156654	0.10459	0.0321155	0.0257696	0.290441	0.0120161
AGAP001871	2Rj	0.0682265	0.00686807	0.00798767	0.0618359	0.0025137	0.105515	0.081609	0.00298848	0.0100642	0.0639355	0.00114843	0.0343196	0.0918853	0.00659102
AGAP001872	2Rj	0.06158	0.00363742	0.00948324	0.0687646	0.00493001	0.0964769	0.0411782	0.00697179	0.0125405	0.0805493	0.00237482	0.0613702	0.0507712	0.00860109
AGAP001873	2Rj	0.0632618	0.00558367	0.00865885	0.0791516	0.00271174	0.104871	0.0560723	0.00771356	0.0104342	0.070742	0.00377939	0.0313366	0.0854633	0.00318672
AGAP001874	2Rj	0.0546465	0.00789506	0.0130908	0.063841	-0.00165271	0.187876	0.00393571	0.00511142	0.00534693	0.0665531	-0.00049645	0.0122369	0.0087221	0.00382701
AGAP001877	2Rj	0.0710355	0.00372233	0.011036	0.0763111	0.00351915	0.126857	0.0413006	0.007927	0.00932756	0.067257	0.00686122	0.0383015	0.113469	0.0108674
AGAP001878	2Rj	0.0539211	0.00467133	0.0107226	0.0610377	0.00397127	0.0530132	0.0654566	0.00380697	0.0116221	0.0399987	0.0086938	0.0704389	0.069625	0.0040905
AGAP001879	2Rj	0.0725324	0.00263804	0.00965902	0.0842138	0.00135821	0.113518	0.0511976	0.00501742	0.0171935	0.034768	0.00116059	0.0309948	0.161449	0.00769275
AGAP001880	2Rj	0.0523979	0.00294128	0.00707038	0.0461601	0.00250108	0.103499	0.0206181	0.00396044	0.0081389	0.0520244	-0.000102182	0.0228717	0.0977408	0.00605557
AGAP001881	2Rj	0.0658718	0.00744769	0.0119288	0.0480164	0.00452033	0.109312	0.0316641	0.00614737	0.0112261	0.0481897	0.00362197	0.0310289	0.146176	0.00753407
AGAP001882	2Rj	0.0465192	0.000327465	0.00614813	0.104852	-0.00103199	0.112415	0.0627765	0.00957013	0.0108659	0.00763774	-0.00284324	0.0173857	0.0318004	0.00342247
AGAP001883	2Rj	0.0791551	0.00933112	0.00485888	0.0955699	0.00166364	0.0874032	0.0832849	0.00250304	0.0165245	0.0707578	0.00793208	0.0158751	0.151271	0.0199729
AGAP001884	2Rj	0.0712696	0.00328723	0.0165389	0.0874544	0.00761008	0.149776	0.0392862	0.0117533	0.0143133	0.0582367	0.0129159	0.029148	0.0759517	0.0150224
AGAP001885	2Rj	0.0780288	0.00215792	0.0147164	0.094793	0.00603738	0.111639	0.0629938	0.00553782	0.0234779	0.0510785	0.007309	0.021541	0.114908	0.0342408
AGAP001886	2Rj	0.0728457	0.0073962	0.0075785	0.0490326	0.00386216	0.0941267	0.0367797	0.00453913	0.0102363	0.134725	0.00497146	0.0263756	0.114229	0.00620163
AGAP001887	2Rj	0.0670809	0.00482205	0.0102732	0.0610905	0.000117216	0.063853	0.0391264	0.00602381	0.0072884	0.078084	0.00363093	0.065171	0.114829	0.0269377
AGAP001888	2Rj	0.0737478	0.00381012	0.00800839	0.0648598	0.00155422	0.15693	0.0269819	0.00328787	0.0141446	0.0672841	0.00544116	0.0365802	0.117023	0.00365791
AGAP001889	2Rj	0.0448164	0.00169341	0.00260089	0.0054764	0.00338715	0.0612575	0.00482484	0.00127693	0.00214034	0.0491035	-0.00587112	0.0270658	0.139944	0.00544938
AGAP001890	2Rj	0.0588273	0.0051374	0.000769158	0.0534781	0.00261656	0.120487	0.0236423	-0.00181712	0.0108441	0.0385268	0.00113547	0.0247812	0.134426	0.00171547
AGAP001891	2Rj	0.054873	0.00474418	0.00560638	0.034645	0.00486208	0.079561	0.0265715	0.00453024	0.00633886	0.106174	0.00561888	0.0180886	0.0810569	0.00394849
AGAP001892	2Rj	0.0618453	0.00352509	0.0117845	0.0595395	0.00285145	0.110203	0.037007	0.00587314	0.011332	0.0549982	0.00410019	0.0313001	0.104557	0.00790944
AGAP001893	2Rj	0.0693402	0.00313969	0.0135158	0.0738865	0.00240221	0.0789465	0.0584322	0.0139923	0.0131036	0.0611416	0.0119731	0.0644605	0.114111	0.00425129
AGAP001894	2Rj	0.0654468	0.00746916	0.019012	0.0477081	0.00197305	0.114413	0.0360601	0.0106241	0.00996991	0.0419768	0.0102684	0.0507349	0.115955	0.00644199
AGAP001895	2Rj	0.0603824	0.00426388	0.011215	0.060708	0.00300727	0.0975221	0.0367169	0.00908971	0.00948199	0.0599839	0.00673372	0.0375588	0.101265	0.00631978
AGAP001896	2Rj	0.0744613	0.00425033	0.00588874	0.0972159	0.000651024	0.149745	0.0624816	0.00200113	0.0193643	0.0259331	0.0116865	0.0508071	0.0858341	0.014333
AGAP001897	2Rj	0.0697898	0.00769667	0.00776664	0.0655966	0.00653799	0.111125	0.0516787	0.00478611	0.0164789	0.0345015	0.00847852	0.0478668	0.128612	0.00902838
AGAP001898	2Rj	0.085373	0.0044894	0.0133714	0.11024	0.00781704	0.186691	0.0477207	0.0122945	0.0155095	0.0469263	0.00822364	0.0237044	0.123537	0.0145379
AGAP001899	2Rj	0.0748269	0.00688245	0.00633562	0.075591	0.00291861	0.0984422	0.0765922	0.00567133	0.0130723	0.0582828	0.00650295	0.054735	0.110557	0.0156389
AGAP001900	2Rj	0.0517716	0.00394818	0.00800464	0.0498621	0.00586731	0.0776553	0.0413765	0.00466318	0.00922894	0.0338511	0.00799056	0.0457058	0.0873532	0.0077973
AGAP001901	2Rj	0.0729306	0.0057267	0.00693772	0.0914274	0.00546322	0.140433	0.0722003	0.00485522	0.0115544	0.0424673	0.00705522	0.0513491	0.0779265	0.0123464
AGAP001902	2Rj	0.117946	0.00621358	0.0101316	0.134323	0.00154237	0.257082	0.0496068	0.00280292	0.0165927	0.07651	0.00509234	0.0281167	0.203694	0.0068934
AGAP001903	2Rj	0.0862625	0.00727081	0.0121952	0.0685689	0.00472728	0.134076	0.0465865	0.00415044	0.0254362	0.040592	0.00189753	0.0474291	0.185424	0.00912492
AGAP001905	2Rj	0.0933498	0.00606606	0.0130929	0.106412	0.00571241	0.239809	0.0303147	0.00770713	0.0205128	0.0457045	0.00171369	0.0300652	0.113716	0.0113665
AGAP001907	2Rj	0.0637628	0.00411001	0.00472883	0.0580004	0.00451844	0.0889819	0.0520891	0.00295016	0.0118139	0.0489202	0.00117062	0.0325706	0.123157	0.0149783
AGAP001908	2Rj	0.0533132	0.00190948	0.0108091	0.0704902	0.0049698	0.101408	0.0464315	0.00889008	0.00737665	0.0531863	0.00123498	0.0248846	0.0402846	0.0186131
AGAP001909	2Rj	0.0594202	0.00940456	0.00946411	0.0442597	0.0013681	0.105088	0.045762	0.00590508	0.00767626	0.056115	0.00523513	0.0278599	0.0971879	0.00571186
AGAP001910	2Rj	0.0421129	0.00818333	0.010975	0.0324961	0.00202448	0.129497	0.0153827	0.00819605	0.00458844	0.0435261	0.0130194	0.0124957	0.0079203	0.00518381
AGAP001911	2Rj	0.0456731	0.00399479	0.00216489	0.0215607	-0.000203742	0.113417	0.00307656	0.00343445	0.00109072	0.109361	0.00212797	0.00247798	0.0223842	0.00615063
AGAP001912	2Rj	0.0588411	0.00913644	0.0123557	0.0313969	0.00642972	0.136181	0.0331706	0.00348675	0.00807836	0.0499666	0.00164036	0.0238384	0.0856249	0.00393992
AGAP001913	2Rj	0.0579501	0.00432282	0.00494147	0.0527263	0.00225864	0.103813	0.035643	0.00396132	0.00739718	0.0298893	0.00505579	0.0263633	0.134656	0.00569836
AGAP001914	2Rj	0.0485092	0.00773674	0.00940657	0.0221622	0.0036919	0.0323633	0.0481299	0.0055853	0.00412768	0.0259224	0.00450148	0.0300373	0.146448	0.00677164
AGAP001915	2Rj	0.067331	0.00482011	0.0103284	0.0634586	0.00485418	0.101397	0.04747	0.011116	0.0101075	0.0396741	0.00290327	0.0351015	0.147917	0.00732504
AGAP001916	2Rj	0.0671493	0.00516486	0.00779173	0.0643523	0.00223262	0.111043	0.0364117	0.00500774	0.00873201	0.0430494	0.00267729	0.023342	0.165166	0.00744387
AGAP001917	2Rj	0.0734108	0.00244815	0.0166966	0.0866581	0.00553888	0.0973771	0.0664959	0.00634769	0.0168857	0.0281972	0.0012492	0.0616958	0.13768	0.0136442
AGAP001918	2Rj	0.105125	0.00438303	0.0219112	0.125157	0.00654976	0.162122	0.0754079	0.0143667	0.0255964	0.0699731	0.00109057	0.0733922	0.14854	0.021019
AGAP001919	2Rj	0.146952	0.0100104	0.0148594	0.175547	0.0141946	0.161037	0.189187	0.0223605	0.0229641	0.0863805	0.0172288	0.053634	0.234906	0.0184175
AGAP001923	2Rj	0.0915581	0.00617085	0.00756435	0.0900802	0.00176057	0.112339	0.0666905	0.0026319	0.0121493	0.0738559	0.00255556	0.083979	0.191258	0.00461498
AGAP001924	2Rj	0.0402078	0.00120377	0.00142176	0.0454808	0.00747635	0.0815109	0.0242563	0.00289495	0.00531165	0.0161885	0.0029289	0.0319477	0.0704241	0.0093896
AGAP001925	2Rj	0.0765145	0.00788853	0.0118266	0.0952208	0.00370676	0.149669	0.0711221	0.00720953	0.0169663	0.0677681	0.00602407	0.0254039	0.0696015	0.0125285
AGAP001926	2R	-0.00042445	0.000397761	-0.000214595	0.000875463	-0.00149768	-0.00396909	0.00604713	-0.00185104	0.000701298	-0.0042736	0.00158058	-0.00526409	-0.00551588	0.00453009
AGAP001927	2R	-0.00226319	-0.000384612	0.00108015	0.00024117	0.000345196	-0.00401278	0.00378021	-0.00290307	0.00155719	-0.00431682	-0.00798448	0.00290146	-0.00555778	-0.0022148
AGAP001928	2Rj	0.0794615	0.00447353	0.00826428	0.0771737	0.00321356	0.092243	0.047907	0.00755543	0.010144	0.0801856	0.00210362	0.0558096	0.168493	0.0133121
AGAP001929	2Rj	0.0601431	0.00494951	0.00871414	0.0492751	0.00242967	0.0856832	0.0344217	0.00548279	0.00887041	0.070525	0.00608277	0.0290322	0.110371	0.0122381
AGAP001930	2Rj	0.0664303	0.00349809	0.0131233	0.0492007	0.000659701	0.105938	0.0242848	0.00782142	0.0067717	0.115799	0.00654588	0.00759084	0.121485	0.00241305
AGAP001931	2Rj	0.118419	0.0115664	0.0179253	0.110497	0.00364011	0.230481	0.0355143	0.0135391	0.0164136	0.0784079	0.0181294	0.0144385	0.238168	0.0132899
AGAP001932	2Rj	0.0655499	0.00337039	0.0100384	0.0870779	0.0118798	0.142977	0.0450795	0.00760279	0.0163693	0.0386563	0.00302935	0.0209578	0.0899663	0.00659534
AGAP001933	2Rj	0.0767415	0.00454316	0.00622693	0.0785684	0.00237328	0.116205	0.0478517	0.00418558	0.00966495	0.10698	0.0064239	0.0447748	0.0952882	0.0191224
AGAP001934	2Rj	0.0452662	0.00240113	0.0043961	0.0616232	0.00471903	0.0599002	0.0493378	0.00440341	0.0141535	0.0537773	-0.00313204	0.0210072	0.051308	0.00634946
AGAP001935	2Rj	0.0560317	0.00585057	0.00785807	0.0455013	0.00440132	0.0895159	0.0243582	0.00370916	0.012453	0.0530243	0.00181436	0.0231409	0.124132	0.00486727
AGAP001936	2Rj	0.0476906	0.00461778	0.00935766	0.0355437	0.000958774	0.0395603	0.0284065	0.00666316	0.00532064	0.0572341	0.000746471	0.0337235	0.116155	0.0092724
AGAP001937	2Rj	0.0246655	-0.000298541	0.00243661	0.0233467	-0.000995827	0.0262805	0.00906041	-0.000543231	0.00393926	0.0578303	0.000809776	0.0296931	0.0302618	-0.000452101
AGAP001938	2Rj	0.0660967	0.00835675	0.00617326	0.0420002	0.00132926	0.0985291	0.0401465	0.00509702	0.00792482	0.0572968	0.00506495	0.0358803	0.140678	0.0102724
AGAP001939	2Rj	0.0556296	0.00427995	0.00985094	0.0247749	0.0054362	0.045812	0.0190079	0.00749604	0.00767294	0.0500392	0.00650965	0.0322522	0.176736	0.00341913
AGAP001940	2Rj	0.0649107	0.00389121	0.00722198	0.0217679	0.00689332	0.0453168	0.0140553	0.00276511	0.00674308	0.0858762	0.00716221	0.0398804	0.200312	0.00398298
AGAP001941	2Rj	0.0713965	0.00549731	0.00789562	0.0355394	0.00145288	0.0534645	0.0299913	0.00573809	0.00675002	0.0872237	0.00908207	0.0342952	0.209006	0.00489939
AGAP001942	2Rj	0.0504408	-0.000100236	0.00509492	0.0789085	-0.000123518	0.137223	0.0260069	-0.000709017	0.0112296	0.0225507	-0.00103451	0.025298	0.0663887	0.00273041
AGAP001943	2Rj	0.0710054	0.00711097	0.01943	0.0573029	0.00848483	0.0910803	0.041493	0.0061351	0.0229736	0.0761555	0.00577676	0.0379284	0.125108	0.00751335
AGAP001944	2Rj	0.0585937	0.00524712	0.00383574	0.0225802	5.18e-05	0.0388477	0.0525943	0.00200092	0.00655324	0.047796	0.00546564	0.0516487	0.159023	0.00368557
AGAP001945	2Rj	0.0540356	0.00342376	0.00928447	0.0473677	0.00467658	0.102905	0.0181728	0.00375347	0.00808313	0.0362258	0.0050662	0.0263402	0.124069	0.0057955
AGAP001946	2Rj	0.0569833	0.00445306	0.00917228	0.0618891	-1.71e-05	0.0785581	0.0369096	0.00893544	0.00833799	0.0452559	0.00117311	0.0512859	0.107458	0.00916273
AGAP001947	2Rj	0.0624246	0.00316592	0.00834955	0.0430967	0.0059962	0.0710871	0.0313726	0.00623764	0.00742441	0.0576887	0.00161055	0.035169	0.164151	0.00845985
AGAP001948	2Rj	0.0613755	0.00467883	0.00692843	0.0388714	0.00151921	0.056603	0.0255732	0.00626539	0.0067376	0.0855835	0.0097545	0.0150092	0.167547	0.00627748
AGAP001949	2Rj	0.0542482	0.00511083	0.00714109	0.0393193	0.00239044	0.0697168	0.031314	0.00507139	0.00734664	0.0593267	0.00358819	0.0321694	0.122051	0.00495
AGAP001950	2Rj	0.0562006	0.00772122	0.00538114	0.0424165	0.00145879	0.0670182	0.0343056	0.0027936	0.00588502	0.0732518	0.00079358	0.0252523	0.131465	0.00574948
AGAP001951	2Rj	0.0860665	0.00254551	0.0107287	0.0493273	0.00174545	0.0741717	0.0397233	0.00464025	0.011827	0.0659823	0.00670354	0.0634224	0.241477	0.00952772
AGAP001952	2Rj	0.0809171	0.00562159	0.0190974	0.029779	0.00648713	0.0477084	0.0314443	0.00909416	0.0148322	0.0901834	0.00860196	0.0493691	0.23227	0.00362231
AGAP001953	2Rj	0.0616223	0.00732142	0.0107302	0.0325791	0.00482858	0.0911902	0.0162711	0.00561918	0.0116488	0.0682731	0.0056743	0.0321583	0.139359	0.00535146
AGAP001954	2Rj	0.0712762	0.00584491	0.00717351	0.0883513	0.00984429	0.0981416	0.0761693	0.00375999	0.0196139	0.0630989	0.00349277	0.0528693	0.083778	0.0087222
AGAP001955	2Rj	0.0802441	0.00211526	0.0123931	0.111158	0.00222314	0.138806	0.0745837	0.00877273	0.00960017	0.0639962	0.00603774	0.0421868	0.104637	0.0162631
AGAP001957	2Rj	0.0878559	0.0109605	0.0201045	0.0941166	0.00869654	0.12003	0.0801826	0.0192592	0.0292818	0.0844062	0.00358376	0.00464982	0.135443	0.00792268
AGAP001958	2Rj	0.071021	0.0147481	0.00489741	0.0456388	0.00228267	0.0993122	0.05313	0.00285192	0.00628406	0.0867172	0.00828045	0.0452224	0.125268	0.00657446
AGAP001959	2Rj	0.0562313	0.00694268	0.00291796	0.0365947	0.00258848	0.063754	0.0423557	0.00109051	0.00614606	0.0524991	0.000978122	0.0340066	0.138689	0.00775348
AGAP001960	2Rj	0.0954707	0.00778705	0.0188427	0.0785158	0.00496491	0.171493	0.051233	0.0106721	0.0171251	0.0356054	0.00116906	0.1048	0.156954	0.00674645
AGAP001961	2Rj	0.0769406	0.00848074	0.0142929	0.0411501	0.00544324	0.11801	0.0364657	0.0065872	0.0119295	0.0798581	0.00554639	0.0471799	0.146649	0.00862645
AGAP001962	2Rj	0.100862	0.0110553	0.00854045	0.0891681	0.00166079	0.135601	0.0931243	0.00751165	0.0148309	0.0890766	0.00832766	0.102228	0.129425	0.0115635
AGAP001964	2Rj	0.0860604	0.00469633	0.0184196	0.06309	0.00915654	0.0924378	0.0382969	0.0139054	0.0137324	0.108867	0.0096484	0.0509613	0.176309	0.0106999
AGAP001965	2Rj	0.102478	0.0103281	0.016367	0.104067	0.00102302	0.122627	0.0744187	0.00902397	0.018477	0.148083	0.00837508	0.0304516	0.153335	0.0193859
AGAP001966	2Rj	0.100795	0.00771333	0.00758837	0.0671384	0.00326694	0.12616	0.0423336	0.0040977	0.0100488	0.155905	0.00441948	0.0726407	0.174103	0.00880683
AGAP001967	2Rj	0.10899	0.00737601	0.0160988	0.127588	0.00472787	0.196444	0.0807016	0.00706579	0.0162587	0.109735	0.0106667	0.0524427	0.125845	0.0159693
AGAP001968	2Rj	0.0850991	0.00485708	0.0117213	0.0970401	0.00485783	0.155215	0.0486316	0.00558966	0.010592	0.104047	0.0129702	0.0414864	0.117506	0.00566577
AGAP001969	2Rj	0.0849756	0.00734401	0.0118513	0.0921379	0.00164267	0.174751	0.0713952	0.00696843	0.00976462	0.0857943	0.0124771	0.0223903	0.0980181	0.00546506
AGAP001970	2Rj	0.0896947	0.0102336	0.0180134	0.077842	0.00193019	0.151734	0.0646687	0.00814572	0.0105826	0.101395	-0.0040248	0.0293219	0.13996	0.0130693
AGAP001972	2Rj	0.0989193	0.0125948	0.0216855	0.0759645	0.00784195	0.118929	0.0570525	0.0161028	0.0183291	0.140407	0.00976723	0.0248694	0.177855	0.00809044
AGAP001973	2Rj	0.09469	0.00916136	0.0116147	0.103414	0.00571909	0.217297	0.0320971	0.00651768	0.0171851	0.12456	0.0091475	0.0237121	0.0883546	0.00348383
AGAP001974	2Rj	0.0845658	0.00563009	0.0108568	0.071151	0.00107494	0.0588906	0.0694656	0.0109153	0.00923481	0.0954293	0.00945393	0.0589586	0.191893	0.00799292
AGAP001975	2Rj	0.0682278	0.0184465	0.0198965	0.0263115	0.00428296	0.0568785	0.00833465	0.00628297	0.0120014	0.204573	0.0129586	0.0136202	0.0504963	0.0146782
AGAP001976	2Rj	0.0730138	0.0126674	0.00930042	0.063642	0.0114984	0.0701523	0.0554534	0.0135747	0.00703551	0.11668	-0.00215621	0.0182379	0.146313	0.00772563
AGAP001978	2Rj	0.0829583	0.0031736	0.0224776	0.11045	0.0126845	0.131119	0.084243	0.0162314	0.0256747	0.0339656	0.0371785	0.0276454	0.106674	0.0108648
AGAP001979	2Rj	0.0646996	0.00785166	0.00713424	0.041183	0.00258678	0.0609228	0.0450205	0.00460556	0.00831548	0.116781	0.00144749	0.0228097	0.125219	0.00445059
AGAP001980	2Rj	0.0616845	0.0100803	0.0162712	0.0485078	0.00306826	0.0728871	0.0516968	0.0104862	0.0164058	0.0620375	0.00335215	0.037445	0.10719	0.00348248
AGAP001981	2Rj	0.0540128	0.00547203	0.00880272	0.0340061	0.00161554	0.0853043	0.0188318	0.00991515	0.00633144	0.0648165	0.00519594	0.0328278	0.102805	0.0064391
AGAP001982	2Rj	0.113032	0.01173	0.020224	0.138137	0.00510626	0.271386	0.0469945	0.00815872	0.0234652	0.0688982	0.0175978	0.0332517	0.126831	0.00925253
AGAP001983	2Rj	0.0847669	0.00357735	0.00971036	0.096169	0.00592462	0.200285	0.0240745	0.00333723	0.011574	0.0763031	0.00367971	0.0516983	0.110622	0.00497061
AGAP001984	2Rj	0.0470462	0.00189926	0.00551862	0.0267283	0.0013698	0.0719713	0.00902584	0.00285338	0.00786793	0.0417391	-0.00158339	0.0345197	0.120466	0.00557966
AGAP001985	2Rj	0.0556986	0.00624218	0.00727182	0.0407063	0.00118107	0.0909364	0.0276808	0.00608061	0.00402806	0.0666906	0.00276953	0.0528353	0.0892699	0.00524416
AGAP001986	2Rj	0.0535986	0.00402465	0.00349904	0.0460434	0.00110441	0.0628805	0.0395752	0.00213219	0.00799949	0.0641723	0.00333229	0.0117294	0.122715	0.00983186
AGAP001988	2Rj	0.0614622	0.00766351	0.00191776	0.0507558	-0.00108464	0.0959036	0.017689	-0.000497558	0.00425073	0.124866	-0.001533	0.0191117	0.0946232	0.0120164
AGAP001989	2Rj	0.0693286	0.00372469	0.0111386	0.0526297	0.00569509	0.112176	0.0151127	0.00526308	0.0144019	0.111517	0.00263974	0.00938471	0.13658	0.00124182
AGAP001993	2Rj	0.0106975	-0.000746604	0.0102069	0.0121746	0.00605669	0.00897819	0.0060066	0.0130568	0.00352049	0.00900626	0.0185562	-0.000689635	0.006901	0.000541888
AGAP001994	2Rj	0.112361	0.00448421	0.0292073	0.122181	0.00653543	0.170563	0.08244	0.0204252	0.0308009	0.054459	0.0193073	0.0538129	0.183433	0.0159978
AGAP001995	2Rj	0.0834912	0.00827597	0.0105381	0.0741178	0.00802682	0.135137	0.0634202	0.01125	0.0184911	0.048219	0.00684409	0.0234922	0.173822	0.00226706
AGAP001996	2Rj	0.0747907	0.00447314	0.00675698	0.0730729	0.00152242	0.0843957	0.0719304	0.00595954	0.0106941	0.0604893	0.00326012	0.0199379	0.179095	0.00721248
AGAP001997	2Rj	0.0960624	0.00460544	0.00966565	0.153727	0.00286818	0.137056	0.136272	0.0057103	0.0196867	0.051643	0.017286	0.0602138	0.0856065	0.0212491
AGAP001998	2Rj	0.0856257	0.00351126	0.00523624	0.113604	0.00547924	0.106081	0.0915274	0.00859183	0.0107819	0.054998	0.00316359	0.0833311	0.14881	0.00420252
AGAP001999	2Rj	0.0656181	0.00237467	0.0168989	0.0469842	0.00111298	0.0676342	0.0423538	0.0123411	0.0118694	0.0277333	0.00505633	0.0209552	0.190777	0.011444
AGAP002000	2Rj	0.0812233	0.00319185	0.0261192	0.0915227	0.0127057	0.10676	0.0575114	0.0172881	0.0323709	0.0200679	0.027058	0.0338545	0.166609	0.00523689
AGAP002002	2Rj	0.120575	0.00254417	0.0129197	0.188512	0.0108645	0.180929	0.141349	0.0124623	0.0298165	0.0258444	0.0430509	0.103071	0.133028	0.0107473
AGAP002003	2Rj	0.100927	0.0121364	0.0184185	0.0949288	0.00504808	0.177847	0.0505487	0.0181213	0.0131027	0.109834	0.00490505	0.0653668	0.132391	0.0103187
AGAP002004	2Rj	0.0969352	0.007091	0.0142048	0.0712599	0.00193013	0.0989749	0.0586095	0.00990244	0.0164094	0.0819779	0.00906826	0.0984525	0.189617	0.0155674
AGAP002005	2Rj	0.132303	0.0107213	0.0171324	0.111471	0.00415445	0.228859	0.0991707	0.00889211	0.0214548	0.0605231	0.0038069	0.0572622	0.235219	0.0132187
AGAP002006	2Rj	0.0836027	0.00534259	0.0160334	0.0901792	0.0092126	0.124704	0.0523144	0.0120821	0.0215617	0.0368686	0.00670525	0.0493073	0.158841	0.0185894
AGAP002007	2Rj	0.101669	0.00820041	0.0177216	0.103679	0.00567002	0.219579	0.0558953	0.0092078	0.0197827	0.0366164	0.00712891	0.0376715	0.167142	0.0105677
AGAP002008	2Rj	0.123907	0.00596111	0.0210377	0.163485	0.0097869	0.254605	0.0733854	0.0192559	0.0265492	0.0555642	0.0315996	0.0601986	0.150105	0.0105643
AGAP002009	2Rj	0.0989207	0.00643373	0.0208544	0.105454	0.00936216	0.164739	0.0633111	0.0139614	0.0202855	0.0784966	0.00908419	0.091216	0.119247	0.0106255
AGAP002010	2Rj	0.145453	0.015952	0.019089	0.0315096	0.00296072	0.133022	-0.0007315	0.0067437	0.0186705	0.0619645	0.0322886	0.171653	0.384021	0.0124314
AGAP002011	2Rj	0.0977153	0.00743236	0.0205693	0.0854539	0.00674751	0.0914458	0.0866007	0.016793	0.0204075	0.0555884	0.00701102	0.108917	0.164726	0.0197072
AGAP002012	2Rj	0.138938	0.00637003	0.0447208	0.166824	0.0142865	0.188025	0.102826	0.035798	0.0406086	0.121774	0.0321782	0.117458	0.106392	0.0233518
AGAP002013	2Rj	0.0883711	0.00486461	0.0190203	0.0891772	0.00807195	0.11722	0.0611059	0.0142209	0.0229356	0.0972103	0.0102541	0.053825	0.128467	0.00753708
AGAP002014	2Rj	0.078398	0.00809538	0.0104585	0.0590195	0.00438508	0.125708	0.035874	0.00585102	0.0115679	0.0884947	0.00774188	0.0619746	0.12905	0.00586986
AGAP002015	2Rj	0.0827369	0.0087057	0.0106774	0.0722295	0.00388619	0.145915	0.0354465	0.00666139	0.0107892	0.0990554	0.00547661	0.0407285	0.13838	0.00676384
AGAP002016	2Rj	0.0837222	0.00518591	0.0165151	0.0655288	0.00382223	0.0802766	0.0494236	0.00915122	0.020703	0.109777	0.00837486	0.0496791	0.156909	0.00928702
AGAP002017	2Rj	0.0711799	0.00161496	0.00563753	0.0718566	0.00481156	0.109051	0.0383145	0.00360318	0.0106311	0.0522681	0.00147786	0.0197626	0.17867	0.00910434
AGAP002018	2Rj	0.0801181	0.00360919	0.0126991	0.0552314	0.0048299	0.0993196	0.0279331	0.00707707	0.0139494	0.0668863	0.00493125	0.0421958	0.205104	0.0106025
AGAP002020	2Rj	0.033319	0.0015726	0.00305553	0.0414607	0.00128815	0.0279766	0.0349546	0.000974381	0.00767943	0.0498967	-0.00161654	0.0315519	0.0171424	0.0187751
AGAP002021	2Rj	0.0672987	0.0049867	0.00882401	0.0543067	0.00883006	0.136336	0.0251116	0.00508444	0.00829332	0.0422775	0.00725996	0.0265877	0.150442	0.00369895
AGAP002022	2Rj	0.0538698	0.00733951	0.00466588	0.0452507	-0.00104669	0.0982417	0.0529866	0.00296939	0.00730613	0.0268934	-0.000940533	0.0252068	0.0898403	0.0132748
AGAP002023	2Rj	0.0597141	0.00434481	0.00999209	0.0573184	0.00789693	0.106576	0.0277335	0.00495402	0.0116552	0.0383621	0.000597442	0.0140041	0.144858	0.00583262
AGAP002024	2Rj	0.0644857	0.00554406	0.00566816	0.0451549	0.000602178	0.101038	0.0358384	0.00412328	0.00779089	0.0525173	0.00382281	0.0563746	0.117293	0.0131755
AGAP002025	2Rj	0.0677281	0.00451136	0.00690124	0.0183673	0.00669717	0.0768389	0.0106606	0.00320852	0.0085489	0.0409094	0.00372519	0.00835949	0.247796	0.00434613
AGAP002026	2Rj	0.0996496	0.00873258	0.0223769	0.0883605	0.00397746	0.300754	0.00961937	0.0101501	0.0120249	0.0494934	0.00163343	0.0143494	0.105137	0.00727294
AGAP002028	2Rj	0.0723848	0.00280414	0.00840032	0.0831685	0.0136421	0.14312	0.0452434	0.00287379	0.0202374	0.0362031	0.00313919	0.0295599	0.110549	0.0168176
AGAP002030	2Rj	0.0608869	0.00617898	0.0129812	0.054634	0.0027093	0.101794	0.0408199	0.0081015	0.00958155	0.0430674	0.00500865	0.0436597	0.10707	0.00762602
AGAP002031	2Rj	0.000841057	0.00028215	0.00426481	0.00172916	-0.00368083	-0.00406766	0.0096879	-0.000617114	0.000132021	-0.00437112	0.012031	0.00465637	-0.00561041	-0.00227683
AGAP002032	2Rj	0.0452831	0.00426913	0.0054017	0.0280223	-0.000185774	0.0561559	0.0200298	0.00379798	0.00494973	0.0414934	0.00357463	0.0332816	0.115826	0.00709401
AGAP002035	2Rj	0.0604628	0.00587878	0.00700302	0.0451177	0.00221866	0.0943529	0.0377694	0.00372836	0.00776331	0.0436039	0.00612091	0.0607972	0.110517	0.00769753
AGAP002036	2Rj	0.0595806	0.00338173	0.00534497	0.0427647	0.00172445	0.0671397	0.0376215	0.00466125	0.00886575	0.0594855	0.0010562	0.0772365	0.108979	0.00472214
AGAP002037	2Rj	0.0488236	0.00315588	0.0054992	0.0130649	0.00430735	0.0224128	0.0286094	0.004524	0.00525081	0.0440526	0.0106795	0.0780062	0.119723	0.00484944
AGAP002038	2Rj	0.0556848	0.00398625	0.005594	0.0517516	0.00357142	0.11003	0.0195315	0.00328108	0.00757841	0.0457497	0.00299398	0.0260921	0.11619	0.0064437
AGAP002039	2Rj	0.0610184	0.00962826	0.00838157	0.031575	0.00367403	0.0453955	0.0160358	0.00616698	0.00654088	0.196574	-0.00018723	0.0113109	0.0567708	0.00577014
AGAP002040	2Rj	0.0752562	0.00470939	0.0111463	0.0739861	0.00292257	0.143446	0.0344404	0.0070131	0.0145704	0.0931969	0.0123665	0.0229338	0.0989885	0.00946006
AGAP002041	2Rj	0.0767815	0.00766652	0.00854627	0.068945	0.0021749	0.104679	0.0595809	0.00562599	0.0112967	0.0825173	0.0068197	0.0472912	0.133308	0.00827333
AGAP002043	2Rj	0.103586	0.00833376	0.0162829	0.054868	0.00728083	0.0968567	0.0388992	0.0120329	0.0199305	0.174128	0.0145942	0.0301958	0.206657	0.00674466
AGAP002044	2R	0.073081	0.00313884	0.0114814	0.0676804	0.00537682	0.0824954	0.060821	0.00947893	0.0156567	0.039177	0.00942863	0.0542194	0.150705	0.0130544
AGAP002047	2R	0.0525233	0.00432468	0.00330914	0.0418345	0.000737326	0.0519654	0.0388904	0.00236512	0.00511561	0.0490261	-0.00206382	0.0346641	0.145405	0.00307848
AGAP002048	2R	0.0568131	0.00320552	0.00721409	0.0604149	0.00480115	0.111966	0.0301967	0.00446244	0.00993841	0.0345354	0.0048618	0.022751	0.113819	0.00692441
AGAP002049	2R	0.0373458	0.00344324	0.00580256	0.0240994	1.16e-06	0.0465793	0.0218366	0.00106434	0.00691872	0.0321764	-0.000794521	0.0391385	0.0857539	0.00263487
AGAP002050	2R	0.0789596	0.00857991	0.00817321	0.0756553	0.0069591	0.165749	0.0394961	0.00823608	0.0156629	0.0588484	0.00770777	0.0373267	0.113354	0.00797861
AGAP002051	2R	0.0566757	0.00981098	0.00587467	0.0323863	0.00341263	0.107823	0.0186636	0.00670502	0.00475647	0.0686176	0.000310213	0.014003	0.117528	0.00517986
AGAP002052	2R	0.0528326	0.0036998	0.00812299	0.0466644	0.00545558	0.0696512	0.0333049	0.00811115	0.00721864	0.0556304	0.00693683	0.0170759	0.123649	0.00390576
AGAP002053	2R	0.0716101	0.00316992	0.0173952	0.0351999	-0.000893802	0.0326433	0.0357532	0.015683	0.0136216	0.0190573	0.0163646	0.0141707	0.263211	0.00835776
AGAP002054	2R	0.0381602	0.00335064	0.0055108	0.0247293	0.00388892	0.0487456	0.0239338	0.00385868	0.0070506	0.0347181	0.00155499	0.0382248	0.0750493	0.00448102
AGAP002055	2R	0.0649496	0.00367701	0.00776112	0.0605575	0.00270163	0.0898382	0.0327567	0.00331547	0.009925	0.0942177	0.00503116	0.0279404	0.126034	0.0044137
AGAP002056	2R	0.0499038	0.00610213	0.00774143	0.0304611	0.00372893	0.085247	0.0161625	0.00479604	0.005508	0.0667543	0.0054625	0.0409085	0.0763302	0.00709439
AGAP002058	2R	0.0626793	0.00812932	0.00830326	0.044608	0.00283184	0.1124	0.0171818	0.00569683	0.00497321	0.0977664	0.001666	0.0203486	0.10929	0.00788929
AGAP002059	2R	0.0741842	0.00562079	0.0193445	0.0685654	0.00640365	0.140179	0.0278876	0.0113649	0.0131353	0.105487	0.00497933	0.0263071	0.0907391	0.00812212
AGAP002060	2R	0.0729504	0.00643384	0.00974398	0.0659468	0.00748267	0.108965	0.0388375	0.00650715	0.0130768	0.11599	0.00448634	0.019796	0.10882	0.00920992
AGAP002061	2R	0.0663379	0.00582681	0.0169509	0.0460967	0.00917435	0.0863457	0.0264372	0.0104676	0.0133322	0.0965222	0.00200642	0.0100759	0.136347	0.00903241
AGAP002062	2R	0.0681478	0.00484331	0.0171693	0.0569873	0.00777699	0.0892604	0.0390366	0.00652286	0.0138239	0.0668368	0.0145013	0.040733	0.132064	0.0096241
AGAP002063	2R	0.0523214	0.00569552	0.00936463	0.0218601	0.0038349	0.0775139	0.013812	0.00582251	0.007851	0.0628404	0.00126516	0.0358251	0.11615	0.00340249
AGAP002064	2R	0.0424561	0.00664436	0.0090349	0.0220174	0.000576375	0.0465447	0.0160286	0.0047584	0.00805671	0.0507459	0.000528221	0.0169272	0.115789	0.00410402
AGAP002065	2R	0.0502093	0.00380902	0.00869384	0.0233153	0.00100351	0.0450196	0.0228936	0.00413546	0.00673514	0.0724761	-0.00174103	0.0146899	0.146038	0.00137849
AGAP002066	2R	0.0765736	0.00947986	0.0117842	0.0420307	0.00214706	0.147425	0.0239835	0.00720763	0.00429786	0.0852313	-0.00190077	0.0471437	0.148345	0.00065725
AGAP002067	2R	0.0581217	0.00761517	0.00535257	0.0275629	-0.000245983	0.0656055	0.0183309	0.00260091	0.00684029	0.079135	0.00630989	0.0268059	0.149831	0.00649181
AGAP002068	2R	0.0519083	0.0073126	0.00271869	0.032579	0.00160064	0.0708183	0.0282008	0.00242316	0.0049849	0.0385689	0.00444544	0.0183852	0.149653	0.00595926
AGAP002069	2R	0.0540867	0.00839809	0.00420411	0.0264694	0.00305624	0.0866724	0.0235306	0.00194175	0.00554053	0.0864067	0.0072623	0.0357286	0.0797683	0.00603182
AGAP002070	2R	0.0525623	0.007771	0.00600654	0.0424059	0.00309281	0.0657528	0.048462	0.00297571	0.0108589	0.0473924	0.00783028	0.0569582	0.0767863	0.0040601
AGAP002071	2R	0.0452877	0.00509412	0.00785653	0.0403913	0.00160206	0.0751175	0.0255807	0.0059228	0.00660368	0.03125	0.00320883	0.0270722	0.0978953	0.00605672
AGAP002072	2R	0.0429496	0.00285112	0.00802035	0.0592886	0.00566676	0.0914168	0.0257398	0.00510913	0.00915476	0.0257982	0.00917238	0.0138946	0.0739512	0.00362715
AGAP002073	2R	0.0837524	0.00438062	0.0165214	0.0780335	0.0132909	0.149082	0.0352009	0.00632267	0.0225878	0.040318	0.00758122	0.0445639	0.158616	0.0158885
AGAP002074	2R	0.0813758	0.00238202	0.0134721	0.0922849	0.00790757	0.105519	0.0636437	0.0135581	0.0128509	0.0171369	0.0123408	0.0222787	0.205004	0.0199967
AGAP002075	2R	0.089464	0.0051266	0.0193801	0.111384	0.0109121	0.133451	0.092782	0.0143411	0.0170409	0.0305103	0.0135061	0.0255611	0.162372	0.0190165
AGAP002076	2R	0.10174	0.00857905	0.0177908	0.0954723	0.0056279	0.2264	0.0346204	0.016026	0.0132349	0.0482275	0.00365289	0.0154295	0.189337	0.0147134
AGAP002077	2R	0.0449335	0.00401216	0.00339782	0.030649	0.000527415	0.0801972	0.0201599	0.00164073	0.00427587	0.0312062	0.00247064	0.0366111	0.100292	0.0055002
AGAP002078	2R	0.0754416	0.0125796	0.0100845	0.0689235	0.00824887	0.17631	0.0426655	0.0094465	0.0149697	0.0269707	0.0177094	0.00756017	0.109281	0.017685
AGAP002079	2R	0.0734268	0.00701337	0.0143748	0.0817097	0.00663211	0.151277	0.0470478	0.0120163	0.0165467	0.0368847	0.0120401	0.019318	0.116331	0.0087348
AGAP002080	2R	0.068993	0.00852817	0.0180564	0.0518436	0.00288052	0.0804654	0.0496168	0.00759383	0.0184652	0.0723849	0.0179425	0.0259306	0.10963	0.0206636
AGAP002081	2R	0.0557349	0.00493123	0.00938379	0.0372298	0.00307011	0.064761	0.0264815	0.00402788	0.00821899	0.0491528	0.0116914	0.0616267	0.124827	0.00336131
AGAP002082	2R	0.0712596	0.00286497	0.0149507	0.116523	0.00277399	0.137955	0.0797622	0.0146036	0.014272	0.0462646	0.0159095	0.0476437	0.0338556	0.0098514
AGAP002083	2R	0.050266	0.00410571	0.00650004	0.0431891	0.000709091	0.0568423	0.0368916	0.00478448	0.00582346	0.0735902	0.00123484	0.0338717	0.0887179	0.00674113
AGAP002084	2R	0.0557471	0.00406743	0.00728018	0.055181	0.00205812	0.0886031	0.0310877	0.00483995	0.00907434	0.0821972	0.00505675	0.0328822	0.0771164	0.00486627
AGAP002085	2R	0.0134516	0.00183328	0.00693566	0.0148707	0.00123882	0.0155584	0.00871577	0.00768024	0.00269553	0.0173189	0.0105715	0.00742404	0.00729339	0.00419484
AGAP002086	2R	0.0648163	0.00331702	0.0030177	0.0779062	0.00237079	0.10819	0.0583354	0.00268145	0.0105129	0.0473565	0.00292226	0.0741325	0.0723728	0.00854068
AGAP002087	2R	0.056115	0.00420134	-0.000396871	0.0512932	0.000726644	0.0904524	0.0167369	-0.00145315	0.0064695	0.0636515	0.0023053	0.0212187	0.14927	0.00052689
AGAP002088	2R	0.0443129	0.00435752	0.00634941	0.0262955	0.00238576	0.0471742	0.0218389	0.0025706	0.00606707	0.0452168	0.00245324	0.0286067	0.123126	0.0035431
AGAP002089	2R	0.04889	0.00526073	0.00828575	0.0485967	0.00687952	0.0838932	0.0300214	0.0057118	0.00625099	0.0639849	0.00385541	0.0243102	0.0742837	0.00447656
AGAP002090	2R	0.0894643	0.00584603	0.0166054	0.111559	0.00728853	0.153463	0.0661911	0.0120116	0.0251711	0.0817245	0.00495353	0.0702225	0.0775035	0.0107163
AGAP002091	2R	0.080112	0.00470442	0.00922643	0.10113	0.00579896	0.159874	0.0506293	0.00484803	0.0116632	0.086217	0.00331586	0.0442445	0.0891599	0.0109552
AGAP002092	2R	0.0440805	0.00321305	0.00491277	0.0248536	0.00434547	0.0528768	0.0169491	0.00503303	0.00273074	0.0875504	0.00217858	0.0619432	0.0466164	0.0018041
AGAP002093	2R	0.111564	0.00747361	0.0162208	0.109932	0.010234	0.1486	0.0566477	0.0123461	0.0246802	0.0835662	0.0106988	0.183026	0.113931	0.0141143
AGAP002094	2R	0.0979057	0.00476126	0.0104685	0.0989194	0.00458334	0.169278	0.0586533	0.00950847	0.0141725	0.0739015	0.0104396	0.138504	0.09334	0.00701301
AGAP002095	2R	0.0692964	0.00536237	0.00781434	0.0486986	0.000721765	0.0979064	0.0386787	0.00666657	0.00567166	0.0980284	0.00447106	0.058491	0.112063	0.0036269
AGAP002097	2R	0.07083	0.00753559	0.00808797	0.0630473	0.00441691	0.113415	0.0318993	0.00679932	0.00919621	0.088583	0.00559522	0.056425	0.111635	0.00559486
AGAP002098	2R	0.10723	0.0117543	0.0120288	0.149223	0.00297454	0.176521	0.0884999	0.00186854	0.0254636	0.100368	0.0119717	0.0349303	0.104092	0.0403356
AGAP002099	2R	0.0505917	0.0038195	0.00625467	0.0465151	0.00591857	0.0792255	0.0327264	0.00324377	0.00842078	0.045878	0.00372068	0.0257399	0.0949921	0.0111269
AGAP002100	2R	0.0737598	0.00685517	0.0110412	0.0749182	0.00325575	0.103604	0.0465548	0.00794688	0.0140782	0.0922005	0.00656906	0.0511964	0.108976	0.00740578
AGAP002101	2R	0.0616323	0.0042086	0.00683598	0.0484567	0.00414038	0.0661524	0.0320563	0.00360341	0.0106758	0.0750804	0.00224567	0.0451656	0.134424	0.00770506
AGAP002102	2R	0.0507832	0.00701909	0.00497185	0.0364594	0.00284579	0.0645564	0.0346619	0.00700389	0.00408775	0.0534757	0.00277079	0.0299931	0.108318	0.00928267
AGAP002104	2R	0.0957749	0.00544805	0.0176343	0.0968245	0.00696631	0.155018	0.0661894	0.0129212	0.0196221	0.0493212	0.00806278	0.0844979	0.145063	0.0137045
AGAP002105	2R	0.0863478	0.00228958	0.00915847	0.0978728	0.0114571	0.182818	0.0292586	0.0126445	0.0136924	0.0649308	0.00473489	0.0305865	0.154844	0.00375653
AGAP002106	2R	0.0688877	0.00342845	0.00782903	0.0678438	0.00597966	0.120451	0.0374031	0.00596936	0.011404	0.060285	0.00314007	0.0322964	0.133378	0.00593114
AGAP002107	2R	0.0543548	0.004525	0.0086825	0.0367972	-0.00182534	0.0864378	0.0339606	0.00611507	0.00563931	0.0318137	0.00526054	0.00729932	0.155924	0.00145615
AGAP002108	2R	0.0493009	0.00264394	0.00600873	0.0451677	0.00119071	0.0610037	0.0258838	0.00194071	0.00872081	0.0413452	0.00219382	0.0637368	0.0928264	0.00870436
AGAP002109	2R	0.0516566	0.0126984	0.00309072	0.0167756	0.000712479	0.0543813	0.0551934	0.0021327	0.00558848	0.0303329	0.00479385	0.0506415	0.110446	0.00761655
AGAP002110	2R	0.096807	0.00254915	0.0190774	0.106102	0.0102803	0.117355	0.0740176	0.0151606	0.0281211	0.0584809	0.0143898	0.0470863	0.185425	0.0140799
AGAP002111	2R	0.084073	0.00381489	0.0161053	0.0634141	0.00915578	0.107731	0.0369733	0.00886598	0.0224418	0.0507894	0.00657226	0.0466234	0.204633	0.00742606
AGAP002112	2R	0.0947712	0.00567983	0.0173424	0.079147	0.005407	0.133106	0.0448753	0.0133596	0.019811	0.0465926	0.015756	0.0783939	0.197671	0.010637
AGAP002113	2R	0.066783	0.013538	0.00363799	0.0143135	0.00302891	0.0894461	0.0534167	0.00330568	0.00990507	0.0301274	-0.00342514	0.0740528	0.134429	0.0114513
AGAP002114	2R	0.0468152	0.0027819	0.00384262	0.0480685	0.00640772	0.0705322	0.0380265	0.00549166	0.00515445	0.0457157	0.0016909	0.017512	0.0836682	0.0131202
AGAP002115	2R	0.0705945	0.00536202	0.0128589	0.096308	0.00159887	0.1079	0.0977152	0.0144545	0.0137609	0.0334997	0.0119774	0.0450346	0.0670706	0.0103478
AGAP002116	2R	0.140385	0.00433499	0.0237522	0.237866	0.0110405	0.240397	0.18256	0.0192776	0.0368514	0.0477797	0.0185728	0.0611954	0.0982747	0.0207239
AGAP002117	2R	0.111159	0.00313116	0.00964923	0.188478	0.010706	0.232481	0.120644	0.0068898	0.0307585	0.0261008	0.000707529	0.0527943	0.0963796	0.0132328
AGAP002118	2R	0.107896	0.0062652	0.00514008	0.184942	0.00483642	0.201114	0.159177	0.00597975	0.0151755	0.0352697	-0.00216256	0.0392048	0.118716	0.00755772
AGAP002119	2R	0.138561	0.00535755	0.0195034	0.178664	0.00800683	0.226434	0.118794	0.0156015	0.0238963	0.0610059	0.00753908	0.0746559	0.226693	0.0100177
AGAP002120	2R	0.0909052	0.00665656	0.0060329	0.088574	0.00216726	0.127043	0.0493576	0.00315446	0.00841817	0.0896325	0.00617174	0.0423047	0.209565	0.00722969
AGAP002121	2R	0.0883387	0.00985523	0.00376902	0.0821901	0.000891728	0.260688	0.00245358	0.00269456	0.00388699	0.107912	0.0106604	0.0139398	0.0657491	0.0080439
AGAP002122	2R	0.0203414	0.00461843	0.00517067	0.0165164	0.00196004	0.0203981	0.0168131	0.00550479	0.00737597	0.0255385	-0.000431271	0.0131882	0.0281185	0.00237596
AGAP002123	2R	0.0907133	0.00798986	0.00652527	0.103181	0.00141593	0.137179	0.060679	0.00757379	0.0104822	0.0627249	0.00679804	0.0349204	0.201599	0.0110818
AGAP002124	2R	0.134369	0.00395508	0.0171424	0.18843	0.00804062	0.2055	0.153115	0.0138817	0.0241936	0.0286188	0.0184076	0.0644127	0.202655	0.0238748
AGAP002125	2R	0.0932418	0.00475497	0.0182577	0.131022	0.00868277	0.220647	0.0729438	0.00953772	0.0164049	0.0311102	0.00351453	0.0465584	0.100151	0.00882768
AGAP002126	2R	0.190739	0.0230408	0.0140535	0.262491	0.00559204	0.27766	0.322205	0.0151162	0.0228095	0.0450744	0.00973001	0.0738	0.15484	0.0145123
AGAP002127	2R	0.108599	0.00549516	0.0091672	0.180065	0.00594726	0.217552	0.128014	0.00640721	0.0167943	0.0258802	0.00345506	0.0507698	0.117658	0.0193279
AGAP002128	2R	0.124767	0.00521721	0.0131664	0.119206	0.00362513	0.182254	0.0603601	0.00819538	0.0145418	0.0620078	0.00980514	0.0527733	0.304062	0.00956601
AGAP002129	2R	0.137302	0.00316983	0.00833362	0.241662	0.00676385	0.237293	0.175604	0.00492056	0.0324008	0.0232016	0.0207239	0.0486688	0.160961	0.019275
AGAP002130	2R	0.162239	0.000302283	0.00554908	0.246784	-0.000632239	0.262682	0.169763	0.00371493	0.0204436	0.0860612	-0.000471024	0.020864	0.227826	0.0518634
AGAP002131	2R	0.162346	0.00353895	0.012637	0.235285	0.00521467	0.277392	0.143929	0.0108062	0.0242485	0.0636027	0.00711854	0.0461235	0.26809	0.0168351
AGAP002132	2R	0.217808	0.00402054	0.0138093	0.379753	0.0092473	0.374455	0.284134	0.0153781	0.0345466	0.0668539	0.0154368	0.0266095	0.196959	0.0210819
AGAP002133	2R	0.161493	0.00670836	0.0123734	0.243694	0.00386269	0.241142	0.184835	0.0121584	0.0246117	0.05678	0.0124399	0.0197338	0.275924	0.0207769
AGAP002134	2R	0.0818039	0.0113897	0.0108694	0.0788391	0.00113371	0.109142	0.117678	0.00912912	0.0123785	0.0369237	0.0104052	0.0285336	0.131359	0.0128509
AGAP002135	2R	0.113043	0.0037	0.0163404	0.186637	0.0106877	0.213195	0.128043	0.0193824	0.0246644	0.0413257	0.00918502	0.0459101	0.102369	0.0193729
AGAP002136	2R	0.101443	0.00321739	0.00620363	0.145735	0.00811165	0.155404	0.105429	0.0027489	0.016308	0.0584764	0.00765708	0.0788263	0.139722	0.0176481
AGAP002137	2R	0.0924802	0.0057717	0.0219281	0.0881896	0.0239723	0.118471	0.0556599	0.0146416	0.0282038	0.0435397	0.0108675	0.0912765	0.167342	0.00878199
AGAP002138	2R	0.0725157	0.00537059	0.00610001	0.072455	0.00433871	0.114856	0.0509524	0.0045595	0.00773023	0.0502879	0.0022625	0.0630423	0.137158	0.00829847
AGAP002139	2R	0.125154	0.00547117	0.0157184	0.0741863	0.0106016	0.0958269	0.0604286	0.0118041	0.0153073	0.0474959	0.0146023	0.064305	0.374373	0.00865217
AGAP002140	2R	0.0899972	0.00313247	0.00121652	0.101951	-0.00110187	0.104629	0.0830178	0.00108997	0.00275003	0.0277224	0.0124574	0.0189536	0.260325	0.0160118
AGAP002141	2R	0.0602785	0.0148343	0.013221	0.0523983	0.00264073	0.127081	0.0767841	0.0076252	0.0154258	0.031242	0.000189659	0.0168101	0.0537059	0.00290758
AGAP002142	2R	0.0928736	0.00464677	0.0094283	0.0774842	0.00354953	0.0990357	0.0511317	0.00594043	0.00959178	0.0490679	0.00620576	0.0415032	0.274976	0.00764386
AGAP002143	2R	0.0615171	0.00567753	0.00327426	0.0578523	0.00115693	0.0662019	0.0550523	0.00147151	0.00893002	0.022774	0.00785378	0.0214562	0.180842	0.00812051
AGAP002144	2R	0.106472	0.00307286	0.00814068	0.0722544	0.005422	0.103341	0.0454344	0.0049961	0.00799752	0.0349468	0.00749933	0.0445596	0.344923	0.0080919
AGAP002145	2R	0.0731558	0.00663456	0.00634974	0.0622104	0.00269595	0.0732071	0.0569807	0.00582105	0.00841806	0.0561712	0.00665988	0.0594211	0.176609	0.00596798
AGAP002146	2R	0.0346841	0.00228601	0.00755708	0.0227111	0.00233448	0.023603	0.0268924	0.00576169	0.00702841	0.0201438	0.00265155	0.0688011	0.0634572	0.00221794
AGAP002147	2R	0.165938	0.00670453	0.0120283	0.174169	0.00496758	0.188778	0.120456	0.0117166	0.0233154	0.0635961	0.0133243	0.106033	0.354373	0.0234508
AGAP002149	2R	0.0940096	0.00323656	0.00655094	0.13119	0.00367283	0.150318	0.0943071	0.00510303	0.0131403	0.037272	0.00407396	0.0359576	0.184617	0.0134748
AGAP002150	2R	0.0834201	0.00370994	0.00877342	0.104624	0.0031362	0.162384	0.0440254	0.00462204	0.00927544	0.0217711	0.00706005	0.0257974	0.182212	0.0231703
AGAP002151	2R	0.0689205	0.00270004	0.00392433	0.0668808	0.00233411	0.0718191	0.0667154	0.00624408	0.00716671	0.051156	0.0119317	0.0734489	0.135701	0.00413375
AGAP002152	2R	0.193816	0.00732028	0.0212275	0.341827	0.00764264	0.322945	0.281563	0.0233685	0.0451429	0.0446594	0.0290233	0.0565577	0.0840245	0.0337752
AGAP002153	2R	0.0720107	0.0035714	0.0111337	0.102416	0.00465732	0.143856	0.0604191	0.00697274	0.0130639	0.0250945	0.0126059	0.0395613	0.10862	0.00906269
AGAP002154	2R	0.0629466	0.00269215	0.00605695	0.087675	0.00267805	0.121495	0.0516437	0.00627981	0.00921744	0.0285798	0.000993166	0.02618	0.110265	0.012451
AGAP002155	2R	0.0826243	0.0056255	0.00882465	0.104862	0.00426127	0.167483	0.0497458	0.00903159	0.0131794	0.0271128	0.0098737	0.042239	0.150587	0.0098968
AGAP002156	2R	0.0885909	0.0164348	0.00966115	0.0692888	0.00125609	0.169494	0.0588517	0.00720581	0.0144161	0.0355594	-0.000971245	0.0375224	0.180546	0.00544043
AGAP002157	2R	0.069671	0.00590038	0.00871035	0.0709954	0.00176422	0.133906	0.0455127	0.00634952	0.00902869	0.0436034	0.00476246	0.0265358	0.136007	0.00698104
AGAP002159	2R	0.0838189	0.00567793	0.00725042	0.0898632	0.00397987	0.137074	0.0552098	0.0108734	0.012738	0.034664	0.00634363	0.0167151	0.135737	0.0542981
AGAP002161	2R	0.0912063	0.00447721	0.0111071	0.0763183	0.00576392	0.108328	0.0681247	0.00651387	0.0148714	0.0375034	0.00895414	0.0326564	0.181866	0.0550274
AGAP002162	2R	0.112902	0.00834097	0.0134265	0.121383	0.00467483	0.219197	0.0623653	0.0103825	0.0178385	0.0614051	0.0076692	0.0395884	0.121114	0.0638761
AGAP002163	2R	0.0623676	0.00425908	0.0121157	0.0151028	-0.0018068	0.0491636	0.0160414	0.0068797	0.0120102	0.0310743	-0.00155819	0.0826639	0.164051	0.0198643
AGAP002164	2R	0.0124876	-4.7e-05	0.00331815	0.00651895	0.00311985	0.00740315	0.00262828	-0.000466133	0.0016657	0.0262086	0.000220985	0.00263288	-0.000104048	0.0227792
AGAP002165	2R	0.128754	0.0100156	0.0196692	0.119394	0.00892145	0.157512	0.0789889	0.00803771	0.024531	0.0932963	0.0202638	0.0346858	0.288356	0.0168446
AGAP002166	2R	0.0438612	0.00456266	0.00536577	0.044345	0.000383094	0.0664433	0.0433675	0.00422411	0.00465417	0.0198105	-0.000279189	0.0273899	0.104142	0.00184985
AGAP002167	2R	0.0619442	0.00388809	0.00840023	0.0283138	0.00220133	0.105662	0.00352023	0.00440103	0.00370944	0.0245028	0.0304609	0.00762704	0.210177	0.000755894
AGAP002168	2R	0.0476253	0.00511516	0.00273629	0.0179964	0.00518659	0.0605796	0.0161709	0.00295912	0.00461606	0.0355248	-0.0012341	0.0324017	0.147797	0.00304966
AGAP002169	2R	0.0482722	0.00196529	0.00928585	0.0402995	-0.000363944	0.0866692	0.0229545	0.00326622	0.00770582	0.0626284	0.00940465	0.0117876	0.0875284	0.00310808
AGAP002170	2R	0.0551833	0.00258746	0.0242655	0.0641918	0.0045757	0.102403	0.0299202	0.0157299	0.0141569	0.0243209	-0.00197122	0.0200584	0.105027	0.00841602
AGAP002171	2R	0.0468942	0.00709634	0.0101019	0.0308847	0.00405841	0.0762229	0.0213335	0.00632503	0.0105532	0.0333726	0.000902009	0.0281763	0.104229	0.00386815
AGAP002172	2R	0.0337756	0.00131766	0.00239901	0.00567681	0.000567152	0.00668321	0.00413112	-0.000881754	0.00328535	0.0346195	0.00507711	0.0563681	0.121431	0.000458079
AGAP002173	2R	0.0441666	0.00314256	0.00306063	0.0379246	0.00162613	0.0631639	0.0347465	0.00116201	0.00505843	0.0355412	0.00566031	0.0308837	0.0968927	0.00430909
AGAP002174	2R	0.0743836	0.00345572	0.0104883	0.0704472	0.00140051	0.167753	0.0154128	0.00693014	0.0090397	0.0598229	0.000421945	0.0251261	0.13877	0.00935516
AGAP002175	2R	0.103825	0.00665358	0.0101603	0.109726	0.00663312	0.177314	0.0702095	0.00522439	0.0106519	0.0239076	0.00521372	0.0709254	0.187737	0.0391212
AGAP002176	2R	0.070885	0.00332674	0.00901682	0.0942216	0.0135582	0.144389	0.0489391	0.00806949	0.0151584	0.0261589	0.0063719	0.0318081	0.102672	0.0187244
AGAP002177	2R	0.0492374	0.00422286	0.00512441	0.059993	0.00268958	0.088428	0.0401574	0.00257828	0.0147973	0.0370866	-8.15e-05	0.0185372	0.0768263	0.00591739
AGAP002178	2R	0.056034	0.00644805	0.0117979	0.0477044	0.00315362	0.0649941	0.0340945	0.00863279	0.0101485	0.109332	0.0104247	0.0141132	0.0769316	0.00504091
AGAP002181	2R	0.0645314	0.00462077	0.00642366	0.0394218	0.0024844	0.124397	0.00829818	0.00118379	0.00399584	0.0582341	4.21e-05	0.0247177	0.168765	0.00494386
AGAP002182	2R	0.0560897	0.0029245	0.00759293	0.0493875	0.00331802	0.121053	0.0155424	0.00563119	0.00836383	0.0513866	0.00887262	0.0224309	0.103686	0.00283106
AGAP002183	2R	0.0894086	0.00590069	0.0129726	0.0979906	0.00509888	0.213723	0.0323309	0.00702595	0.0189061	0.0557078	0.00479342	0.0134133	0.137661	0.00873224
AGAP002184	2R	0.0615818	0.00450622	0.00757575	0.0645486	0.00417229	0.141851	0.0281058	0.00511627	0.0110916	0.0566445	0.00862691	0.0168178	0.0843978	0.00585056
AGAP002185	2R	0.0357023	0.0028922	0.00351406	0.0363679	0.00227434	0.0550642	0.0255152	0.000571585	0.00727893	0.014632	0.000780646	0.00508472	0.0995987	0.0079732
AGAP002186	2R	0.0895622	0.00476633	0.0082492	0.101739	0.00365229	0.158214	0.0713646	0.00686981	0.0146461	0.0435079	0.00292807	0.0512791	0.154085	0.0129379
AGAP002188	2R	0.249383	0.0622008	0.0901945	0.0563142	0.0439095	0.37817	0.140021	0.0642642	0.0573005	0.237026	0.0632964	0.0937448	0.0476757	0.118126
AGAP002189	2R	0.110038	0.00739886	0.0255881	0.117469	0.0162652	0.124888	0.121418	0.0327219	0.0418028	0.0224266	0.00845634	0.109278	0.133039	0.0100337
AGAP002190	2R	0.116301	0.00399239	0.0206875	0.101082	0.00659538	0.125433	0.082499	0.02809	0.0208481	0.0392428	0.007514	0.0787265	0.27697	0.00469794
AGAP002191	2R	0.241969	0.0153598	0.0370507	0.364193	0.025557	0.379857	0.301445	0.0439379	0.0612977	0.0495058	0.0356554	0.126257	0.114604	0.0299102
AGAP002192	2R	0.0841352	0.0105255	0.00425951	0.0450708	0.00596025	0.145687	0.0278396	0.00199665	0.0114628	0.0205197	0.000920319	0.0841686	0.194417	0.012933
AGAP002193	2R	0.111276	0.00924445	0.0296061	0.126624	0.0105445	0.202047	0.0828566	0.0257608	0.0240345	0.0444984	0.0104841	0.0474822	0.176776	0.00590633
AGAP002194	2R	0.0952118	0.00967175	0.0123555	0.103621	0.00436115	0.205114	0.0631772	0.00609537	0.0156853	0.0361767	0.00195157	0.0729256	0.112626	0.0183133
AGAP002195	2R	0.169075	0.0348655	0.0194777	0.119992	0.00344548	0.290863	0.183188	0.0104425	0.0274199	0.0634344	0.00260351	0.0692054	0.218981	0.0155433
AGAP002196	2R	0.123191	0.0119172	0.0187468	0.155319	0.00839093	0.282497	0.0640315	0.0128772	0.0195329	0.0500481	-0.000472191	0.0324161	0.168904	0.0190793
AGAP002197	2R	0.0860986	0.0169418	0.0175209	0.0645223	0.0077911	0.174941	0.0401466	0.0102515	0.0180135	0.016722	-0.00127838	0.0313013	0.186271	0.00898978
AGAP002198	2R	0.111822	0.00679241	0.0262109	0.106938	0.00313534	0.230101	0.0293721	0.0176919	0.0176358	0.020961	0.00338302	0.0752235	0.2005	0.0245511
AGAP002199	2R	0.0602394	0.00514534	0.00689809	0.0681191	0.00217565	0.125994	0.0329589	0.00546619	0.00701332	0.0582167	0.00169783	0.0310167	0.0866548	0.00798079
AGAP002200	2R	0.0785916	0.00893698	0.00863334	0.0488239	5.61e-05	0.118219	0.0551825	0.00629428	0.00470177	0.098713	-0.000756958	0.0318303	0.107907	0.0326443
AGAP002202	2R	0.12501	0.0210343	0.0326202	0.0883863	0.0107645	0.219291	0.0936115	0.0173512	0.0262807	0.109063	0.0136933	0.0693253	0.124915	0.0159406
AGAP002205	2R	0.221888	0.0303274	0.0116589	0.1979	0.00871259	0.605321	0.0199858	0.00241131	0.0168561	0.00725072	0.0353538	0.0219772	0.0271408	0.0137843
AGAP002207	2R	0.104759	0.00618574	0.0128024	0.0329858	0.00207304	0.0368295	0.0460963	0.00732115	0.00847567	0.0506966	-0.00348306	0.0209758	0.386845	0.00726639
AGAP002208	2R	0.221869	0.0465987	0.0144723	0.255024	0.00254516	0.262177	0.444573	0.0181426	0.0323163	0.0257581	0.0112237	0.0481499	0.0880983	0.0251212
AGAP002209	2R	0.24916	0.0891871	-0.00176773	0.263145	-0.000581075	0.0175132	0.608979	0.00970977	0.0313008	0.0324735	0.00952276	0.0138337	0.0320625	0.0153378
AGAP002210	2R	0.15815	0.0246899	0.0163439	0.202374	0.00320097	0.25192	0.265747	0.0167271	0.0197947	0.0644848	0.0134679	0.0697859	0.0827094	0.0133182
AGAP002211	2R	0.0630831	0.000880725	0.0449589	0.0938704	0.00126395	0.120905	0.0689073	0.0261627	0.0251609	0.0263946	0.00650546	-0.00480226	0.0592924	0.00477975
AGAP002212	2R	0.0714039	0.0090723	0.00585144	0.057728	0.00207646	0.0860155	0.0855569	0.00610029	0.00936333	0.0413889	0.00757888	0.0317435	0.147215	0.00928684
AGAP002214	2R	0.069038	0.00360953	0.00799445	0.0772002	0.000945613	0.102395	0.0487663	0.00603682	0.0131849	0.0477069	0.00167987	0.0362454	0.137313	0.0136385
AGAP002215	2R	0.0677958	0.00415727	0.0101188	0.0814741	0.00411798	0.111193	0.0549036	0.00890149	0.0145964	0.0404028	0.00708733	0.0225774	0.129728	0.00753661
AGAP002216	2R	0.0764405	0.00582711	0.0208165	0.0602167	0.00457338	0.13757	0.0148612	0.00924516	0.012594	0.0250986	0.0158169	0.0753615	0.163164	0.0094678
AGAP002217	2R	0.0804306	0.00501841	0.0129134	0.0820958	0.00657612	0.169733	0.0269436	0.00920961	0.0115447	0.0340277	0.00868779	0.0880005	0.119602	0.0081364
AGAP002218	2R	0.0769604	0.00386622	0.0116999	0.112016	0.00527733	0.118731	0.0809284	0.00700355	0.0266667	0.0287999	0.00211388	0.0545117	0.0806323	0.0225717
AGAP002219	2R	0.0502084	0.00552785	0.00252614	0.0380496	0.00354092	0.121707	0.0102756	0.000299663	0.00384459	0.0300928	0.00108733	0.00840809	0.132034	0.000181793
AGAP002220	2R	0.0703001	0.00793447	0.00774731	0.0874241	0.0110117	0.0796274	0.0933797	0.00682598	0.0178251	0.0300067	0.00709657	0.0342599	0.137742	0.00237438
AGAP002221	2R	0.0940311	0.00624194	0.0106367	0.104647	0.00460501	0.0847987	0.105224	0.00701127	0.019776	0.0641599	0.00803623	0.0368876	0.207256	0.00887977
AGAP002222	2R	0.0544348	0.00399797	0.012191	0.053108	0.00339765	0.0604758	0.0487753	0.00772291	0.0107903	0.0489909	0.0107747	0.0488914	0.0875259	0.00757083
AGAP002223	2R	0.072697	0.00767208	0.00710981	0.0709586	0.00537967	0.0722548	0.0784581	0.00637825	0.0134606	0.0374834	0.00691146	0.0333585	0.175088	0.0075497
AGAP002224	2R	0.0741526	0.00554535	0.0070977	0.0665096	0.00125998	0.0784828	0.0580547	0.00576847	0.0105293	0.068319	0.00345358	0.121965	0.0970166	0.00826811
AGAP002226	2R	0.0954122	0.00748767	0.0115563	0.0938707	0.00657	0.171615	0.057446	0.00833633	0.0158356	0.0625898	0.00317288	0.0705756	0.146283	0.014463
AGAP002227	2R	0.073392	0.00395468	0.0128205	0.080149	0.00644015	0.0775729	0.0694084	0.00939758	0.0178565	0.0520124	0.00284956	0.0256747	0.157222	0.0132774
AGAP002228	2R	0.140126	0.0133649	0.0109789	0.184946	0.00276699	0.211905	0.139063	0.00867148	0.0245825	0.0944913	0.00837765	0.0624042	0.185541	0.030825
AGAP002229	2R	0.150459	0.0074499	0.0225165	0.198666	0.00958296	0.219041	0.153468	0.0227323	0.0269696	0.0902016	0.0124127	0.0441123	0.230222	0.0169796
AGAP002231	2R	0.0985169	0.00694296	0.0114855	0.139359	0.00588346	0.131883	0.116403	0.012392	0.0229595	0.0631029	0.00527529	0.0740004	0.112598	0.0157513
AGAP002232	2R	0.176549	0.0087673	0.0297757	0.268739	0.0181969	0.272072	0.215942	0.0240857	0.0530651	0.0655922	0.0146998	0.062108	0.148642	0.0318063
AGAP002233	2R	0.0822631	0.00580095	0.008515	0.0885356	0.00518875	0.0905935	0.0838847	0.00813762	0.0173277	0.0574331	0.00721807	0.0505864	0.154557	0.0120112
AGAP002234	2R	0.0787641	0.0067237	0.00698418	0.0938558	0.00392121	0.112706	0.088778	0.00436126	0.0172281	0.023973	0.00672008	0.020266	0.166131	0.0108241
AGAP002235	2R	0.065408	0.00359498	0.00855624	0.0395785	0.0040151	0.0370047	0.0353098	0.00614977	0.00838153	0.0789469	0.00716731	0.0120672	0.206115	0.00619823
AGAP002236	2R	0.0759351	0.00451933	0.0141341	0.113357	0.00340085	0.165961	0.0665151	0.011512	0.0124677	0.0365263	0.00489589	0.0169186	0.0997087	0.0112125
AGAP002238	2R	0.0843114	0.0047669	0.00910878	0.111058	0.00419427	0.158605	0.0638062	0.00649501	0.0153318	0.0956308	0.00549403	0.0215549	0.0981783	0.0113707
AGAP002239	2R	0.0842076	0.00147615	0.0116866	0.0873933	0.0043303	0.100116	0.0680405	0.0140457	0.0119745	0.0317959	0.00322187	0.146619	0.12631	0.0055898
AGAP002240	2R	0.0656871	0.00509997	0.00447424	0.0500217	0.00272062	0.0678334	0.0552757	0.00708063	0.00833771	0.0251122	0.00486494	0.0370963	0.188033	0.00572173
AGAP002241	2R	0.0884892	0.00817884	0.0127846	0.121593	0.00200965	0.183385	0.0733853	0.00614666	0.0184287	0.0441882	-0.000696933	0.0228975	0.136734	0.00752756
AGAP002242	2R	0.0796707	0.00622368	0.0158647	0.0637478	0.00164196	0.0927132	0.0491731	0.010182	0.0109687	0.0679757	0.0092012	0.0703518	0.164346	0.00973873
AGAP002243	2R	0.0516644	0.00446164	0.00780558	0.040887	0.00148952	0.0626771	0.0373339	0.0022686	0.00853494	0.0637408	0.00296864	0.0372813	0.095143	0.00648246
AGAP002245	2R	0.0453444	0.0071556	0.00258628	0.0369801	-0.00113215	0.0265512	0.0490726	-0.000829997	0.00814292	0.0288474	0.0123429	0.0230547	0.133799	0.00400938
AGAP002246	2R	0.0570002	0.00469589	0.00901162	0.0589313	0.00434997	0.0915317	0.0368171	0.00500431	0.0110401	0.0827599	0.00872145	0.0282834	0.0656008	0.00760115
AGAP002247	2R	0.068502	0.00489657	0.00476409	0.0525631	-0.000915368	0.0306364	0.0509422	-0.000336512	-6.14e-05	0.141172	0.000170427	0.117543	0.0820743	0.00438085
AGAP002248	2R	0.0770854	0.0071403	0.00483681	0.0772399	0.00401019	0.115995	0.0477627	0.00246817	0.00599142	0.12969	-0.000259798	0.0216057	0.122498	0.00884155
AGAP002250	2R	0.0879876	0.00544832	0.0138929	0.10612	0.00540979	0.120279	0.0751961	0.0114408	0.020014	0.0656998	0.0189063	0.0390599	0.147752	0.0135735
AGAP002251	2R	0.0520121	6.58e-05	0.0153502	0.0373982	0.0144861	0.0723719	0.0121139	0.00715959	0.0367951	0.0464904	-0.00540561	0.0428528	0.0672334	0.00192321
AGAP002252	2R	0.0720948	0.00727997	0.0111375	0.0842863	0.00346597	0.120688	0.0525657	0.00673538	0.0112117	0.0736534	0.00510469	0.0242556	0.117283	0.0110688
AGAP002253	2R	0.0393992	0.00484337	0.00397427	0.0239821	0.00789326	0.0440057	0.0151378	-0.000851107	0.00329861	0.090493	0.00889544	0.0624636	0.0244332	0.00161369
AGAP002254	2R	0.0541226	0.00303995	0.0127144	0.0655973	0.00056559	0.0851487	0.0402751	0.00469182	0.0126619	0.0286203	0.0059169	0.0325677	0.107277	0.0070268
AGAP002255	2R	0.042126	0.00367499	0.00691655	0.0240831	0.0014625	0.0601146	0.0122057	0.00465397	0.00467444	0.0406464	0.00499591	0.0167581	0.11025	0.00955492
AGAP002256	2R	0.0559364	0.00431799	0.00518922	0.0467197	0.00350806	0.0444786	0.0374972	0.00588759	0.00785702	0.0356632	-0.00130994	0.026491	0.181374	0.00478698
AGAP002257	2R	0.0776805	0.0057352	0.0139297	0.0853812	0.00282301	0.185039	0.0140469	0.00613795	0.00796439	0.0742911	0.00274688	0.0280445	0.130604	0.00319026
AGAP002258	2R	0.0390367	0.0032263	0.00769217	0.0192323	8.83e-05	0.0290441	0.0240053	0.00599831	0.0050646	0.0553306	-0.000930234	0.0268828	0.0987693	0.00226195
AGAP002259	2R	0.0482728	0.00598851	0.0053297	0.0391724	0.00145112	0.0705987	0.0289096	0.00569671	0.00841856	0.0499345	0.00262188	0.0274991	0.0906592	0.00840126
AGAP002260	2R	0.0658095	0.00610755	0.00289678	0.0690178	0.000108538	0.11345	0.0387524	0.00140283	0.0145072	0.0520002	0.00522611	0.0382285	0.114014	0.0110838
AGAP002261	2R	0.0522711	0.00532778	0.00537371	0.0618832	0.00150449	0.107757	0.0331007	0.00294598	0.00756476	0.0437693	0.00208067	0.0393212	0.069478	0.00651598
AGAP002262	2R	0.0598411	0.00397967	0.0128211	0.0586195	0.00286421	0.104311	0.0318976	0.00685813	0.0140471	0.0520901	0.00661846	0.0237678	0.107289	0.00707964
AGAP002263	2R	0.0822196	0.00762658	0.0094866	0.0901242	0.00419849	0.183839	0.0290291	0.00394835	0.0136351	0.0322591	0.0119586	0.03669	0.142941	0.0172402
AGAP002264	2R	0.0384164	0.00492122	0.00513003	0.019763	0.0003579	0.0442675	0.0193766	0.00287881	0.00309041	0.0627078	0.00419583	0.0362181	0.0630142	0.00692141
AGAP002265	2R	0.0581062	0.00339995	0.0111555	0.0733729	0.00717066	0.139261	0.0311763	0.00580771	0.01443	0.0441923	0.00140212	0.0191374	0.0697132	0.00440632
AGAP002266	2R	0.0649778	0.00774986	0.00719864	0.0571125	0.00594471	0.114516	0.0391734	0.00770143	0.0116953	0.0634034	0.000727317	0.0308898	0.113291	0.00375715
AGAP002268	2R	0.0640075	0.00423587	0.00889859	0.0532729	0.00382933	0.112296	0.0234466	0.00612884	0.0109358	0.046131	0.00715455	0.0560956	0.119276	0.0076029
AGAP002269	2R	0.101378	0.01027	0.021973	0.0570406	0.0119848	0.198	0.0246435	0.00933277	0.0266838	0.0332585	0.0151145	0.0317174	0.221211	0.00730057
AGAP002270	2R	0.0746689	0.00491447	0.00910247	0.0846928	0.00690863	0.10099	0.0620487	0.00511669	0.0135272	0.0660353	0.0121934	0.0348124	0.141737	0.00881301
AGAP002272	2R	0.0819618	0.0074827	0.0094196	0.0875946	0.00429215	0.175542	0.0390708	0.00664418	0.0128177	0.0719383	0.00635133	0.0576501	0.0975179	0.0069022
AGAP002274	2R	0.078679	0.00520454	0.0111773	0.117519	0.00389433	0.144638	0.0804973	0.012102	0.0161923	0.0484355	0.00489241	0.0324909	0.0987083	0.00757875
AGAP002275	2R	0.0570733	0.00325448	0.00485919	0.0244345	0.00337796	0.0777399	0.0170982	0.00378956	0.00618043	0.025496	0.00676939	0.0762415	0.143402	0.00624648
AGAP002276	2R	0.0687444	0.00504493	0.00812453	0.063885	0.0044668	0.145136	0.0250031	0.00273693	0.0132553	0.0173858	0.00289033	0.0570446	0.134012	0.00841925
AGAP002277	2R	0.0500224	0.00413413	0.00403161	0.0272747	0.00573723	0.0749779	0.012918	-0.000803468	0.0160801	0.0321814	-0.00469891	0.0635023	0.0964613	0.00913965
AGAP002278	2R	0.0661077	0.0126896	0.00818207	0.0367674	0.00125202	0.0929623	0.0343071	0.00490621	0.00522238	0.0476685	0.00252302	0.102639	0.120318	0.00428241
AGAP002279	2R	0.0818122	0.00560749	0.00744658	0.0849839	0.0032535	0.1946	0.0318029	0.00372712	0.0119451	0.0154407	0.0025377	0.0608539	0.147391	0.00381254
AGAP002280	2R	0.0606526	0.0055167	0.00788652	0.0492209	0.00483415	0.116915	0.0107582	0.000443889	0.00604621	0.055101	0.00332114	0.0412295	0.129056	0.00933306
AGAP002281	2R	0.0561969	0.00528527	0.00499941	0.0487368	0.000395896	0.102383	0.0245083	0.00282985	0.00837709	0.0406709	0.0010492	0.0285759	0.129234	0.00448237
AGAP002282	2R	0.0488867	0.00831913	0.00871848	0.0463005	0.00150476	0.0998936	0.0391206	0.00467078	0.0120267	0.0516907	-0.00269222	0.023096	0.0493799	0.00294898
AGAP002283	2R	0.010191	0.00121941	0.00717281	0.00278529	-0.00036554	0.00436882	0.00153185	-5.5e-05	0.00207357	0.0342931	0.0121865	0.0135486	-0.000549249	0.000418983
AGAP002284	2R	0.0590869	0.00488452	0.00759404	0.0166966	0.00163054	0.0128529	0.0450125	0.00284679	0.00549611	0.0372328	0.0115681	0.0314081	0.218554	0.00326543
AGAP002285	2R	0.014888	0.00417133	-0.000765139	0.015485	0.00238267	-0.00150481	0.0508282	-0.00126176	0.00114367	-0.00341196	0.0348041	0.0190746	-0.00315259	0.00118945
AGAP002286	2R	0.0206176	0.00411979	-0.000176882	0.0199745	0.00149516	-0.00126036	0.0558872	-0.00109783	0.00285917	-0.00116704	0.0211834	0.0529102	-0.00215152	0.0018105
AGAP002287	2R	0.254054	0.039301	0.0254813	0.228245	0.0117862	0.594701	0.0170275	0.0102734	0.0222949	0.00513667	0.00644834	0.024275	0.277388	0.0108461
AGAP002288	2R	0.0457395	0.0071841	0.00456398	0.0341547	0.00343816	0.113403	0.0260066	0.0133147	0.00408931	0.014939	-0.00361929	0.0182709	0.0746631	0.00679036
AGAP002289	2R	0.0802677	0.00800488	0.00670824	0.0665305	0.0043421	0.134067	0.0428753	0.00746254	0.00628848	0.0491365	0.00533275	0.0440677	0.189353	0.00500821
AGAP002290	2R	0.0694966	0.00677737	0.0070207	0.0509351	0.00177939	0.106075	0.0331839	0.0037906	0.00417182	0.0697141	0.00625526	0.0452529	0.155166	0.00628351
AGAP002291	2R	0.0701978	0.0122685	0.00751154	0.0452026	0.00317484	0.0703642	0.0727576	0.0036581	0.00681601	0.0373967	0.00260791	0.0234198	0.192125	0.0103924
AGAP002292	2R	0.0598673	0.00492746	0.00895856	0.0721549	0.000141856	0.111741	0.0395581	0.00821187	0.00715251	0.0502487	0.0133493	0.0372978	0.0722311	0.0162716
AGAP002293	2R	0.0675046	0.00829331	0.00537908	0.0613575	0.00265407	0.1174	0.0494056	0.00333482	0.00725262	0.0445446	0.0021551	0.0323903	0.141868	0.00700929
AGAP002294	2R	0.0801706	0.00885155	0.00901429	0.0844022	0.0026848	0.201175	0.0310493	0.00523508	0.00927968	0.0392305	0.00528915	0.0446326	0.105773	0.0136051
AGAP002295	2R	0.080677	0.00484788	0.00927975	0.0941546	0.0029702	0.145886	0.0562958	0.00741728	0.0107449	0.0787288	0.00468467	0.0397839	0.120215	0.00843803
AGAP002296	2R	0.0896548	0.00732535	0.00370713	0.103551	0.00135163	0.176855	0.0490552	0.00232773	0.00663994	0.131416	0.0176917	0.0636453	0.0646868	0.00927464
AGAP002297	2R	0.122687	0.0117236	0.00956938	0.148393	0.00141414	0.149061	0.115091	0.0103887	0.0100159	0.196516	0.00876977	0.0522136	0.137836	0.0138242
AGAP002298	2R	0.0879677	0.0148967	0.0123914	0.116017	0.00386763	0.125965	0.08864	0.00868523	0.0146201	0.0688995	0.00926997	0.0302137	0.161402	0.00490751
AGAP002299	2Rb	0.1255	0.0387799	0.338714	0.134191	0.0228604	0.200842	0.0468973	0.115896	0.0463951	0.0417473	0.0339658	0.0655793	0.0745412	0.0249034
AGAP002300	2Rb	0.113233	0.0434334	0.266953	0.0674837	0.00778313	0.157992	0.0389738	0.0995363	0.0173214	0.0753548	0.00737968	0.050998	0.140699	0.0337828
AGAP002302	2Rb	0.13122	0.0247615	0.161329	0.0978071	0.00996103	0.299879	0.0212295	0.065673	0.0154094	0.0359016	0.00415134	0.0626543	0.152126	0.0271709
AGAP002303	2Rb	0.11675	0.0292722	0.219578	0.0699589	0.0150755	0.125518	0.0561448	0.103565	0.0244064	0.0927556	0.0121322	0.0872255	0.123959	0.0232188
AGAP002305	2Rb	0.172775	0.0627001	0.396551	0.120593	0.0273297	0.239333	0.0693709	0.175869	0.0399003	0.0977624	0.0217209	0.0763967	0.146977	0.0271999
AGAP002306	2Rb	0.226713	0.0848603	0.299551	0.15827	0.0207198	0.457601	0.0488583	0.124932	0.027117	0.11133	0.0211873	0.0769314	0.164835	0.0317896
AGAP002307	2Rb	0.152146	0.0470517	0.302465	0.127015	0.0217993	0.219511	0.0663051	0.126137	0.0285417	0.120814	0.0219855	0.0449817	0.155697	0.0283483
AGAP002308	2Rb	0.170527	0.103908	0.449665	0.0658781	0.0192803	0.227658	0.0965075	0.189721	0.0138164	0.0940592	0.0168922	0.0621715	0.16623	0.0294927
AGAP002309	2Rb	0.15588	0.129064	0.485366	0.0468106	0.0247434	0.201332	0.0813348	0.174967	0.01467	0.114653	0.0360396	0.0695755	0.115787	0.0280955
AGAP002310	2Rb	0.121809	0.0601106	0.384039	0.0679423	0.0129965	0.146557	0.0365537	0.14647	0.0208836	0.0935192	0.0124066	0.0661084	0.102421	0.0284503
AGAP002312	2Rb	0.156808	0.0475992	0.371196	0.102478	0.0236862	0.135666	0.0725183	0.141851	0.0482154	0.108321	0.0159494	0.126241	0.184757	0.0152235
AGAP002313	2Rb	0.103727	0.0224541	0.193977	0.054236	0.0146944	0.107858	0.0491839	0.0703139	0.0260612	0.0606544	0.0155448	0.0713589	0.182378	0.0105282
AGAP002314	2Rb	0.142645	0.0744552	0.448189	0.0579529	0.0155295	0.151532	0.0373313	0.176759	0.0244068	0.100259	0.023615	0.0617578	0.128824	0.0479292
AGAP002315	2Rb	0.100442	0.0385838	0.150376	0.0789444	0.00979546	0.142594	0.0614259	0.0629246	0.00831632	0.0929047	0.0216522	0.0721659	0.0966885	0.0219905
AGAP002320	2Rb	0.12021	0.0294202	0.178054	0.0717098	0.00704334	0.218367	0.0199813	0.0660144	0.0255549	0.0424274	0.0329316	0.0857687	0.160494	0.020544
AGAP002321	2Rb	0.123775	0.0428818	0.296083	0.101269	0.0169382	0.146373	0.083454	0.123321	0.0261829	0.0607641	0.0208276	0.0509764	0.137558	0.0219534
AGAP002322	2Rb	0.0977629	0.0253954	0.192618	0.101305	0.00508752	0.146212	0.0680489	0.0683002	0.0179111	0.0531819	0.0164718	0.0308415	0.129062	0.0169657
AGAP002323	2Rb	0.133848	0.0431088	0.31261	0.095463	0.0241224	0.174657	0.052705	0.132192	0.0311093	0.0794569	0.037667	0.0342135	0.169723	0.0162254
AGAP002324	2Rb	0.0978323	0.0154752	0.0980654	0.0745974	0.00981857	0.12957	0.0575828	0.0412507	0.0188743	0.0503156	0.0132469	0.120324	0.118561	0.0190453
AGAP002325	2Rb	0.160678	0.0482185	0.270107	0.184672	0.0172217	0.292265	0.0719457	0.101915	0.0408854	0.0540597	0.0188619	0.121829	0.106297	0.0220642
AGAP002326	2Rb	0.171406	0.0255239	0.349676	0.172398	0.0172432	0.137252	0.150097	0.185668	0.0491143	0.0603963	0.0772751	0.0968595	0.144711	0.012999
AGAP002327	2Rb	0.147596	0.0363342	0.212069	0.0685188	0.0120501	0.163017	0.0360798	0.0863495	0.0266891	0.086354	0.00809507	0.0952934	0.295383	0.0194622
AGAP002329	2Rb	0.165025	0.0440983	0.196738	0.0618704	0.00841828	0.194449	0.0425232	0.0816582	0.0204861	0.110143	0.0135524	0.146655	0.302795	0.0129206
AGAP002330	2Rb	0.135913	0.0223586	0.0582069	0.17419	0.0157153	0.252929	0.13439	0.0291058	0.023933	0.0690437	0.0273275	0.0927253	0.0847687	0.0178454
AGAP002331	2Rb	0.157531	0.0341417	0.190555	0.0977268	0.0104343	0.240342	0.0560882	0.0679228	0.0242504	0.0990833	0.00976026	0.192008	0.17008	0.0168217
AGAP002332	2Rb	0.170483	0.0172632	0.169662	0.213006	0.00803906	0.278518	0.122483	0.0572846	0.0353042	0.147493	0.0100045	0.102995	0.120159	0.0236601
AGAP002333	2Rb	0.14751	0.0266637	0.111402	0.128625	0.00915108	0.175613	0.0930093	0.0291486	0.0289647	0.134667	0.0121102	0.170776	0.182312	0.0135279
AGAP002334	2Rb	0.132558	0.0345854	0.224194	0.063471	0.0101592	0.134052	0.0394421	0.0752103	0.0219738	0.0979683	0.014672	0.080592	0.272187	0.0153519
AGAP002335	2Rb	0.0711174	0.0130132	0.112193	0.0297955	0.00625673	0.0787264	0.0376683	0.0391266	0.00933265	0.0259688	0.00392591	0.076437	0.115344	0.0300386
AGAP002336	2Rb	0.165579	0.0369529	0.217639	0.195015	0.0155851	0.279731	0.129517	0.0839529	0.0371437	0.124956	0.0184743	0.0633468	0.0893323	0.0249543
AGAP002337	2Rb	0.0999413	0.0130165	0.0372231	0.0835775	0.00548817	0.179931	0.0335062	0.0229619	0.0165186	0.0854447	0.00721251	0.0422359	0.169913	0.0138127
AGAP002338	2Rb	0.0764061	0.00337562	0.00668794	0.0583223	0.00114913	0.0611658	0.0504031	0.00612411	0.00749909	0.0392933	-0.000452789	0.0702253	0.219808	0.0101064
AGAP002339	2Rb	0.09711	0.0156171	0.0196249	0.0896964	0.00821639	0.170432	0.0795887	0.00862483	0.0236009	0.075145	0.00852839	0.0729996	0.0968163	0.0115959
AGAP002340	2Rb	0.128879	0.00838654	0.0524926	0.182503	0.00567887	0.224781	0.129017	0.0332564	0.0214279	0.058988	0.00994117	0.0652863	0.122162	0.029615
AGAP002341	2Rb	0.120706	0.021032	0.0756109	0.113515	0.00444236	0.167935	0.106327	0.0278182	0.0169849	0.0463365	0.0118027	0.0530893	0.215599	0.0309038
AGAP002342	2Rb	0.150412	0.0433766	0.235002	0.107097	0.0143272	0.203174	0.0970197	0.0931717	0.0220407	0.0977037	0.00625996	0.078375	0.164245	0.0505341
AGAP002344	2Rb	0.121419	0.019349	0.11833	0.128441	0.0141004	0.187346	0.0911855	0.0445604	0.0353531	0.0292921	0.0240001	0.0729948	0.149811	0.029455
AGAP002345	2Rb	0.0991678	0.0158975	0.0586409	0.132801	0.00569974	0.138739	0.128878	0.0194708	0.0304242	0.0308948	0.00711549	0.0603726	0.106192	0.0170668
AGAP002346	2Rb	0.0962867	0.0137321	0.0176893	0.0605825	0.00283811	0.139139	0.0348363	0.00569353	0.0109797	0.0190531	0.00768483	0.0447647	0.25675	0.0326579
AGAP002347	2Rb	0.0783924	0.0279024	0.0988045	0.0328447	0.00268991	0.0907266	0.0624399	0.034653	0.00736502	0.0486659	0.00347286	0.0771998	0.135668	0.00993448
AGAP002348	2Rb	0.0923667	0.0288674	0.173502	0.0774915	0.0081381	0.124329	0.0611445	0.0654327	0.0195903	0.0375947	0.00974153	0.0512046	0.142631	0.0116481
AGAP002349	2Rb	0.0920871	0.0305071	0.115816	0.0588284	0.00526148	0.08582	0.0678418	0.0429086	0.0130492	0.0662916	0.00854745	0.0462902	0.194683	0.0131595
AGAP002350	2Rb	0.0694654	0.0205527	0.170937	0.0471149	0.010088	0.118733	0.00620971	0.0501956	0.0242798	0.0269989	-0.00273804	0.0705313	0.0819132	0.00995005
AGAP002351	2Rb	0.104203	0.0257012	0.165368	0.0780635	0.0091778	0.153671	0.0371502	0.0630164	0.0200161	0.0496357	0.00739584	0.0499873	0.178591	0.0251912
AGAP002352	2Rb	0.118327	0.0443504	0.256456	0.0458396	0.0245971	0.12742	0.033708	0.0872644	0.0206935	0.0518123	0.00807597	0.0942806	0.221674	0.0245993
AGAP002353	2Rb	0.106076	0.0226131	0.100393	0.0399337	0.00308328	0.115976	0.0518241	0.0378167	0.0167751	0.0649553	0.00969703	0.136013	0.182787	0.0129228
AGAP002354	2Rb	0.103971	0.0179278	0.111921	0.0774622	0.013275	0.167143	0.0292456	0.0487275	0.0198245	0.0433002	0.0279497	0.077616	0.180741	0.0108239
AGAP002355	2Rb	0.103954	0.0349621	0.183538	0.0392498	0.00499442	0.122067	0.0126738	0.07148	0.0148444	0.0511652	0.00390576	0.0549883	0.240304	0.019863
AGAP002356	2Rb	0.0746569	0.031396	0.0964399	0.0424911	0.00580534	0.145254	0.0220076	0.0531855	0.00757317	0.0642331	0.00811359	0.0624163	0.0647174	0.00489507
AGAP002357	2Rb	0.120069	0.0190787	0.156636	0.070487	0.0067529	0.133992	0.0438971	0.0730074	0.0140683	0.0413751	0.0107128	0.104661	0.261609	0.00892814
AGAP002358	2Rb	0.178455	0.0141903	0.0822548	0.057596	0.0170107	0.0844346	0.123781	0.0331055	0.0349823	0.0174382	0.0125493	0.122693	0.453914	0.0229073
AGAP002359	2Rb	0.131189	0.0418385	0.237805	0.07523	0.0106526	0.168728	0.0279959	0.0885569	0.0191573	0.0726784	0.0169801	0.170965	0.161348	0.0231003
AGAP002360	2Rb	0.140587	0.0191007	0.117688	0.101395	0.00513999	0.176369	0.0719355	0.0489257	0.0156369	0.051773	0.0246307	0.168198	0.234067	0.0222678
AGAP002361	2Rb	0.0640753	0.0242669	0.142058	0.0418712	0.00625546	0.0948485	0.0168927	0.054657	0.0108606	0.0615345	0.00219108	0.0540339	0.0672962	0.00788556
AGAP002362	2Rb	0.0957059	0.010133	0.0563293	0.0101467	0.00568102	0.0357668	0.0300755	0.0191346	0.00562303	0.0113151	0.00743217	0.111011	0.335009	0.00256684
AGAP002363	2Rb	0.072056	0.0103649	0.0609626	0.0257949	0.00247546	0.0807662	0.0319909	0.0186817	0.00612248	0.0319022	0.00440406	0.0694872	0.194713	0.00610001
AGAP002364	2Rb	0.0806845	0.0155287	0.0998262	0.0459527	0.00680034	0.0964266	0.0335057	0.0335108	0.0106987	0.040429	0.00342632	0.0692214	0.189652	0.00727695
AGAP002365	2Rb	0.118817	0.0236948	0.119534	0.0808805	0.00668835	0.183722	0.0286893	0.0502722	0.0189212	0.0468056	0.0178513	0.0700335	0.247725	0.0123374
AGAP002366	2Rb	0.0726805	0.00995072	0.0345977	0.0449291	0.00240971	0.102273	0.0273003	0.0130104	0.00593075	0.0354296	0.00581091	0.0524656	0.187739	0.0129683
AGAP002367	2Rb	0.123959	0.0404632	0.258072	0.0663419	0.0155256	0.16056	0.0262457	0.109403	0.0234031	0.078101	0.0133951	0.0547075	0.218468	0.00652729
AGAP002368	2Rb	-0.00147722	0.000911732	0.000227878	0.000615594	-0.00354306	0.00361193	0.00107122	-0.00281757	0.0006852	0.00442817	-0.00790948	-0.00522846	-0.00548043	-0.00212364
AGAP002369	2Rb	0.127501	0.018337	0.165216	0.0803054	0.0107609	0.153992	0.0534255	0.064044	0.0318853	0.048621	0.0297402	0.099581	0.232473	0.0123169
AGAP002370	2Rb	0.122073	0.0248317	0.0932289	0.123685	0.0047766	0.269891	0.0622518	0.0299262	0.022136	0.0211152	0.00384971	0.0585182	0.163263	0.0180455
AGAP002371	2Rb	0.109818	0.0217392	0.102711	0.0825348	0.00826009	0.196386	0.0395972	0.0387873	0.0155284	0.0427758	0.00834075	0.121167	0.151175	0.0161969
AGAP002372	2Rb	0.0993626	0.0462384	0.253274	0.048029	0.0113582	0.104109	0.0276936	0.0928311	0.0244383	0.0542545	0.0074569	0.0604796	0.15796	0.0238504
AGAP002374	2Rb	0.133677	0.0126129	0.0737217	0.122073	0.00294882	0.136311	0.0764008	0.0258719	0.0155839	0.0272364	0.00694615	0.141955	0.303744	0.0256592
AGAP002375	2Rb	0.140645	0.0442087	0.271707	0.0643684	0.0074737	0.0904786	0.0304117	0.142148	0.0145369	0.0502662	0.0247292	0.0451193	0.348594	0.0122783
AGAP002376	2Rb	0.12869	0.0287174	0.138648	0.0544467	0.00427747	0.1633	0.0652045	0.0624359	0.0109873	0.0672137	0.0076139	0.0552822	0.281393	0.013014
AGAP002377	2Rb	0.125109	0.0471885	0.203293	0.0789892	0.00753808	0.154312	0.0487519	0.0787096	0.0127826	0.0571902	0.00850741	0.0759137	0.248616	0.0238545
AGAP002378	2Rb	0.104085	0.0304948	0.138848	0.0766305	0.00522478	0.213008	0.0439789	0.0489476	0.0100372	0.0612219	0.0112527	0.0448721	0.115428	0.0277181
[truncated: 9,320 more rows]
