# Supplementary material for: Unravelling population structure heterogeneity within the genome of the malaria vector Anopheles gambiae
Source: BMC Genomics. 2021 Jun 8;22:422. doi: 10.1186/s12864-021-07722-y (PMC8185951; doi:10.1186/s12864-021-07722-y)
Supplement: Supplementary file 8 — Additional file 8: S6 Table. List of genes showing Fst > 0.3, 0.4, 0.5 between An. gambiae and An. coluzzii. [file 12864_2021_7722_MOESM8_ESM.xlsx]

## Sheet: Sheet1
S6 Table	Genes within "speciation cluster" for three level of Fst
FST > 0.3									FST > 0.4									FST > 0.5
Gene Name	Chromosome	tsne1	tsne2	fst.general	fst.m_s	gene_start	gene_end		Gene Name	Chromosome	tsne1	tsne2	fst.general	fst.m_s	gene_start	gene_end		Gene Name	Chromosome	tsne1	tsne2	fst.general	fst.m_s	gene_start	gene_end
AGAP000496	X	3.20026	-2.15727	0.216819	0.251248	8755020	8755868		AGAP004828	2L	8.65552	-0.686803	0.244356	0.353918	4153261	4156465		AGAP010277	3R	4.8998	-1.81412	0.336321	0.450516	51946202	51947261
AGAP000711	X	8.80986	1.03255	0.220595	0.317148	12699879	12706943		AGAP004914	2L	8.8961	-1.06874	0.265721	0.390614	5862276	5863688		AGAP003935	2R	8.92045	0.426554	0.284253	0.450624	46543806	46544911
AGAP000821	X	-5.07732	0.695583	0.254192	0.294034	15304985	15319139		AGAP004918	2L	0.674422	0.178599	0.215567	0.405087	6008201	6009301		AGAP007754	3R	8.78478	-1.70665	0.321261	0.457448	272627	279864
AGAP000826	X	7.84436	0.470025	0.252376	0.297081	15348505	15353183		AGAP005073	2L	8.85174	-1.76741	0.436104	0.58933	9564761	9567229		AGAP010689	3L	7.30009	-0.56452	0.315984	0.457573	8564138	8601868
AGAP000829	X	9.27177	0.591263	0.303702	0.417953	15355731	15364742		AGAP005182	2L	10.2558	0.779392	0.314447	0.525581	11685185	11686024		AGAP010504	3L	7.58356	-1.03799	0.270231	0.458247	5124949	5126370
AGAP000830	X	4.30807	4.02681	0.37703	0.422365	15367594	15371384		AGAP005670	2L	8.3902	0.950049	0.2289	0.368937	18516374	18517276		AGAP000935	X	8.45308	-0.0482892	0.302789	0.459104	17669189	17671445
AGAP000831	X	-1.38951	1.10599	0.237518	0.335496	15375386	15376767		AGAP005688	2L	8.70989	0.706606	0.24285	0.412143	18754229	18755134		AGAP003252	2R	9.66677	1.84183	0.320933	0.459612	34478862	34481056
AGAP000833	X	8.84047	0.597181	0.367949	0.561571	15383617	15388601		AGAP007195	2L	-1.44358	-6.8718	0.359297	0.48813	44188749	44189000		AGAP000953	X	7.11802	-0.182723	0.317074	0.459746	18339668	18342792
AGAP000834	X	8.96159	1.36846	0.267883	0.393066	15414172	15423553		AGAP002132	2R	10.8433	0.800815	0.217808	0.379753	16100379	16103602		AGAP000955	X	9.05576	0.851108	0.310916	0.460816	18354071	18361547
AGAP000835	X	9.23224	0.774437	0.381344	0.567277	15430356	15434984		AGAP002191	2R	6.64825	-1.33337	0.241969	0.364193	17334179	17335132		AGAP010781	3L	8.87316	-1.87627	0.336034	0.462397	10277400	10283541
AGAP000840	X	9.01178	1.33232	0.264195	0.302278	15536995	15539148		AGAP002840	2R	6.04234	10.0137	0.292858	0.359568	28213289	28216488		AGAP007739	3R	8.67115	-2.05955	0.38001	0.464237	170090	172297
AGAP000842	X	8.60931	0.521503	0.303515	0.355496	15559097	15560436		AGAP003246	2R	8.85237	-1.55582	0.24526	0.356993	34456183	34457654		AGAP001032	X	8.31535	0.661634	0.312538	0.470014	19780013	19785723
AGAP000843	X	8.51035	0.834264	0.236397	0.31264	15562826	15564556		AGAP003252	2R	9.66677	1.84183	0.320933	0.459612	34478862	34481056		AGAP000982	X	8.26159	0.88057	0.279994	0.470654	18824363	18830464
AGAP000847	X	2.98601	9.07433	0.219961	0.292326	15618828	15688956		AGAP003479	2R	10.6594	0.810285	0.284144	0.435077	38394920	38407147		AGAP000973	X	9.571	0.837991	0.316085	0.472269	18649631	18659609
AGAP000852	X	4.58234	1.23965	0.228245	0.350116	15728709	15731359		AGAP003795	2R	0.129175	-1.56935	0.37058	0.393826	43385943	43387042		AGAP009934	3R	8.91753	-2.40682	0.40758	0.479443	45614423	45615628
AGAP000858	X	8.45572	0.338512	0.216191	0.282435	15833868	15836389		AGAP003807	2R	7.88274	0.138759	0.231295	0.356127	43559783	43560834		AGAP000944	X	-0.253923	2.7223	0.272374	0.485297	18279735	18280419
AGAP000859	X	6.59655	-1.72392	0.43132	0.529012	15837887	15839184		AGAP003933	2R	9.74743	-2.51404	0.263775	0.355172	46512709	46515515		AGAP007195	2L	-1.44358	-6.8718	0.359297	0.48813	44188749	44189000
AGAP000860	X	-0.372674	7.76964	0.206452	0.310086	15841786	15848469		AGAP003935	2R	8.92045	0.426554	0.284253	0.450624	46543806	46544911		AGAP007734	3R	8.83881	-2.23931	0.411111	0.490433	57849	62977
AGAP000861	X	9.72425	0.484638	0.300482	0.444744	15861007	15868268		AGAP003975	2R	9.00374	-2.09369	0.309593	0.436892	47404020	47404951		AGAP000932	X	9.81768	0.421338	0.327813	0.492408	17601862	17614708
AGAP000863	X	8.18193	0.315239	0.227386	0.341783	16012846	16027418		AGAP003997	2R	0.154651	-2.28583	0.321428	0.447131	47664455	47730436		AGAP000906	X	7.32931	-0.123181	0.336551	0.495104	17099581	17107525
AGAP000864	X	8.16596	0.858788	0.194457	0.32355	16089585	16093450		AGAP004015	2R	10.0245	-2.15092	0.300795	0.351257	47878160	47879724		AGAP000971	X	9.76004	0.783499	0.30359	0.49663	18641005	18648212
AGAP000876	X	7.90946	-2.68511	0.253271	0.289107	16612688	16613803		AGAP004050	2R	9.49661	-1.72055	0.221902	0.350605	48703664	48788460		AGAP013316	2R	8.8104	-1.63007	0.412207	0.499459	24888935	24889563
AGAP000877	X	8.62162	-0.919012	0.200797	0.286955	16619141	16621269		AGAP004096	2R	8.7685	-1.67656	0.267205	0.370709	49731928	49751313		AGAP010303	3R	7.97884	-1.65469	0.385655	0.50002	52903957	52937651
AGAP000882	X	1.47721	9.8178	0.210149	0.287707	16708579	16711009		AGAP004108	2R	9.65201	-2.06528	0.247235	0.354499	50045071	50046672		AGAP009945	3R	8.72889	-2.4237	0.39922	0.501162	45808083	45809514
AGAP000893	X	10.598	0.287533	0.261894	0.321251	16803740	16812325		AGAP004230	2R	9.01562	-2.22919	0.273724	0.381916	52555281	52589757		AGAP009705	3R	8.66389	-1.82482	0.394653	0.501305	39205246	39206741
AGAP000896	X	8.33737	-0.269457	0.269356	0.434024	16949437	16950371		AGAP004355	2R	-5.84764	-6.80166	0.229254	0.361125	55005817	55007288		AGAP001073	X	8.44896	1.34175	0.360371	0.508968	22747835	22848119
AGAP000898	X	10.5651	0.338456	0.275894	0.438263	16961686	16977498		AGAP004359	2R	9.35354	0.555761	0.228911	0.358472	55037599	55039029		AGAP000992	X	8.41132	0.806406	0.339753	0.513758	18978097	18979392
AGAP000903	X	9.27224	0.737259	0.224725	0.368121	17044954	17051080		AGAP004586	2R	2.16329	-2.31184	0.273061	0.397128	58102411	58117330		AGAP000931	X	8.30607	0.145674	0.322982	0.515687	17592232	17593302
AGAP000906	X	7.32931	-0.123181	0.336551	0.495104	17099581	17107525		AGAP004637	2R	9.26094	-2.4084	0.309313	0.386409	58792226	58799775		AGAP000945	X	10.0789	0.411427	0.354274	0.518545	18285704	18293666
AGAP000908	X	-0.870625	8.18707	0.164209	0.253634	17125043	17134310		AGAP004643	2R	6.11451	-3.17674	0.430721	0.533511	58902159	58905233		AGAP010292	3R	5.95351	-1.90588	0.394655	0.51926	52301006	52349893
AGAP000911	X	4.33019	-2.64997	0.221971	0.293916	17155341	17156810		AGAP004648	2R	3.41884	-2.4051	0.289544	0.378178	59327241	59362060		AGAP013514	X	8.71247	0.543037	0.402213	0.521533	17355427	17356193
AGAP000912	X	9.33643	0.843484	0.220334	0.347704	17165876	17169527		AGAP013096	2R	9.32152	-1.90701	0.232875	0.365384	48420981	48423571		AGAP007738	3R	8.82023	-2.20598	0.436465	0.522354	166770	169081
AGAP000924	X	-0.0195771	7.39446	0.183573	0.286354	17411652	17417652		AGAP013157	2R	4.6766	-2.8522	0.279171	0.350101	59790806	59792241		AGAP005182	2L	10.2558	0.779392	0.314447	0.525581	11685185	11686024
AGAP000928	X	8.81357	1.12222	0.210997	0.356985	17501630	17503013		AGAP013186	2R	10.035	-1.89736	0.317637	0.370428	47880461	47881914		AGAP010744	3L	1.20915	-3.06137	0.374078	0.526244	9646585	9647559
AGAP000929	X	0.839745	9.30983	0.188962	0.278531	17503857	17514771		AGAP013294	2R	1.47321	-0.536883	0.329982	0.410243	54262425	54305615		AGAP000859	X	6.59655	-1.72392	0.43132	0.529012	15837887	15839184
AGAP000930	X	9.20772	0.830798	0.173376	0.309155	17572688	17584166		AGAP013370	2R	8.59123	0.824845	0.22039	0.364369	27016824	27017138		AGAP000962	X	4.62873	-1.04007	0.370657	0.530607	18426678	18467864
AGAP000931	X	8.30607	0.145674	0.322982	0.515687	17592232	17593302		AGAP013704	2R	1.61769	-1.57803	0.267075	0.433347	0	0		AGAP004643	2R	6.11451	-3.17674	0.430721	0.533511	58902159	58905233
AGAP000932	X	9.81768	0.421338	0.327813	0.492408	17601862	17614708		AGAP013086	2R	8.02448	0.0480896	0.353169	0.444095	24869480	24870154		AGAP000940	X	8.98589	0.477721	0.338744	0.534347	18135303	18239622
AGAP000933	X	7.91731	0.248368	0.354923	0.573327	17655702	17657067		AGAP013316	2R	8.8104	-1.63007	0.412207	0.499459	24888935	24889563		AGAP010330	3L	7.80645	-1.25091	0.385239	0.535486	1016366	1017211
AGAP000934	X	9.83839	0.487333	0.44057	0.641905	17661067	17662596		AGAP013517	2R	8.57452	-1.83425	0.569794	0.575364	24867791	24868460		AGAP013526	X	9.49008	0.884877	0.341189	0.542371	19115743	19117278
AGAP000935	X	8.45308	-0.0482892	0.302789	0.459104	17669189	17671445		AGAP001816	2R	4.20158	9.10899	0.218613	0.355602	10866302	10867306		AGAP007736	3R	5.91948	-1.90066	0.449882	0.543998	82151	142545
AGAP000937	X	8.77418	0.0550231	0.643989	0.815169	17838471	17839013		AGAP001859	2R	8.39845	-1.15715	0.25403	0.376539	11504733	11506672		AGAP000950	X	8.32353	-0.558331	0.426832	0.54564	18326878	18328426
AGAP000938	X	1.19553	1.89482	0.199128	0.367244	17997200	18009612		AGAP010310	3L	6.95115	-1.49988	0.520916	0.6142	66479	82270		AGAP000984	X	10.7782	0.79214	0.37013	0.56091	18904974	18913038
AGAP000939	X	8.53976	0.510952	0.603235	0.774886	18120046	18126678		AGAP010313	3L	8.72121	-1.91709	0.421643	0.568192	293919	305802		AGAP000949	X	7.73223	-1.13168	0.500227	0.56128	18322896	18324357
AGAP000940	X	8.98589	0.477721	0.338744	0.534347	18135303	18239622		AGAP010314	3L	8.30106	-1.58792	0.730098	0.810719	356758	377200		AGAP000833	X	8.84047	0.597181	0.367949	0.561571	15383617	15388601
AGAP000941	X	8.48087	0.104499	0.521814	0.709021	18244403	18251267		AGAP010315	3L	7.5745	-1.35998	0.275382	0.360353	377201	388139		AGAP010780	3L	7.75896	-1.29285	0.405094	0.565862	10264908	10275038
AGAP000944	X	-0.253923	2.7223	0.272374	0.485297	18279735	18280419		AGAP010317	3L	8.57748	-1.81506	0.602877	0.728319	413217	415064		AGAP000835	X	9.23224	0.774437	0.381344	0.567277	15430356	15434984
AGAP000945	X	10.0789	0.411427	0.354274	0.518545	18285704	18293666		AGAP010330	3L	7.80645	-1.25091	0.385239	0.535486	1016366	1017211		AGAP010313	3L	8.72121	-1.91709	0.421643	0.568192	293919	305802
AGAP000946	X	8.34937	-0.320596	0.436026	0.622071	18300572	18301621		AGAP010504	3L	7.58356	-1.03799	0.270231	0.458247	5124949	5126370		AGAP000933	X	7.91731	0.248368	0.354923	0.573327	17655702	17657067
AGAP000948	X	7.87899	-1.04182	0.336506	0.431307	18319986	18320947		AGAP010689	3L	7.30009	-0.56452	0.315984	0.457573	8564138	8601868		AGAP013517	2R	8.57452	-1.83425	0.569794	0.575364	24867791	24868460
AGAP000949	X	7.73223	-1.13168	0.500227	0.56128	18322896	18324357		AGAP010744	3L	1.20915	-3.06137	0.374078	0.526244	9646585	9647559		AGAP007740	3R	6.91745	-1.71088	0.518117	0.577125	172973	173928
AGAP000950	X	8.32353	-0.558331	0.426832	0.54564	18326878	18328426		AGAP010780	3L	7.75896	-1.29285	0.405094	0.565862	10264908	10275038		AGAP001008	X	9.73683	0.674503	0.36164	0.578441	19111845	19113372
AGAP000952	X	0.195608	0.221589	0.179477	0.381012	18333059	18335365		AGAP010781	3L	8.87316	-1.87627	0.336034	0.462397	10277400	10283541		AGAP001015	X	10.7872	0.782763	0.375414	0.578587	19495565	19526057
AGAP000953	X	7.11802	-0.182723	0.317074	0.459746	18339668	18342792		AGAP010796	3L	-1.46046	-1.39289	0.248336	0.352312	10484116	10484370		AGAP001009	X	9.61127	1.08177	0.37363	0.581155	19113598	19115474
AGAP000954	X	7.912	0.254324	0.444148	0.632283	18343379	18352636		AGAP011979	3L	10.4289	0.584207	0.243023	0.350338	35814701	35816121		AGAP005073	2L	8.85174	-1.76741	0.436104	0.58933	9564761	9567229
AGAP000955	X	9.05576	0.851108	0.310916	0.460816	18354071	18361547		AGAP012100	3L	1.69937	0.137237	0.260469	0.374389	37645770	37647104		AGAP010308	3R	8.67972	-1.91357	0.424147	0.589731	53091293	53094028
AGAP000957	X	1.42461	6.28182	0.197849	0.268911	18367147	18368810		AGAP007731	3R	9.15231	-2.73026	0.526646	0.614177	13603	21758		AGAP000994	X	9.07838	0.837338	0.391565	0.589837	18982547	18985069
AGAP000958	X	10.4806	0.788902	0.538493	0.751931	18370381	18381700		AGAP007732	3R	8.62097	-1.98736	0.53983	0.618481	24056	39486		AGAP010305	3R	8.39991	-1.11786	0.3998	0.592151	53004969	53006434
AGAP000960	X	9.10506	1.26803	0.232864	0.391036	18384524	18387161		AGAP007734	3R	8.83881	-2.23931	0.411111	0.490433	57849	62977		AGAP010302	3R	-4.11574	-0.668431	0.516818	0.593682	52851999	52854757
AGAP000961	X	9.07519	0.8172	0.257328	0.375536	18406758	18410245		AGAP007736	3R	5.91948	-1.90066	0.449882	0.543998	82151	142545		AGAP013506	X	-1.46927	-2.07792	0.389598	0.600666	15470903	15471664
AGAP000962	X	4.62873	-1.04007	0.370657	0.530607	18426678	18467864		AGAP007737	3R	8.46009	-1.72649	0.584348	0.613971	149476	153955		AGAP000975	X	7.85376	1.18128	0.388764	0.604056	18783239	18784299
AGAP000963	X	7.7863	0.911681	0.474463	0.69848	18525137	18525755		AGAP007738	3R	8.82023	-2.20598	0.436465	0.522354	166770	169081		AGAP000997	X	8.9759	0.914416	0.385866	0.605861	18996231	18997417
AGAP000964	X	2.65614	3.86735	0.180462	0.267044	18531766	18534558		AGAP007739	3R	8.67115	-2.05955	0.38001	0.464237	170090	172297		AGAP000977	X	8.38843	0.862249	0.374174	0.606228	18793797	18794593
AGAP000965	X	3.82724	-2.62793	0.363188	0.424812	18545042	18546653		AGAP007740	3R	6.91745	-1.71088	0.518117	0.577125	172973	173928		AGAP000998	X	10.3494	0.804401	0.403985	0.608809	19000322	19100511
AGAP000966	X	8.36483	1.61127	0.233179	0.332726	18557873	18559842		AGAP007741	3R	8.54426	-1.88851	0.342125	0.416199	174263	175359		AGAP007737	3R	8.46009	-1.72649	0.584348	0.613971	149476	153955
AGAP000967	X	9.68143	0.819697	0.439716	0.652817	18569272	18570787		AGAP007754	3R	8.78478	-1.70665	0.321261	0.457448	272627	279864		AGAP007731	3R	9.15231	-2.73026	0.526646	0.614177	13603	21758
AGAP000968	X	-0.867644	6.42825	0.192247	0.344507	18582514	18585274		AGAP007761	3R	9.12296	-2.7195	0.277136	0.359187	461780	478211		AGAP010310	3L	6.95115	-1.49988	0.520916	0.6142	66479	82270
AGAP000969	X	9.42754	0.858404	0.480847	0.712199	18590129	18616690		AGAP009183	3R	8.82477	0.819885	0.282512	0.431492	28368508	28377103		AGAP007732	3R	8.62097	-1.98736	0.53983	0.618481	24056	39486
AGAP000971	X	9.76004	0.783499	0.30359	0.49663	18641005	18648212		AGAP009184	3R	-4.84784	10.5293	0.309952	0.35333	28493656	28494600		AGAP000946	X	8.34937	-0.320596	0.436026	0.622071	18300572	18301621
AGAP000973	X	9.571	0.837991	0.316085	0.472269	18649631	18659609		AGAP009704	3R	8.37196	-1.46019	0.301239	0.397431	39202524	39204005		AGAP000983	X	10.5989	0.793991	0.421505	0.629518	18833751	18837401
AGAP000974	X	10.4399	0.817758	0.499595	0.699254	18736744	18770916		AGAP009705	3R	8.66389	-1.82482	0.394653	0.501305	39205246	39206741		AGAP000954	X	7.912	0.254324	0.444148	0.632283	18343379	18352636
AGAP000975	X	7.85376	1.18128	0.388764	0.604056	18783239	18784299		AGAP009708	3R	8.28654	-1.77289	0.32003	0.382569	39226305	39227227		AGAP000989	X	8.61041	1.05189	0.419626	0.639836	18943236	18946454
AGAP000977	X	8.38843	0.862249	0.374174	0.606228	18793797	18794593		AGAP009716	3R	7.19073	-0.130542	0.254144	0.372683	39950254	39970989		AGAP000934	X	9.83839	0.487333	0.44057	0.641905	17661067	17662596
AGAP000978	X	8.7412	1.12044	0.25676	0.405701	18801785	18803385		AGAP009934	3R	8.91753	-2.40682	0.40758	0.479443	45614423	45615628		AGAP001038	X	7.87882	0.789654	0.498833	0.646445	19963919	19965530
AGAP000979	X	8.78271	1.12249	0.262763	0.400933	18803398	18805616		AGAP009945	3R	8.72889	-2.4237	0.39922	0.501162	45808083	45809514		AGAP000967	X	9.68143	0.819697	0.439716	0.652817	18569272	18570787
AGAP000981	X	10.5869	0.799928	0.556165	0.766061	18817350	18821904		AGAP009946	3R	7.59941	-1.15849	0.251093	0.399213	45853445	45854470		AGAP000996	X	10.6169	0.797994	0.488659	0.671602	18992868	18996348
AGAP000982	X	8.26159	0.88057	0.279994	0.470654	18824363	18830464		AGAP010095	3R	7.44833	-1.27066	0.252749	0.387843	49072001	49072921		AGAP010297	3R	7.36124	-0.422136	0.574497	0.691314	52614350	52617318
AGAP000983	X	10.5989	0.793991	0.421505	0.629518	18833751	18837401		AGAP010277	3R	4.8998	-1.81412	0.336321	0.450516	51946202	51947261		AGAP001022	X	10.1542	0.81189	0.485351	0.697497	19629896	19640578
AGAP000984	X	10.7782	0.79214	0.37013	0.56091	18904974	18913038		AGAP010289	3R	8.32698	-1.08181	0.58234	0.706331	52212077	52213576		AGAP000963	X	7.7863	0.911681	0.474463	0.69848	18525137	18525755
AGAP000985	X	0.912533	-0.687527	0.292335	0.442137	18918716	18924434		AGAP010290	3R	7.87812	-0.67955	0.368906	0.439599	52237449	52248062		AGAP000974	X	10.4399	0.817758	0.499595	0.699254	18736744	18770916
AGAP000986	X	4.18321	-1.79629	0.258873	0.403159	18926157	18930119		AGAP010291	3R	7.66405	-1.30859	0.298343	0.42898	52266283	52270108		AGAP001048	X	8.9505	0.76987	0.494313	0.705017	20604953	20748760
AGAP000987	X	0.384128	-0.604278	0.23934	0.302944	18933849	18935322		AGAP010292	3R	5.95351	-1.90588	0.394655	0.51926	52301006	52349893		AGAP000988	X	8.8674	0.867107	0.518016	0.705181	18937587	18938933
AGAP000988	X	8.8674	0.867107	0.518016	0.705181	18937587	18938933		AGAP010293	3R	6.65619	-1.29478	0.570946	0.739305	52354660	52358904		AGAP010289	3R	8.32698	-1.08181	0.58234	0.706331	52212077	52213576
AGAP000989	X	8.61041	1.05189	0.419626	0.639836	18943236	18946454		AGAP010295	3R	8.68589	-1.76121	0.541729	0.710244	52457332	52554377		AGAP000941	X	8.48087	0.104499	0.521814	0.709021	18244403	18251267
AGAP000990	X	10.3051	0.745795	0.33438	0.448614	18948973	18955677		AGAP010297	3R	7.36124	-0.422136	0.574497	0.691314	52614350	52617318		AGAP010295	3R	8.68589	-1.76121	0.541729	0.710244	52457332	52554377
AGAP000991	X	8.15192	1.74499	0.208553	0.308616	18974106	18975611		AGAP010302	3R	-4.11574	-0.668431	0.516818	0.593682	52851999	52854757		AGAP001018	X	10.059	0.88068	0.524099	0.711835	19571836	19573861
AGAP000992	X	8.41132	0.806406	0.339753	0.513758	18978097	18979392		AGAP010303	3R	7.97884	-1.65469	0.385655	0.50002	52903957	52937651		AGAP000969	X	9.42754	0.858404	0.480847	0.712199	18590129	18616690
AGAP000994	X	9.07838	0.837338	0.391565	0.589837	18982547	18985069		AGAP010304	3R	8.45105	-1.67347	0.656685	0.776865	52951761	52996140		AGAP001029	X	10.6542	0.774756	0.549579	0.714077	19765604	19769651
AGAP000995	X	8.16014	0.76799	0.687119	0.850832	18984372	18985864		AGAP010305	3R	8.39991	-1.11786	0.3998	0.592151	53004969	53006434		AGAP001027	X	9.51994	0.760399	0.552041	0.725223	19726632	19737089
AGAP000996	X	10.6169	0.797994	0.488659	0.671602	18992868	18996348		AGAP010307	3R	6.45276	-1.62972	0.630367	0.739428	53071753	53087640		AGAP010317	3L	8.57748	-1.81506	0.602877	0.728319	413217	415064
AGAP000997	X	8.9759	0.914416	0.385866	0.605861	18996231	18997417		AGAP010308	3R	8.67972	-1.91357	0.424147	0.589731	53091293	53094028		AGAP010293	3R	6.65619	-1.29478	0.570946	0.739305	52354660	52358904
AGAP000998	X	10.3494	0.804401	0.403985	0.608809	19000322	19100511		AGAP000829	X	9.27177	0.591263	0.303702	0.417953	15355731	15364742		AGAP010307	3R	6.45276	-1.62972	0.630367	0.739428	53071753	53087640
AGAP001008	X	9.73683	0.674503	0.36164	0.578441	19111845	19113372		AGAP000830	X	4.30807	4.02681	0.37703	0.422365	15367594	15371384		AGAP000958	X	10.4806	0.788902	0.538493	0.751931	18370381	18381700
AGAP001009	X	9.61127	1.08177	0.37363	0.581155	19113598	19115474		AGAP000833	X	8.84047	0.597181	0.367949	0.561571	15383617	15388601		AGAP001094	X	9.4021	0.807416	0.653856	0.754218	24233179	24254341
AGAP001010	X	9.70236	0.774418	0.251822	0.423939	19263984	19269266		AGAP000834	X	8.96159	1.36846	0.267883	0.393066	15414172	15423553		AGAP000981	X	10.5869	0.799928	0.556165	0.766061	18817350	18821904
AGAP001011	X	9.80185	1.03172	0.232126	0.360463	19351376	19355452		AGAP000835	X	9.23224	0.774437	0.381344	0.567277	15430356	15434984		AGAP001036	X	9.50203	0.891632	0.56272	0.768811	19935927	19937664
AGAP001012	X	4.06722	5.91605	0.273051	0.287549	19361656	19362964		AGAP000842	X	8.60931	0.521503	0.303515	0.355496	15559097	15560436		AGAP001090	X	9.60492	0.8127	0.587371	0.770904	23834053	23854040
AGAP001015	X	10.7872	0.782763	0.375414	0.578587	19495565	19526057		AGAP000852	X	4.58234	1.23965	0.228245	0.350116	15728709	15731359		AGAP001042	X	8.89522	0.771027	0.603127	0.773733	20063115	20064156
AGAP001018	X	10.059	0.88068	0.524099	0.711835	19571836	19573861		AGAP000859	X	6.59655	-1.72392	0.43132	0.529012	15837887	15839184		AGAP000939	X	8.53976	0.510952	0.603235	0.774886	18120046	18126678
AGAP001019	X	0.794231	9.64997	0.159874	0.276338	19576761	19580988		AGAP000861	X	9.72425	0.484638	0.300482	0.444744	15861007	15868268		AGAP010304	3R	8.45105	-1.67347	0.656685	0.776865	52951761	52996140
AGAP001021	X	9.0631	1.57175	0.208774	0.2895	19597158	19604587		AGAP000896	X	8.33737	-0.269457	0.269356	0.434024	16949437	16950371		AGAP013317	X	9.58573	0.430678	0.602159	0.782423	17659578	17660200
AGAP001022	X	10.1542	0.81189	0.485351	0.697497	19629896	19640578		AGAP000898	X	10.5651	0.338456	0.275894	0.438263	16961686	16977498		AGAP001025	X	10.3336	0.792142	0.608559	0.788862	19714751	19718165
AGAP001025	X	10.3336	0.792142	0.608559	0.788862	19714751	19718165		AGAP000903	X	9.27224	0.737259	0.224725	0.368121	17044954	17051080		AGAP013181	X	10.2161	0.801419	0.604124	0.7902	19723991	19725866
AGAP001026	X	10.6599	0.784987	0.725009	0.869715	19721319	19723125		AGAP000906	X	7.32931	-0.123181	0.336551	0.495104	17099581	17107525		AGAP013093	X	9.43516	0.842227	0.637711	0.794643	18805428	18806393
AGAP001027	X	9.51994	0.760399	0.552041	0.725223	19726632	19737089		AGAP000928	X	8.81357	1.12222	0.210997	0.356985	17501630	17503013		AGAP001061	X	10.6472	0.793246	0.629821	0.805863	22104915	22212120
AGAP001028	X	9.69901	0.806962	0.698869	0.850957	19742305	19746392		AGAP000931	X	8.30607	0.145674	0.322982	0.515687	17592232	17593302		AGAP010314	3L	8.30106	-1.58792	0.730098	0.810719	356758	377200
AGAP001029	X	10.6542	0.774756	0.549579	0.714077	19765604	19769651		AGAP000932	X	9.81768	0.421338	0.327813	0.492408	17601862	17614708		AGAP000937	X	8.77418	0.0550231	0.643989	0.815169	17838471	17839013
AGAP001030	X	8.91096	0.759756	0.775491	0.896739	19773821	19776214		AGAP000933	X	7.91731	0.248368	0.354923	0.573327	17655702	17657067		AGAP001040	X	8.1334	0.764037	0.697899	0.821942	20051826	20053170
AGAP001031	X	9.72947	0.791813	0.773286	0.883908	19776387	19778243		AGAP000934	X	9.83839	0.487333	0.44057	0.641905	17661067	17662596		AGAP013021	X	8.30295	0.667223	0.702931	0.829455	21608360	21721614
AGAP001032	X	8.31535	0.661634	0.312538	0.470014	19780013	19785723		AGAP000935	X	8.45308	-0.0482892	0.302789	0.459104	17669189	17671445		AGAP001069	X	8.89583	0.809239	0.70209	0.836254	22455074	22488471
AGAP001033	X	10.0805	0.821285	0.836404	0.931833	19814213	19815888		AGAP000937	X	8.77418	0.0550231	0.643989	0.815169	17838471	17839013		AGAP001052	X	10.4984	0.788116	0.703127	0.837359	20969559	21116865
AGAP001034	X	8.8706	0.764727	0.756449	0.89802	19832541	19834953		AGAP000938	X	1.19553	1.89482	0.199128	0.367244	17997200	18009612		AGAP001044	X	10.1374	0.748887	0.776738	0.84436	20161491	20162678
AGAP001035	X	10.9499	0.795771	0.704682	0.861743	19923244	19929520		AGAP000939	X	8.53976	0.510952	0.603235	0.774886	18120046	18126678		AGAP001037	X	10.1269	0.834745	0.664748	0.845484	19938332	19941402
AGAP001036	X	9.50203	0.891632	0.56272	0.768811	19935927	19937664		AGAP000940	X	8.98589	0.477721	0.338744	0.534347	18135303	18239622		AGAP000995	X	8.16014	0.76799	0.687119	0.850832	18984372	18985864
AGAP001037	X	10.1269	0.834745	0.664748	0.845484	19938332	19941402		AGAP000941	X	8.48087	0.104499	0.521814	0.709021	18244403	18251267		AGAP001028	X	9.69901	0.806962	0.698869	0.850957	19742305	19746392
AGAP001038	X	7.87882	0.789654	0.498833	0.646445	19963919	19965530		AGAP000944	X	-0.253923	2.7223	0.272374	0.485297	18279735	18280419		AGAP001050	X	10.1555	0.790658	0.733168	0.86041	20944180	20955989
AGAP001039	X	10.0924	0.818704	0.834712	0.932129	20009765	20017250		AGAP000945	X	10.0789	0.411427	0.354274	0.518545	18285704	18293666		AGAP001047	X	8.91155	0.833725	0.75627	0.860806	20424066	20427902
AGAP001040	X	8.1334	0.764037	0.697899	0.821942	20051826	20053170		AGAP000946	X	8.34937	-0.320596	0.436026	0.622071	18300572	18301621		AGAP001035	X	10.9499	0.795771	0.704682	0.861743	19923244	19929520
AGAP001041	X	9.62947	0.785812	0.750836	0.874299	20061484	20063037		AGAP000948	X	7.87899	-1.04182	0.336506	0.431307	18319986	18320947		AGAP001026	X	10.6599	0.784987	0.725009	0.869715	19721319	19723125
AGAP001042	X	8.89522	0.771027	0.603127	0.773733	20063115	20064156		AGAP000949	X	7.73223	-1.13168	0.500227	0.56128	18322896	18324357		AGAP001046	X	9.13763	0.788284	0.740115	0.87211	20392220	20415876
AGAP001043	X	10.5828	0.798456	0.786631	0.900287	20100627	20158206		AGAP000950	X	8.32353	-0.558331	0.426832	0.54564	18326878	18328426		AGAP001041	X	9.62947	0.785812	0.750836	0.874299	20061484	20063037
AGAP001044	X	10.1374	0.748887	0.776738	0.84436	20161491	20162678		AGAP000952	X	0.195608	0.221589	0.179477	0.381012	18333059	18335365		AGAP001031	X	9.72947	0.791813	0.773286	0.883908	19776387	19778243
AGAP001045	X	10.2461	0.814382	0.804509	0.923274	20172573	20174282		AGAP000953	X	7.11802	-0.182723	0.317074	0.459746	18339668	18342792		AGAP001030	X	8.91096	0.759756	0.775491	0.896739	19773821	19776214
AGAP001046	X	9.13763	0.788284	0.740115	0.87211	20392220	20415876		AGAP000954	X	7.912	0.254324	0.444148	0.632283	18343379	18352636		AGAP013341	X	10.9408	0.790928	0.822884	0.897983	23797952	23801974
AGAP001047	X	8.91155	0.833725	0.75627	0.860806	20424066	20427902		AGAP000955	X	9.05576	0.851108	0.310916	0.460816	18354071	18361547		AGAP001034	X	8.8706	0.764727	0.756449	0.89802	19832541	19834953
AGAP001048	X	8.9505	0.76987	0.494313	0.705017	20604953	20748760		AGAP000958	X	10.4806	0.788902	0.538493	0.751931	18370381	18381700		AGAP001043	X	10.5828	0.798456	0.786631	0.900287	20100627	20158206
AGAP001050	X	10.1555	0.790658	0.733168	0.86041	20944180	20955989		AGAP000960	X	9.10506	1.26803	0.232864	0.391036	18384524	18387161		AGAP013126	X	8.25553	0.652244	0.860138	0.908897	20358718	20359218
AGAP001052	X	10.4984	0.788116	0.703127	0.837359	20969559	21116865		AGAP000961	X	9.07519	0.8172	0.257328	0.375536	18406758	18410245		AGAP001070	X	10.5836	0.800464	0.789943	0.913558	22496341	22563331
AGAP001061	X	10.6472	0.793246	0.629821	0.805863	22104915	22212120		AGAP000962	X	4.62873	-1.04007	0.370657	0.530607	18426678	18467864		AGAP001082	X	10.6953	0.791745	0.823339	0.916265	23455889	23493707
AGAP001065	X	1.53151	3.64618	0.211271	0.259966	22324224	22330158		AGAP000963	X	7.7863	0.911681	0.474463	0.69848	18525137	18525755		AGAP001093	X	9.92453	0.820144	0.835857	0.922445	24094799	24142048
AGAP001068	X	9.46591	0.815401	0.92642	0.976486	22390512	22416767		AGAP000965	X	3.82724	-2.62793	0.363188	0.424812	18545042	18546653		AGAP001045	X	10.2461	0.814382	0.804509	0.923274	20172573	20174282
AGAP001069	X	8.89583	0.809239	0.70209	0.836254	22455074	22488471		AGAP000967	X	9.68143	0.819697	0.439716	0.652817	18569272	18570787		AGAP001076	X	10.0726	0.821432	0.826968	0.924888	22937392	22947129
AGAP001070	X	10.5836	0.800464	0.789943	0.913558	22496341	22563331		AGAP000969	X	9.42754	0.858404	0.480847	0.712199	18590129	18616690		AGAP001033	X	10.0805	0.821285	0.836404	0.931833	19814213	19815888
AGAP001073	X	8.44896	1.34175	0.360371	0.508968	22747835	22848119		AGAP000971	X	9.76004	0.783499	0.30359	0.49663	18641005	18648212		AGAP001039	X	10.0924	0.818704	0.834712	0.932129	20009765	20017250
AGAP001076	X	10.0726	0.821432	0.826968	0.924888	22937392	22947129		AGAP000973	X	9.571	0.837991	0.316085	0.472269	18649631	18659609		AGAP001092	X	9.49843	0.81319	0.847985	0.942412	24086190	24087589
AGAP001082	X	10.6953	0.791745	0.823339	0.916265	23455889	23493707		AGAP000974	X	10.4399	0.817758	0.499595	0.699254	18736744	18770916		AGAP001091	X	10.5479	0.802149	0.875221	0.947001	23957193	23998340
AGAP001083	X	9.50187	0.814898	0.893894	0.962989	23498802	23501429		AGAP000975	X	7.85376	1.18128	0.388764	0.604056	18783239	18784299		AGAP001084	X	10.4076	0.805998	0.873788	0.950553	23511522	23634351
AGAP001084	X	10.4076	0.805998	0.873788	0.950553	23511522	23634351		AGAP000977	X	8.38843	0.862249	0.374174	0.606228	18793797	18794593		AGAP001083	X	9.50187	0.814898	0.893894	0.962989	23498802	23501429
AGAP001090	X	9.60492	0.8127	0.587371	0.770904	23834053	23854040		AGAP000978	X	8.7412	1.12044	0.25676	0.405701	18801785	18803385		AGAP001068	X	9.46591	0.815401	0.92642	0.976486	22390512	22416767
AGAP001091	X	10.5479	0.802149	0.875221	0.947001	23957193	23998340		AGAP000979	X	8.78271	1.12249	0.262763	0.400933	18803398	18805616
AGAP001092	X	9.49843	0.81319	0.847985	0.942412	24086190	24087589		AGAP000981	X	10.5869	0.799928	0.556165	0.766061	18817350	18821904
AGAP001093	X	9.92453	0.820144	0.835857	0.922445	24094799	24142048		AGAP000982	X	8.26159	0.88057	0.279994	0.470654	18824363	18830464
AGAP001094	X	9.4021	0.807416	0.653856	0.754218	24233179	24254341		AGAP000983	X	10.5989	0.793991	0.421505	0.629518	18833751	18837401
AGAP001125	2R	4.97058	-4.27105	0.182687	0.257696	453144	454505		AGAP000984	X	10.7782	0.79214	0.37013	0.56091	18904974	18913038
AGAP001249	2R	0.206236	-2.15768	0.203584	0.291876	2037107	2038136		AGAP000985	X	0.912533	-0.687527	0.292335	0.442137	18918716	18924434
AGAP001673	2R	10.4893	0.901849	0.172766	0.299091	7824101	7828224		AGAP000986	X	4.18321	-1.79629	0.258873	0.403159	18926157	18930119
AGAP001683	2R	7.57324	1.03072	0.15687	0.255985	8247070	8438651		AGAP000988	X	8.8674	0.867107	0.518016	0.705181	18937587	18938933
AGAP001685	2R	9.98501	0.841185	0.158281	0.255359	8444191	8447176		AGAP000989	X	8.61041	1.05189	0.419626	0.639836	18943236	18946454
AGAP001769	2R	8.46215	1.21367	0.173318	0.304373	9701619	9706096		AGAP000990	X	10.3051	0.745795	0.33438	0.448614	18948973	18955677
AGAP001776	2R	4.05716	-0.0335145	0.21219	0.337975	10166571	10167082		AGAP000992	X	8.41132	0.806406	0.339753	0.513758	18978097	18979392
AGAP001793	2R	4.22313	9.20834	0.149544	0.260338	10522413	10523849		AGAP000994	X	9.07838	0.837338	0.391565	0.589837	18982547	18985069
AGAP001816	2R	4.20158	9.10899	0.218613	0.355602	10866302	10867306		AGAP000995	X	8.16014	0.76799	0.687119	0.850832	18984372	18985864
AGAP001824	2R	9.54593	0.900271	0.185516	0.293026	10911118	11033305		AGAP000996	X	10.6169	0.797994	0.488659	0.671602	18992868	18996348
AGAP001859	2R	8.39845	-1.15715	0.25403	0.376539	11504733	11506672		AGAP000997	X	8.9759	0.914416	0.385866	0.605861	18996231	18997417
AGAP002126	2R	9.83945	0.81554	0.190739	0.262491	16085949	16087379		AGAP000998	X	10.3494	0.804401	0.403985	0.608809	19000322	19100511
AGAP002132	2R	10.8433	0.800815	0.217808	0.379753	16100379	16103602		AGAP001008	X	9.73683	0.674503	0.36164	0.578441	19111845	19113372
AGAP002152	2R	8.69204	0.935417	0.193816	0.341827	16511319	16522978		AGAP001009	X	9.61127	1.08177	0.37363	0.581155	19113598	19115474
AGAP002191	2R	6.64825	-1.33337	0.241969	0.364193	17334179	17335132		AGAP001010	X	9.70236	0.774418	0.251822	0.423939	19263984	19269266
AGAP002208	2R	5.95893	0.893072	0.221869	0.255024	17594524	17596302		AGAP001011	X	9.80185	1.03172	0.232126	0.360463	19351376	19355452
AGAP002209	2R	5.84019	0.938464	0.24916	0.263145	17598960	17600720		AGAP001015	X	10.7872	0.782763	0.375414	0.578587	19495565	19526057
AGAP002232	2R	8.39757	-0.60951	0.176549	0.268739	17848477	17862626		AGAP001018	X	10.059	0.88068	0.524099	0.711835	19571836	19573861
AGAP002628	2R	8.22956	-1.39039	0.268421	0.326173	24496842	24528705		AGAP001022	X	10.1542	0.81189	0.485351	0.697497	19629896	19640578
AGAP002635	2R	-10.3724	-2.50686	0.220661	0.272524	24811173	24812613		AGAP001025	X	10.3336	0.792142	0.608559	0.788862	19714751	19718165
AGAP002638	2R	8.50001	-0.599036	0.20928	0.277134	24844985	24847793		AGAP001026	X	10.6599	0.784987	0.725009	0.869715	19721319	19723125
AGAP002667	2R	-9.71877	-3.40337	0.203208	0.252419	25262177	25264178		AGAP001027	X	9.51994	0.760399	0.552041	0.725223	19726632	19737089
AGAP002681	2R	4.8112	-2.83476	0.258159	0.309572	25601816	25603575		AGAP001028	X	9.69901	0.806962	0.698869	0.850957	19742305	19746392
AGAP002804	2R	6.776	-1.69731	0.197076	0.29959	27809427	27810152		AGAP001029	X	10.6542	0.774756	0.549579	0.714077	19765604	19769651
AGAP002839	2R	5.98873	9.88532	0.254939	0.292925	28211228	28212735		AGAP001030	X	8.91096	0.759756	0.775491	0.896739	19773821	19776214
AGAP002840	2R	6.04234	10.0137	0.292858	0.359568	28213289	28216488		AGAP001031	X	9.72947	0.791813	0.773286	0.883908	19776387	19778243
AGAP002905	2R	7.68749	-1.4731	0.214288	0.267763	29134157	29134861		AGAP001032	X	8.31535	0.661634	0.312538	0.470014	19780013	19785723
AGAP002975	2R	8.38324	0.908318	0.148392	0.254947	30496149	30497357		AGAP001033	X	10.0805	0.821285	0.836404	0.931833	19814213	19815888
AGAP003224	2R	6.26311	7.08336	0.210854	0.274675	34032126	34033998		AGAP001034	X	8.8706	0.764727	0.756449	0.89802	19832541	19834953
AGAP003246	2R	8.85237	-1.55582	0.24526	0.356993	34456183	34457654		AGAP001035	X	10.9499	0.795771	0.704682	0.861743	19923244	19929520
AGAP003249	2R	4.81599	1.2596	0.275775	0.341072	34469320	34470735		AGAP001036	X	9.50203	0.891632	0.56272	0.768811	19935927	19937664
AGAP003251	2R	8.70928	-1.5926	0.230787	0.30575	34475678	34477343		AGAP001037	X	10.1269	0.834745	0.664748	0.845484	19938332	19941402
AGAP003252	2R	9.66677	1.84183	0.320933	0.459612	34478862	34481056		AGAP001038	X	7.87882	0.789654	0.498833	0.646445	19963919	19965530
AGAP003255	2R	9.32296	1.63113	0.181119	0.26434	34490489	34492051		AGAP001039	X	10.0924	0.818704	0.834712	0.932129	20009765	20017250
AGAP003260	2R	9.97284	1.53309	0.246354	0.346775	34504196	34506056		AGAP001040	X	8.1334	0.764037	0.697899	0.821942	20051826	20053170
AGAP003331	2R	8.29693	6.85822	0.202403	0.301818	36112222	36122240		AGAP001041	X	9.62947	0.785812	0.750836	0.874299	20061484	20063037
AGAP003337	2R	7.869	-1.11747	0.177677	0.252162	36289379	36291963		AGAP001042	X	8.89522	0.771027	0.603127	0.773733	20063115	20064156
AGAP003349	2R	10.5056	1.02859	0.181384	0.296383	36361941	36377752		AGAP001043	X	10.5828	0.798456	0.786631	0.900287	20100627	20158206
AGAP003459	2R	7.89582	5.61771	0.220364	0.337256	37937485	37940593		AGAP001044	X	10.1374	0.748887	0.776738	0.84436	20161491	20162678
AGAP003479	2R	10.6594	0.810285	0.284144	0.435077	38394920	38407147		AGAP001045	X	10.2461	0.814382	0.804509	0.923274	20172573	20174282
AGAP003514	2R	-0.51043	-0.442031	0.206846	0.328613	39058134	39063887		AGAP001046	X	9.13763	0.788284	0.740115	0.87211	20392220	20415876
AGAP003519	2R	10.9911	0.833638	0.196702	0.332007	39084807	39102835		AGAP001047	X	8.91155	0.833725	0.75627	0.860806	20424066	20427902
AGAP003557	2R	8.66274	0.858708	0.22944	0.321748	39461136	39462023		AGAP001048	X	8.9505	0.76987	0.494313	0.705017	20604953	20748760
AGAP003626	2R	9.46849	4.31871	0.22647	0.31733	40687126	40688303		AGAP001050	X	10.1555	0.790658	0.733168	0.86041	20944180	20955989
AGAP003723	2R	6.52329	-1.33136	0.24407	0.308925	42436179	42437558		AGAP001052	X	10.4984	0.788116	0.703127	0.837359	20969559	21116865
AGAP003731	2R	8.136	1.36376	0.183327	0.299224	42641674	42643004		AGAP001061	X	10.6472	0.793246	0.629821	0.805863	22104915	22212120
AGAP003737	2R	7.77509	-0.225999	0.184925	0.262083	42767485	42768614		AGAP001068	X	9.46591	0.815401	0.92642	0.976486	22390512	22416767
AGAP003790	2R	7.88307	1.2577	0.179654	0.313622	43342494	43353538		AGAP001069	X	8.89583	0.809239	0.70209	0.836254	22455074	22488471
AGAP003795	2R	0.129175	-1.56935	0.37058	0.393826	43385943	43387042		AGAP001070	X	10.5836	0.800464	0.789943	0.913558	22496341	22563331
AGAP003807	2R	7.88274	0.138759	0.231295	0.356127	43559783	43560834		AGAP001073	X	8.44896	1.34175	0.360371	0.508968	22747835	22848119
AGAP003933	2R	9.74743	-2.51404	0.263775	0.355172	46512709	46515515		AGAP001076	X	10.0726	0.821432	0.826968	0.924888	22937392	22947129
AGAP003935	2R	8.92045	0.426554	0.284253	0.450624	46543806	46544911		AGAP001082	X	10.6953	0.791745	0.823339	0.916265	23455889	23493707
AGAP003974	2R	0.873385	-2.16535	0.172829	0.26511	47401884	47403108		AGAP001083	X	9.50187	0.814898	0.893894	0.962989	23498802	23501429
AGAP003975	2R	9.00374	-2.09369	0.309593	0.436892	47404020	47404951		AGAP001084	X	10.4076	0.805998	0.873788	0.950553	23511522	23634351
AGAP003981	2R	10.0482	-2.40685	0.263519	0.339947	47469424	47471712		AGAP001090	X	9.60492	0.8127	0.587371	0.770904	23834053	23854040
AGAP003982	2R	9.7128	-2.31987	0.264025	0.312711	47471833	47473824		AGAP001091	X	10.5479	0.802149	0.875221	0.947001	23957193	23998340
AGAP003983	2R	10.5598	-2.45348	0.200643	0.28193	47475035	47480242		AGAP001092	X	9.49843	0.81319	0.847985	0.942412	24086190	24087589
AGAP003987	2R	8.68254	0.352975	0.202084	0.347247	47546534	47548071		AGAP001093	X	9.92453	0.820144	0.835857	0.922445	24094799	24142048
AGAP003989	2R	10.0965	-2.07083	0.22217	0.266056	47549403	47552479		AGAP001094	X	9.4021	0.807416	0.653856	0.754218	24233179	24254341
AGAP003997	2R	0.154651	-2.28583	0.321428	0.447131	47664455	47730436		AGAP013021	X	8.30295	0.667223	0.702931	0.829455	21608360	21721614
AGAP004007	2R	10.1749	-2.5491	0.26662	0.314556	47826101	47826961		AGAP013093	X	9.43516	0.842227	0.637711	0.794643	18805428	18806393
AGAP004014	2R	6.0148	-2.45999	0.260748	0.326609	47875209	47876693		AGAP013126	X	8.25553	0.652244	0.860138	0.908897	20358718	20359218
AGAP004015	2R	10.0245	-2.15092	0.300795	0.351257	47878160	47879724		AGAP013136	X	8.99378	1.25861	0.255051	0.43763	18313949	18315389
AGAP004016	2R	10.1511	-2.54616	0.208818	0.277519	47886061	47887895		AGAP013181	X	10.2161	0.801419	0.604124	0.7902	19723991	19725866
AGAP004017	2R	10.013	-1.92672	0.212184	0.26634	47883293	47884594		AGAP013317	X	9.58573	0.430678	0.602159	0.782423	17659578	17660200
AGAP004031	2R	2.30918	-1.54832	0.173242	0.259314	47973189	47975013		AGAP013341	X	10.9408	0.790928	0.822884	0.897983	23797952	23801974
AGAP004048	2R	0.458444	-0.400185	0.254815	0.260611	48631543	48632214		AGAP013495	X	10.5165	0.39505	0.249942	0.389724	17555927	17564864
AGAP004050	2R	9.49661	-1.72055	0.221902	0.350605	48703664	48788460		AGAP013506	X	-1.46927	-2.07792	0.389598	0.600666	15470903	15471664
AGAP004060	2R	10.3226	2.32162	0.182701	0.253794	49264150	49266607		AGAP013514	X	8.71247	0.543037	0.402213	0.521533	17355427	17356193
AGAP004063	2R	3.37869	-0.851735	0.21428	0.316557	49275930	49277056		AGAP013526	X	9.49008	0.884877	0.341189	0.542371	19115743	19117278
AGAP004068	2R	5.81655	-3.29039	0.192575	0.286687	49448536	49460589		AGAP028655	X	10.492	0.389086	0.314913	0.408451	15438820	15449297
AGAP004076	2R	10.5018	2.51635	0.15892	0.255415	49495271	49495718
AGAP004080	2R	10.3353	1.81142	0.168315	0.261043	49512165	49514861
AGAP004081	2R	9.91838	1.53919	0.195884	0.29564	49516120	49517817
AGAP004085	2R	2.18399	-0.848908	0.184611	0.280015	49526111	49527419
AGAP004096	2R	8.7685	-1.67656	0.267205	0.370709	49731928	49751313
AGAP004098	2R	2.52399	-2.17448	0.243797	0.337102	49753998	49757394
AGAP004107	2R	6.07064	-0.76686	0.225343	0.322748	49938996	49967641
AGAP004108	2R	9.65201	-2.06528	0.247235	0.354499	50045071	50046672
AGAP004202	2R	9.08478	-0.602016	0.197307	0.290299	51783044	51785054
AGAP004213	2R	5.14591	1.158	0.17683	0.25923	51943625	51944991
AGAP004214	2R	4.59991	-1.62	0.242336	0.269355	51945891	51947994
AGAP004221	2R	10.091	-1.09357	0.197972	0.287925	52059089	52060836
AGAP004222	2R	10.1356	-1.14006	0.177941	0.267803	52064171	52065775
AGAP004227	2R	1.3238	0.031855	0.196901	0.270414	52190093	52194254
AGAP004230	2R	9.01562	-2.22919	0.273724	0.381916	52555281	52589757
AGAP004249	2R	10.1357	-0.763084	0.237111	0.33243	53250633	53257346
AGAP004270	2R	-8.40866	-6.19602	0.190803	0.278584	53509170	53511709
AGAP004274	2R	7.86604	-0.669629	0.24989	0.347101	53566630	53568065
AGAP004275	2R	-8.2432	-6.88878	0.239046	0.273177	53567927	53570999
AGAP004307	2R	5.3533	0.166398	0.202083	0.27537	54319768	54320886
AGAP004311	2R	-6.51673	-7.56559	0.214294	0.266797	54371284	54376641
AGAP004331	2R	-5.97306	-6.83288	0.171393	0.257343	54670248	54678853
AGAP004355	2R	-5.84764	-6.80166	0.229254	0.361125	55005817	55007288
AGAP004359	2R	9.35354	0.555761	0.228911	0.358472	55037599	55039029
AGAP004580	2R	-1.61818	-4.49638	0.19318	0.260057	57950856	57952702
AGAP004586	2R	2.16329	-2.31184	0.273061	0.397128	58102411	58117330
AGAP004592	2R	2.6765	-2.5748	0.232543	0.342319	58135368	58142209
AGAP004635	2R	5.9117	-3.20709	0.224472	0.254304	58683516	58685465
AGAP004636	2R	4.62771	-2.78452	0.286801	0.342032	58710074	58711813
AGAP004637	2R	9.26094	-2.4084	0.309313	0.386409	58792226	58799775
AGAP004640	2R	-4.49809	-4.2073	0.235626	0.291283	58817394	58839360
AGAP004643	2R	6.11451	-3.17674	0.430721	0.533511	58902159	58905233
AGAP004644	2R	-4.56869	-4.23739	0.256458	0.29981	58955664	58969928
AGAP004648	2R	3.41884	-2.4051	0.289544	0.378178	59327241	59362060
AGAP004649	2R	4.46279	-2.95305	0.298987	0.333649	59467177	59507503
AGAP004653	2R	-1.52724	-1.43942	0.210402	0.256965	59553072	59554350
AGAP004656	2R	9.24326	-2.57057	0.268953	0.319105	59563570	59567648
AGAP004828	2L	8.65552	-0.686803	0.244356	0.353918	4153261	4156465
AGAP004901	2L	-1.13622	-4.05593	0.208078	0.287228	5660789	5661736
AGAP004902	2L	11.6891	-1.48892	0.208327	0.284791	5719844	5759970
AGAP004903	2L	0.24885	-3.18935	0.216591	0.319958	5768982	5769889
AGAP004914	2L	8.8961	-1.06874	0.265721	0.390614	5862276	5863688
AGAP004915	2L	0.682243	-5.26977	0.175501	0.265975	5927216	5942472
AGAP004918	2L	0.674422	0.178599	0.215567	0.405087	6008201	6009301
AGAP004940	2L	4.84705	2.84194	0.184664	0.299094	6244207	6262851
AGAP005072	2L	10.4458	-0.05715	0.19977	0.267144	9545863	9554248
AGAP005073	2L	8.85174	-1.76741	0.436104	0.58933	9564761	9567229
AGAP005160	2L	0.515396	0.140755	0.182519	0.307585	10785074	10811531
AGAP005169	2L	8.79598	0.594385	0.214807	0.341201	11274226	11275949
AGAP005182	2L	10.2558	0.779392	0.314447	0.525581	11685185	11686024
AGAP005218	2L	8.68064	-0.151693	0.195553	0.32566	12430445	12431915
AGAP005304	2L	7.39883	0.292288	0.202035	0.327211	13882406	13883974
AGAP005648	2L	7.96442	-3.19652	0.188389	0.281237	18230861	18233023
AGAP005668	2L	4.92255	-2.55029	0.225239	0.272508	18511136	18512353
AGAP005670	2L	8.3902	0.950049	0.2289	0.368937	18516374	18517276
AGAP005688	2L	8.70989	0.706606	0.24285	0.412143	18754229	18755134
AGAP005760	2L	4.99827	-3.26949	0.219194	0.302298	20326884	20328593
AGAP006430	2L	8.19208	-1.57641	0.279331	0.337008	31772158	31780978
AGAP006751	2L	0.8945	-7.54296	0.277282	0.316753	0	0
AGAP007195	2L	-1.44358	-6.8718	0.359297	0.48813	44188749	44189000
AGAP007731	3R	9.15231	-2.73026	0.526646	0.614177	13603	21758
AGAP007732	3R	8.62097	-1.98736	0.53983	0.618481	24056	39486
AGAP007734	3R	8.83881	-2.23931	0.411111	0.490433	57849	62977
AGAP007736	3R	5.91948	-1.90066	0.449882	0.543998	82151	142545
AGAP007737	3R	8.46009	-1.72649	0.584348	0.613971	149476	153955
AGAP007738	3R	8.82023	-2.20598	0.436465	0.522354	166770	169081
AGAP007739	3R	8.67115	-2.05955	0.38001	0.464237	170090	172297
AGAP007740	3R	6.91745	-1.71088	0.518117	0.577125	172973	173928
AGAP007741	3R	8.54426	-1.88851	0.342125	0.416199	174263	175359
AGAP007742	3R	8.70624	-2.14496	0.299393	0.32604	176320	179405
AGAP007744	3R	4.64217	-1.87705	0.173804	0.269889	195983	210038
AGAP007754	3R	8.78478	-1.70665	0.321261	0.457448	272627	279864
AGAP007757	3R	8.62631	-2.9905	0.231526	0.284337	315137	316697
AGAP007761	3R	9.12296	-2.7195	0.277136	0.359187	461780	478211
AGAP007763	3R	7.89994	-3.14201	0.257114	0.346703	482764	489815
AGAP007767	3R	8.44659	-3.10869	0.187387	0.266136	505059	507187
AGAP008020	3R	2.85177	-1.20868	0.197184	0.269283	4324183	4326568
AGAP008341	3R	8.62534	-1.79233	0.231375	0.272266	9419265	9420947
AGAP009183	3R	8.82477	0.819885	0.282512	0.431492	28368508	28377103
AGAP009184	3R	-4.84784	10.5293	0.309952	0.35333	28493656	28494600
AGAP009199	3R	-4.98781	10.8237	0.245526	0.251212	28611105	28612148
AGAP009704	3R	8.37196	-1.46019	0.301239	0.397431	39202524	39204005
AGAP009705	3R	8.66389	-1.82482	0.394653	0.501305	39205246	39206741
AGAP009706	3R	8.54973	-2.57177	0.235085	0.300207	39216658	39218135
AGAP009708	3R	8.28654	-1.77289	0.32003	0.382569	39226305	39227227
AGAP009709	3R	2.61088	0.816016	0.221435	0.284315	39282635	39287521
AGAP009716	3R	7.19073	-0.130542	0.254144	0.372683	39950254	39970989
AGAP009719	3R	6.30773	-2.67965	0.222624	0.27491	40344257	40347645
AGAP009770	3R	4.20998	-3.22492	0.216667	0.29597	42687330	42693463
AGAP009794	3R	2.16902	-1.70762	0.209151	0.289574	43436983	43446447
AGAP009797	3R	4.01882	-3.30439	0.203025	0.308688	43510366	43510995
AGAP009804	3R	4.7952	-2.76506	0.272764	0.327656	43670895	43672235
AGAP009934	3R	8.91753	-2.40682	0.40758	0.479443	45614423	45615628
AGAP009944	3R	8.64906	-2.48129	0.215475	0.25604	45804678	45806458
AGAP009945	3R	8.72889	-2.4237	0.39922	0.501162	45808083	45809514
AGAP009946	3R	7.59941	-1.15849	0.251093	0.399213	45853445	45854470
AGAP009952	3R	8.1949	-1.52819	0.221672	0.335105	46164412	46166463
AGAP010044	3R	8.56059	-2.02453	0.271089	0.330731	48160823	48196357
AGAP010049	3R	8.14566	-2.03317	0.246526	0.288449	48276330	48303583
AGAP010053	3R	5.9814	-0.973884	0.218396	0.309815	48407824	48410012
AGAP010054	3R	7.51686	-1.57257	0.202207	0.250854	48410190	48413405
AGAP010095	3R	7.44833	-1.27066	0.252749	0.387843	49072001	49072921
AGAP010096	3R	8.43419	-2.65191	0.248442	0.267703	49107506	49111119
AGAP010105	3R	5.87078	1.0374	0.253123	0.300721	49157894	49158335
AGAP010130	3R	6.28599	-2.44849	0.214278	0.313508	49265590	49267033
AGAP010260	3R	2.23707	-1.50878	0.196296	0.292132	51753347	51756084
AGAP010277	3R	4.8998	-1.81412	0.336321	0.450516	51946202	51947261
AGAP010282	3R	7.62187	-1.36614	0.214907	0.253004	52033775	52038486
AGAP010289	3R	8.32698	-1.08181	0.58234	0.706331	52212077	52213576
AGAP010290	3R	7.87812	-0.67955	0.368906	0.439599	52237449	52248062
AGAP010291	3R	7.66405	-1.30859	0.298343	0.42898	52266283	52270108
AGAP010292	3R	5.95351	-1.90588	0.394655	0.51926	52301006	52349893
AGAP010293	3R	6.65619	-1.29478	0.570946	0.739305	52354660	52358904
AGAP010295	3R	8.68589	-1.76121	0.541729	0.710244	52457332	52554377
AGAP010297	3R	7.36124	-0.422136	0.574497	0.691314	52614350	52617318
AGAP010302	3R	-4.11574	-0.668431	0.516818	0.593682	52851999	52854757
AGAP010303	3R	7.97884	-1.65469	0.385655	0.50002	52903957	52937651
AGAP010304	3R	8.45105	-1.67347	0.656685	0.776865	52951761	52996140
AGAP010305	3R	8.39991	-1.11786	0.3998	0.592151	53004969	53006434
AGAP010307	3R	6.45276	-1.62972	0.630367	0.739428	53071753	53087640
AGAP010308	3R	8.67972	-1.91357	0.424147	0.589731	53091293	53094028
AGAP010310	3L	6.95115	-1.49988	0.520916	0.6142	66479	82270
AGAP010311	3L	-0.170071	-0.305445	0.164842	0.274479	119535	125410
AGAP010313	3L	8.72121	-1.91709	0.421643	0.568192	293919	305802
AGAP010314	3L	8.30106	-1.58792	0.730098	0.810719	356758	377200
AGAP010315	3L	7.5745	-1.35998	0.275382	0.360353	377201	388139
AGAP010317	3L	8.57748	-1.81506	0.602877	0.728319	413217	415064
AGAP010330	3L	7.80645	-1.25091	0.385239	0.535486	1016366	1017211
AGAP010331	3L	1.5226	-2.91136	0.16473	0.26769	1237241	1252839
AGAP010380	3L	8.11869	-1.67275	0.220251	0.301737	2388740	2391284
AGAP010383	3L	8.12967	-1.87883	0.200978	0.252939	2418050	2420425
AGAP010504	3L	7.58356	-1.03799	0.270231	0.458247	5124949	5126370
AGAP010663	3L	4.26089	-2.48519	0.194915	0.257552	8162815	8163527
AGAP010689	3L	7.30009	-0.56452	0.315984	0.457573	8564138	8601868
AGAP010744	3L	1.20915	-3.06137	0.374078	0.526244	9646585	9647559
AGAP010780	3L	7.75896	-1.29285	0.405094	0.565862	10264908	10275038
AGAP010781	3L	8.87316	-1.87627	0.336034	0.462397	10277400	10283541
AGAP010790	3L	9.45467	-4.72568	0.222303	0.277173	10395300	10408422
AGAP010792	3L	9.31499	-4.6304	0.237571	0.275002	10412154	10413607
AGAP010796	3L	-1.46046	-1.39289	0.248336	0.352312	10484116	10484370
AGAP010816	3L	10.6794	0.890295	0.205918	0.276163	11215246	11220064
AGAP010835	3L	1.25478	-4.24026	0.202184	0.281353	11724169	11724981
AGAP011661	3L	9.51014	0.785826	0.144233	0.25628	31043003	31046325
AGAP011979	3L	10.4289	0.584207	0.243023	0.350338	35814701	35816121
AGAP012100	3L	1.69937	0.137237	0.260469	0.374389	37645770	37647104
AGAP012414	3L	4.82937	-2.54407	0.254462	0.315851	41826549	41828336
AGAP012417	3L	5.87606	-2.00765	0.240089	0.267618	41831074	41834030
AGAP012964	X	8.64574	1.35341	0.160822	0.26699	17536846	17539624
AGAP012991	X	1.4851	9.81073	0.218406	0.265155	15826358	15829097
AGAP013021	X	8.30295	0.667223	0.702931	0.829455	21608360	21721614
AGAP013022	X	2.71638	-2.29944	0.222679	0.288681	14833663	14836326
AGAP013086	2R	8.02448	0.0480896	0.353169	0.444095	24869480	24870154
AGAP013093	X	9.43516	0.842227	0.637711	0.794643	18805428	18806393
AGAP013096	2R	9.32152	-1.90701	0.232875	0.365384	48420981	48423571
AGAP013126	X	8.25553	0.652244	0.860138	0.908897	20358718	20359218
AGAP013136	X	8.99378	1.25861	0.255051	0.43763	18313949	18315389
AGAP013144	2R	6.14866	3.20346	0.170619	0.287546	38376116	38385258
AGAP013157	2R	4.6766	-2.8522	0.279171	0.350101	59790806	59792241
AGAP013181	X	10.2161	0.801419	0.604124	0.7902	19723991	19725866
AGAP013184	2R	9.57792	1.97142	0.232144	0.322173	34480553	34482380
AGAP013186	2R	10.035	-1.89736	0.317637	0.370428	47880461	47881914
AGAP013191	2R	8.10721	1.81032	0.190892	0.291791	7830465	7832730
AGAP013192	2R	7.61668	2.29439	0.158525	0.268624	36528412	36529582
AGAP013256	2R	7.68428	0.105858	0.188863	0.295552	43155719	43157135
AGAP013294	2R	1.47321	-0.536883	0.329982	0.410243	54262425	54305615
AGAP013316	2R	8.8104	-1.63007	0.412207	0.499459	24888935	24889563
AGAP013317	X	9.58573	0.430678	0.602159	0.782423	17659578	17660200
AGAP013341	X	10.9408	0.790928	0.822884	0.897983	23797952	23801974
AGAP013370	2R	8.59123	0.824845	0.22039	0.364369	27016824	27017138
AGAP013455	2R	8.30185	-0.0182136	0.184042	0.280903	42775371	42781103
AGAP013482	2R	6.72991	-2.25445	0.169686	0.258917	52002707	52006145
AGAP013495	X	10.5165	0.39505	0.249942	0.389724	17555927	17564864
AGAP013506	X	-1.46927	-2.07792	0.389598	0.600666	15470903	15471664
AGAP013508	2R	-6.07407	-7.17178	0.191953	0.259299	56438941	56447468
AGAP013514	X	8.71247	0.543037	0.402213	0.521533	17355427	17356193
AGAP013517	2R	8.57452	-1.83425	0.569794	0.575364	24867791	24868460
AGAP013526	X	9.49008	0.884877	0.341189	0.542371	19115743	19117278
AGAP013633	3L	4.2067	1.53601	0.224901	0.251202	0	0
AGAP013704	2R	1.61769	-1.57803	0.267075	0.433347	0	0
AGAP013770	3R	8.52995	-1.83152	0.233534	0.330915	260546	264357
AGAP027982	3L	1.36256	-4.88822	0.150787	0.270746	1333668	1386667
AGAP028058	3R	1.20844	-1.61485	0.201832	0.255419	28658820	28659131
AGAP028193	3L	4.17956	9.24309	0.227029	0.260243	35722320	35724163
AGAP028655	X	10.492	0.389086	0.314913	0.408451	15438820	15449297
