# Supplementary material for: Unravelling population structure heterogeneity within the genome of the malaria vector Anopheles gambiae
Source: BMC Genomics. 2021 Jun 8;22:422. doi: 10.1186/s12864-021-07722-y (PMC8185951; doi:10.1186/s12864-021-07722-y)
Supplement: Supplementary file 9 — Additional file 9: S7 Table. Summary and list of genes within the DBScan cluster for each chromosome arm. [file 12864_2021_7722_MOESM9_ESM.xlsx]

## Sheet: chro2R
Cluster 2R-i									Cluster 2R-ii									Cluster 2R-iii										Cluster 2R-iv										Cluster 2R-v										Cluster 2R-vi
Gene ID	Gene name	Gene description	fst.general	fst.m_s	snp	gene_start	gene_end		Gene ID	Gene name	Gene description	fst.general	fst.m_s	snp	gene_start	gene_end		Gene ID	Gene name	Gene description	fst.general	fst.m_s	snp	gene_start	gene_end			Gene ID	Gene name	Gene description	fst.general	fst.m_s	snp	gene_start	gene_end			Gene ID	Gene name	Gene description	fst.general	fst.m_s	snp	gene_start	gene_end			Gene ID	Gene name
AGAP004264			0.254815	0.260611	11	48631543	48632214		AGAP001165		zinc finger protein DZIP1 [Source:VB Community Annotation]	0.110232	0.0753012	965	675309	677922		AGAP004653		electron transfer flavoprotein subunit beta, mitochondrial [Source:VB Community Annotation]	0.210402	0.256965	25	59553072	59554350			AGAP003847		RNA exonuclease 1 [Source:VB Community Annotation]	0.169562	0.215721	536	44350348	44354029			AGAP003975		heme oxygenase [Source:VB Community Annotation]	0.309593	0.436892	89	47404020	47404951			AGAP004080
AGAP004204		Ras-related protein Rab-4B [Source:VB Community Annotation]	0.145551	0.246564	27	47548070	47549021		AGAP001169	Gr49	gustatory receptor 49 [Source:VB Community Annotation]	0.0994644	0.0728559	435	685937	688584		AGAP013278			0.173688	0.222883	44	57668092	57668874			AGAP003843		cytochrome c heme-lyase [Source:VB Community Annotation]	0.120822	0.186012	144	44296128	44297372			AGAP004637		transcriptional activator cubitus interruptus [Source:VB Community Annotation]	0.309313	0.386409	232	58792226	58799775			AGAP004076
AGAP012982			0.229116	0.210692	23	58514966	58515705		AGAP001172	Gr51	gustatory receptor 51 [Source:VB Community Annotation]	0.108867	0.0712405	417	691958	693422		AGAP004655			0.173201	0.205678	69	59556530	59558576			AGAP003879	VhaAC45	vacuolar H+ ATPase AC45 accessory subunit [Source:VB Community Annotation]	0.132884	0.185449	179	45082311	45083822			AGAP004230		Sidestep protein [Source:VB Community Annotation]	0.273724	0.381916	266	52555281	52589757			AGAP004060
AGAP004657		mitochondrial inner membrane translocase subunit (TIM17) [Source:VB Community Annotation]	0.120638	0.209648	28	56090933	56092035		AGAP001168			0.0846682	0.05704	1076	680443	685871		AGAP003927		Insulin-like peptide 5 [Source:VB Community Annotation]	0.169417	0.17832	78	46365499	46366232			AGAP003858	APG6	autophagy related gene [Source:VB Community Annotation]	0.112936	0.18524	127	44651654	44653292			AGAP004096		Serine/threonine-protein phosphatase 2A 56 kDa regulatory subunit epsilon [Source:VB Community Annotation]	0.267205	0.370709	109	49731928	49751313			AGAP004066
AGAP013094		Elongation of very long chain fatty acids protein [Source:UniProtKB/TrEMBL;Acc:F5HMZ4]	0.0788997	0.168585	13	43197274	43199085		AGAP001154		SWI/SNF-related matrix-associated actin-dependent regulator of chromatin [Source:VB Community Annotation]	0.0794822	0.0510056	168	629169	630390		AGAP013073			0.179952	0.17454	37	58374159	58390304			AGAP003854			0.145383	0.182154	439	44570003	44579089			AGAP013186			0.317637	0.370428	158	47880461	47881914			AGAP004091	mRpS5
AGAP004364	tRNA-Gly		0.120044	0.16804	61	49762198	49763329		AGAP001140			0.0727435	0.047481	1094	572473	578806		AGAP003856			0.151288	0.168089	57	44643127	44644577			AGAP003766			0.127867	0.159406	250	43114625	43116179			AGAP013096			0.232875	0.365384	258	48420981	48423571			AGAP004083
AGAP013004			0.141398	0.136457	18	58639321	58640275		AGAP001227		gamma-tubulin complex component 5 [Source:VB Community Annotation]	0.111238	0.0474751	1008	1648880	1652299		AGAP004646		homeobox protein HoxA/B/C/D4 [Source:VB Community Annotation]	0.147669	0.157107	86	59201123	59235934			AGAP003793			0.126857	0.158585	420	43358250	43360760			AGAP003933			0.263775	0.355172	400	46512709	46515515			AGAP004086
AGAP003978	tRNA-Glu		0.112152	0.122665	61	46554946	46556602		AGAP001156			0.0817844	0.0448649	1285	630537	634830		AGAP004321		peptidyl-prolyl cis-trans isomerase NIMA-interacting 1 [Source:VB Community Annotation]	0.126821	0.140173	16	54457727	54458835			AGAP003825		DnaJ homolog subfamily C member 17 [Source:VB Community Annotation]	0.107814	0.148748	228	43799157	43800166			AGAP004108		Amalgam [Source:VB Community Annotation]	0.247235	0.354499	139	50045071	50046672			AGAP004078
AGAP003958	tRNA-Trp		0.103644	0.120081	71	45636131	45675450		AGAP001119	Gr39	gustatory receptor 39 [Source:VB Community Annotation]	0.0954417	0.0418553	262	439782	441270		AGAP004162		myosin, light polypeptide 9, regulatory [Source:VB Community Annotation]	0.15591	0.131423	56	50986141	50987788			AGAP003849			0.119432	0.147711	1630	44391092	44428003			AGAP004015	SP21408		0.300795	0.351257	210	47878160	47879724			AGAP004084
AGAP013415			0.100503	0.111613	87	44501741	44502548		AGAP001170	Gr48	gustatory receptor 48 [Source:VB Community Annotation]	0.104464	0.0390962	472	688812	690230		AGAP004416		dynein light chain 1, axonemal [Source:VB Community Annotation]	0.0977743	0.114398	57	55850651	55851378			AGAP004071		fimbrin [Source:VB Community Annotation]	0.122413	0.146823	221	49467087	49492708			AGAP004050		Doublesex female isoform [Source:VB Community Annotation]	0.221902	0.350605	194	48703664	48788460			AGAP004095
AGAP013016		glucose dehydrogenase (acceptor) [Source:VB Community Annotation]	0.0658577	0.109557	23	58649085	58666595		AGAP001296		E3 ubiquitin-protein ligase TRIP12 [Source:VB Community Annotation]	0.0692662	0.0320513	2452	2628767	2644802		AGAP004570		Clipd1 [Source:VB Community Annotation]	0.12107	0.0867489	70	57658284	57659302			AGAP013038			0.138383	0.144867	312	43141170	43143114			AGAP003981			0.263519	0.339947	194	47469424	47471712			AGAP004077
AGAP004462	RpS25	40S ribosomal protein S25 [Source:VB Community Annotation]	0.126194	0.10617	58	53470705	53472323		AGAP001160			0.0705719	0.0303089	1009	660835	665222		AGAP004395		nucleophosmin 3 [Source:VB Community Annotation]	0.12456	0.0844102	36	55593894	55596974			AGAP003926		Aminopeptidase [Source:UniProtKB/TrEMBL;Acc:Q7Q2B5]	0.131831	0.14051	690	46361954	46364584			AGAP004656		histone-lysine N-methyltransferase NSD2 [Source:VB Community Annotation]	0.268953	0.319105	206	59563570	59567648			AGAP003980
AGAP012982	GPROP3	long wavelength sensitive opsin [Source:VB Community Annotation]	0.0932125	0.102896	26	58338735	58339503		AGAP001157			0.0833384	0.0299334	3603	637123	655131		AGAP001121	Gr60	gustatory receptor 60 [Source:VB Community Annotation]	0.105329	0.0829927	223	445479	446801			AGAP003784		glucose dehydrogenase (acceptor) [Source:VB Community Annotation]	0.133888	0.139827	166	43274713	43286467			AGAP004007			0.26662	0.314556	128	47826101	47826961			AGAP004061
AGAP013078		Plasma glutamate carboxypeptidase precursor [Source:VB Community Annotation]	0.112425	0.0964606	8	59570477	59571963		AGAP001287			0.0589543	0.0297631	4296	2476050	2498876		AGAP013143		Rho GTPase-activating protein 26 [Source:VB Community Annotation]	0.23275	0.0774097	39	61011618	61175271			AGAP003786		glucose dehydrogenase (acceptor) [Source:VB Community Annotation]	0.130409	0.137159	274	43300886	43302963			AGAP003982		methyl-CpG-binding domain protein 2 [Source:VB Community Annotation]	0.264025	0.312711	130	47471833	47473824			AGAP004062
AGAP013632			0.0851126	0.0950604	41	54081266	54081571		AGAP001162	GPROP5	long wavelength sensitive opsin [Source:VB Community Annotation]	0.0820571	0.022788	247	668888	670326		AGAP003864			0.075772	0.0747642	41	44693516	44693987			AGAP003872			0.10232	0.135817	1926	44847770	44860440			AGAP004221			0.197972	0.287925	296	52059089	52060836			AGAP004092	APG2
AGAP004436	tRNA-Glu		0.0573395	0.0859168	17	50962814	50968812		AGAP001141			0.0589678	0.0193289	782	582184	587865		AGAP004645		juvenile hormone diol kinase [Source:VB Community Annotation]	0.108177	0.0744037	20	59008011	59022336			AGAP003802			0.0962723	0.129205	377	43463816	43466479			AGAP003983		nuclear pore complex protein Nup121 [Source:VB Community Annotation]	0.200643	0.28193	1109	47475035	47480242			AGAP004082
AGAP004441			0.0726874	0.0817901	71	51855890	51857343		AGAP001146		U3 small nucleolar RNA-associated protein 12 [Source:VB Community Annotation]	0.0623036	0.0180878	787	596586	599507		AGAP013542			0.0839145	0.0731972	37	56378236	56378647			AGAP003821		ubiquitin carboxyl-terminal hydrolase 20/33 [Source:VB Community Annotation]	0.0983785	0.126599	783	43763624	43768863			AGAP004016			0.208818	0.277519	191	47886061	47887895			AGAP004059
AGAP013220		small VCP/p97-interacting protein [Source:VB Community Annotation]	0.120673	0.0692261	104	2094039	2095241		AGAP001149		protein MAK11 [Source:VB Community Annotation]	0.0682078	0.0179604	337	607207	608719		AGAP003880			0.125775	0.0677358	70	45240521	45241732			AGAP003845		bromodomain-containing protein 8 [Source:VB Community Annotation]	0.121939	0.125667	568	44341108	44344050			AGAP004222	GPRNNA20	putative GPCR class a orphan receptor 20 [Source:VB Community Annotation]	0.177941	0.267803	197	52064171	52065775			AGAP004090
AGAP013415			0.089817	0.0624198	73	2065249	2066185		AGAP001290		replication factor C subunit 1 [Source:VB Community Annotation]	0.0594999	0.0174247	1161	2505659	2508881		AGAP003779		serine/threonine-protein phosphatase 4 catalytic subunit [Source:VB Community Annotation]	0.107555	0.0615491	84	43161941	43164484			AGAP003871			0.115082	0.121456	185	44723866	44790058			AGAP004017			0.212184	0.26634	188	47883293	47884594			AGAP004069
AGAP028322			0.0511627	0.0623727	5	0	0		AGAP001328		tripartite motif-containing protein 33 [Source:VB Community Annotation]	0.0441183	0.0159378	943	3039806	3049522		AGAP001356	ACE1	Acetylcholinesterase [Source:UniProtKB/Swiss-Prot;Acc:Q869C3]	0.0873385	0.0594584	437	3484107	3495790			AGAP003898			0.0980727	0.118222	290	45699795	45701639			AGAP003989		Ammonium transporter [Source:UniProtKB/TrEMBL;Acc:Q7Z1M1]	0.22217	0.266056	219	47549403	47552479			AGAP004088
AGAP004387	tRNA-Met		0.0966217	0.0593509	42	50568823	50570907		AGAP001159		WD repeat-containing protein 24 [Source:VB Community Annotation]	0.0613284	0.0158435	512	658073	660564		AGAP003861		Peptide deformylase [Source:UniProtKB/TrEMBL;Acc:Q7QFS8]	0.098089	0.0568825	165	44676742	44678068			AGAP003746			0.0898069	0.117585	1058	42851382	42874205			AGAP003941		LYR motif-containing protein 5 [Source:VB Community Annotation]	0.179085	0.249137	40	46607896	46608567			AGAP004087
AGAP004538	tRNA-Gly		0.0590488	0.0573924	7	53524364	53525854											AGAP004293			0.112094	0.0554911	75	54137852	54140712			AGAP003833		asparagine synthase (glutamine-hydrolysing) [Source:VB Community Annotation]	0.0813978	0.114305	201	44222451	44224397			AGAP004049		MAD, mothers against decapentaplegic interacting protein [Source:VB Community Annotation]	0.187061	0.246939	670	48632796	48637468
AGAP001116		D-amino-acid oxidase [Source:VB Community Annotation]	0.0899115	0.0519001	122	372675	374369											AGAP003812			0.0714366	0.0551713	176	43722890	43724523			AGAP003806		pseudouridine-5'-phosphate glycosidase [Source:VB Community Annotation]	0.0968806	0.114187	273	43477525	43483423			AGAP004218			0.16899	0.24557	184	51978259	51994514
AGAP001147			0.0598967	0.0483948	60	599852	600239											AGAP003966		tRNA (adenine57-N1/adenine58-N1)-methyltransferase [Source:VB Community Annotation]	0.0651952	0.0503073	104	47194520	47210866			AGAP003804			0.0848952	0.114159	371	43474677	43476427			AGAP003934		Battenin [Source:UniProtKB/TrEMBL;Acc:Q7Q2B1]	0.182432	0.242882	214	46532070	46537664
AGAP028271	mir-252	microRNA mir-252 [Source:RFAM;Acc:RF00838]	0.0606408	0.0482139	16	0	0											AGAP013349			0.0716903	0.0479256	159	53001700	53002893			AGAP003781		glucose dehydrogenase (acceptor) [Source:VB Community Annotation]	0.157864	0.113862	308	43181610	43189891			AGAP004032		Alpha-mannosidase [Source:UniProtKB/TrEMBL;Acc:Q7QH78]	0.172916	0.239018	539	48015213	48044827
AGAP013696			0.0353852	0.0467127	8	0	0											AGAP004627			0.0860129	0.0459403	28	58635633	58636149			AGAP003792		phosphatidylinositol glycan, class B [Source:VB Community Annotation]	0.133272	0.107944	264	43354967	43357223			AGAP004006			0.231743	0.235423	105	47823993	47825186
AGAP004618			0.127233	0.0439352	8	55504530	55505309											AGAP001350			0.0878562	0.0444733	223	3399098	3402472			AGAP003772		NADPH oxidase 4 [Source:VB Community Annotation]	0.134787	0.107571	296	43147181	43149470			AGAP003993			0.177179	0.234618	307	47600856	47612466
AGAP001364		Ubiquitin-fold modifier 1 [Source:UniProtKB/Swiss-Prot;Acc:Q7PXE2]	0.0397473	0.0414854	67	3580984	3581797											AGAP001341		bleomycin hydrolase [Source:VB Community Annotation]	0.0656659	0.0390718	276	3324751	3330289			AGAP013133			0.089731	0.107155	324	43662412	43664170			AGAP003918			0.173143	0.233897	418	46261308	46263981
AGAP004660		Antennapedia homeotic protein [Source:VB Community Annotation]	0.0851066	0.0406757	46	56712791	56713727											AGAP004631			0.058012	0.0323003	30	58673319	58676161			AGAP003892		solute carrier family 29 (equilibrative nucleoside transporter), member 1/2/3 [Source:VB Community Annotation]	0.0869318	0.105889	205	45615562	45625561			AGAP003984		3-dehydrosphinganine reductase [Source:VB Community Annotation]	0.175796	0.228974	196	47481049	47482558
AGAP004271		phospholipase/carboxylesterase [Source:VB Community Annotation]	0.0707051	0.0398074	74	49098703	49099389											AGAP001236		Sugar transporter ERD6-like 6 [Source:VB Community Annotation]	0.0604587	0.0307389	470	1770522	1772729			AGAP003842		proline-, glutamic acid- and leucine-rich protein 1 [Source:VB Community Annotation]	0.0993752	0.105827	621	44292087	44294823			AGAP003944			0.171213	0.228099	912	46668190	46684617
AGAP003835	tRNA-Ser		0.0747308	0.0363277	3	0	0											AGAP004203	Vg	vitellogenin [Source:VB Community Annotation]	0.133983	0.028047	33	51786017	51792488			AGAP003728		Uncharacterized methyltransferase WBSCR22 [Source:VB Community Annotation]	0.0919321	0.105454	166	42629752	42630843			AGAP004169			0.185117	0.225917	209	51061642	51147282
AGAP028348			0.0747308	0.0363277	3	0	0											AGAP001259			0.0574909	0.0247028	369	2082467	2084221			AGAP003818		DRN-tre [Source:VB Community Annotation]	0.103078	0.101931	667	43743918	43753320			AGAP003979		Elongator complex protein 1 [Source:UniProtKB/TrEMBL;Acc:Q7PMK6]	0.146589	0.222253	893	47462448	47466594
AGAP013134			0.0236542	0.0326847	16	43205802	43207601											AGAP001303	SAP1	chemosensory protein 6 [Source:VB Community Annotation]	0.0942203	0.024323	153	2712310	2723763			AGAP003848		acyl-CoA thioesterase 9.1 [Source:VB Community Annotation]	0.0999982	0.101588	227	44354598	44356588			AGAP013032			0.183289	0.215882	255	46603720	46606516
AGAP004415	tRNA-Arg		0.0716091	0.0326077	41	50955880	50961248											AGAP004422	RpL19	60S ribosomal protein L19 [Source:VB Community Annotation]	0.0666823	0.0242557	51	55869545	55870866			AGAP003751	CPAP1-C		0.0707434	0.100634	535	42898087	42933564			AGAP004208			0.139423	0.211239	229	51869977	51871422
AGAP013004			0.0910877	0.0305306	33	58541056	58541751											AGAP001152		GPN-loop GTPase 3 [Source:VB Community Annotation]	0.0839407	0.0239434	169	625431	626462			AGAP003738			0.0887705	0.10001	723	42793220	42805338			AGAP004039		afadin [Source:VB Community Annotation]	0.175547	0.204266	840	48305176	48341497
AGAP013220			0.0262125	0.0288558	47	13754	15149											AGAP001300			0.0729011	0.0233177	158	2658119	2658992			AGAP003904		AIF-like mitochondrial oxidoreductase (Nfrl) [Source:VB Community Annotation]	0.120907	0.0995609	294	45770628	45774047			AGAP003914			0.149237	0.19295	496	46108009	46246976
AGAP001332			0.0620438	0.0261561	207	3251613	3252710											AGAP001355			0.055383	0.019464	207	3435807	3436692			AGAP003873		protein crumbs [Source:VB Community Annotation]	0.0925346	0.0993655	1106	44864224	44878176			AGAP004021	IR40a	ionotropic receptor IR40a [Source:VB Community Annotation]	0.16671	0.189287	398	47922057	47924574
AGAP001100			0.0683463	0.0255163	59	36343	45594											AGAP001184		ganglioside GM2 activator [Source:VB Community Annotation]	0.0615111	0.0194216	123	811804	812476			AGAP003740			0.0892609	0.098994	601	42810458	42812816			AGAP004022			0.150944	0.185332	260	47925547	47927289
AGAP004124	Osi24	protein osiris 24 [Source:VB Community Annotation]	0.0309417	0.0221073	11	0	0											AGAP004468		Phosducin-like protein [Source:VB Community Annotation]	0.062555	0.017186	114	56725193	56726412			AGAP003757			0.0888426	0.0982673	219	43089802	43091368			AGAP004226			0.142048	0.183056	165	52187555	52189723
AGAP001129	tRNA-Thr		0.0211286	0.0218902	20	526034	526107											AGAP004386		heart-and neural crest derivatives-expressed protein [Source:VB Community Annotation]	0.0460381	0.00797716	46	55546554	55548357			AGAP003780		glucose dehydrogenase (acceptor) [Source:VB Community Annotation]	0.11563	0.0972457	433	43175961	43178291			AGAP003976			0.131628	0.181705	990	47407700	47415764
AGAP001351			0.0495475	0.0162715	45	3423284	3426247																					AGAP003827			0.0809322	0.0964373	1675	43804204	43840725			AGAP003882		transcription initiation factor TFIID subunit 1 [Source:VB Community Annotation]	0.132453	0.176513	971	45490566	45498052
AGAP003946	tRNA-Trp		0.00933171	0.0145831	8	44033938	44034009																					AGAP013193			0.0819839	0.0961835	1440	44582730	44592484			AGAP003990			0.136599	0.174876	179	47555812	47557296
AGAP013662			0.0308927	0.0141107	6	0	0																					AGAP013492		glucose dehydrogenase (acceptor) [Source:VB Community Annotation]	0.101679	0.0955261	227	43193080	43195188			AGAP003906			0.15409	0.171472	627	45776463	45780615
AGAP013657			0.0709807	0.0139661	4	0	0																					AGAP003782		glucose dehydrogenase (acceptor) [Source:VB Community Annotation]	0.12404	0.094622	219	43210531	43212492			AGAP004018			0.13036	0.160128	281	47887680	47910298
AGAP004304	tRNA-Val		0.0355805	0.0138756	12	49189998	49190073																					AGAP003866		alkylated DNA repair protein alkB homolog 6 [Source:VB Community Annotation]	0.0939378	0.0937892	149	44697572	44698473			AGAP004020		alpha-mannosidase II [Source:VB Community Annotation]	0.115158	0.160022	499	47917224	47921317
AGAP012979		glucose dehydrogenase (acceptor) [Source:VB Community Annotation]	0.125192	0.0132404	30	57595300	57600255																					AGAP003733		alpha-tocopherol transfer protein-like protein [Source:VB Community Annotation]	0.0748064	0.0900475	177	42644059	42650458			AGAP004036	HPX7	heme peroxidase 7 [Source:VB Community Annotation]	0.171194	0.159739	510	48260053	48265961
AGAP001335		dynein light chain LC8-type [Source:VB Community Annotation]	0.0717182	0.012723	34	3262688	3282290																					AGAP003755			0.085845	0.0893476	765	43034673	43049809			AGAP003885		zinc finger protein GLIS1/3 [Source:VB Community Annotation]	0.14354	0.157931	504	45537821	45540478
AGAP013134			0.104625	0.0118382	59	47625185	47625523																					AGAP003788		glucose dehydrogenase (acceptor) [Source:VB Community Annotation]	0.13288	0.0885136	208	43306172	43308203			AGAP003921		voltage-gated ion channel [Source:VB Community Annotation]	0.117464	0.150506	716	46267922	46284492
AGAP003951	tRNA-Trp		0.036865	0.0112637	4	44236150	44237386																					AGAP003785		glucose dehydrogenase (acceptor) [Source:VB Community Annotation]	0.121013	0.0880117	280	43290670	43300083			AGAP004028		intron-binding protein aquarius [Source:VB Community Annotation]	0.129758	0.149335	699	47930721	47970933
AGAP004160			0.0301489	0.0105795	11	46988542	46988613																					AGAP003889		NADPH-dependent diflavin oxidoreductase 1 [Source:UniProtKB/TrEMBL;Acc:Q7QK01]	0.0868645	0.0879216	272	45606783	45613838			AGAP013118		centrosomal protein CEP120 [Source:VB Community Annotation]	0.169011	0.144035	504	47652120	47654801
AGAP013078			0.0286508	0.0096413	9	59831157	59921675																					AGAP003868		centrosomal protein CEP110 [Source:VB Community Annotation]	0.0757264	0.0872679	549	44700906	44702814			AGAP004186			0.13295	0.13372	437	51410702	51433435
AGAP004660			0.00352401	0.00892414	2	57467215	57467286																					AGAP003798		growth hormone regulated TBC protein 1b [Source:VB Community Annotation]	0.0716693	0.0857191	169	43442880	43444955			AGAP004199		solute carrier family 5 (sodium-coupled monocarboxylate transporter), member 8 [Source:VB Community Annotation]	0.104663	0.105971	228	51698646	51702180
AGAP004111	tRNA-Arg		0.0512501	0.00843134	8	0	0																					AGAP003742		regulator of chromosome condensation [Source:VB Community Annotation]	0.083161	0.0844474	348	42814031	42818544
AGAP013016			0.0462338	0.00836304	11	58869335	58892774																					AGAP003803		anastral spindle 1 [Source:VB Community Annotation]	0.0782538	0.083911	1657	43468138	43474130
AGAP004365	tRNA-His		0.0135484	0.00623177	17	50064657	50064729																					AGAP013346			0.12365	0.0825963	255	43102951	43104355
AGAP003947	tRNA-Lys		0.0229167	0.00602032	12	44047429	44047500																					AGAP003769		importin beta-3 [Source:VB Community Annotation]	0.103115	0.0815165	420	43128273	43134178
AGAP001279		protein phosphatase 3, catalytic subunit [Source:VB Community Annotation]	0.05196	0.00543903	184	2217740	2222956																					AGAP003748			0.0705297	0.0812405	352	42883637	42886097
AGAP003938			0.00602948	0.00515092	8	0	0																					AGAP003771			0.095974	0.0811353	446	43135292	43137552
AGAP028349			0.00602948	0.00515092	8	0	0																					AGAP003846		secretory phospholipase A2 [Source:VB Community Annotation]	0.0863731	0.0809752	315	44346282	44349739
AGAP004131	Osi9	protein osiris 9 [Source:VB Community Annotation]	0.00483094	0.00484328	11	0	0																					AGAP003767			0.103055	0.0802021	207	43119556	43124415
AGAP004161		myofilin variant C [Source:VB Community Annotation]	0.0572855	0.00470574	7	47455093	47455164																					AGAP003839		Fem-1 homolog c [Source:VB Community Annotation]	0.0891235	0.0797035	321	44244775	44250838
AGAP004630		Erg28-domain containing protein [Source:VB Community Annotation]	0.00392264	0.0033292	2	55850358	55850430																					AGAP003739			0.0700623	0.0795341	143	42808234	42810134
AGAP004058	tRNA-Lys		0.00668515	0.00328521	8	46945357	46945428																					AGAP013148		NAD-dependent deacetylase [Source:VB Community Annotation]	0.0896727	0.0788951	158	43160468	43161634
AGAP004616		F-type H+-transporting ATPase subunit 6 [Source:VB Community Annotation]	0.0181016	0.00270282	10	55074886	55074957																					AGAP003730		neutral ceramidase [Source:VB Community Annotation]	0.0759452	0.0786083	299	42637931	42641134
AGAP004606		HYPK [Source:VB Community Annotation]	0.00314265	0.00127749	4	55074547	55074618																					AGAP013467			0.112472	0.0770079	555	43073588	43076657
AGAP001105	tRNA-Ile		-0.00198351	0.00111038	8	170662	170764																					AGAP003776			0.0944202	0.0764593	104	43153600	43154491
AGAP004559		Ras-related protein [Source:VB Community Annotation]	0.00219851	0.000975591	4	54258741	54258813																					AGAP013342			0.0932322	0.0750583	554	44358082	44360855
AGAP003828	tRNA-Pro		-0.00042445	0.000875463	17	0	0																					AGAP003810			0.0709448	0.0743618	91	43720424	43721573
AGAP003829	tRNA-Pro		-0.00226319	0.00024117	11	0	0																					AGAP003745			0.0700909	0.0721125	548	42824992	42828141
AGAP004056			0.00106155	7.03e-05	5	0	0																					AGAP003901			0.095392	0.0701424	455	45720884	45753125
AGAP001128			-0.00103232	-0.00017448	13	0	0																					AGAP012971			0.111468	0.0684032	548	43077740	43080988
AGAP004380	GSTD12	glutathione S-transferase delta class 12 [Source:VB Community Annotation]	0.000359519	-0.000334182	1	50384354	50387218																					AGAP003787		glucose dehydrogenase (acceptor) [Source:VB Community Annotation]	0.130107	0.067296	237	43303640	43305690
AGAP003893		C-terminal-binding protein [Source:VB Community Annotation]	-0.00156401	-0.00035233	10	0	0																					AGAP003765		juvenile hormone-inducible protein [Source:VB Community Annotation]	0.109202	0.0650449	256	43110959	43112344
AGAP003988		TP53-regulated inhibitor of apoptosis [Source:VB Community Annotation]	0.00561332	-0.000545377	2	46938318	46938389																					AGAP003824		conserved oligomeric Golgi complex subunit 2 [Source:VB Community Annotation]	0.083739	0.0639413	465	43796558	43799148
AGAP003950	tRNA-Gly		0.00317426	-0.000768934	10	44231696	44231777																					AGAP003750		glucose dehydrogenase (acceptor) [Source:VB Community Annotation]	0.0721759	0.0627477	386	42893314	42895383
AGAP004642	NPF	Neuropeptide F [Source:UniProtKB/Swiss-Prot;Acc:Q7Q7R8]	0.00645163	-0.000897243	6	55996505	55996576																					AGAP003753			0.0749255	0.0589228	766	0	0
AGAP013701			-0.00277743	-0.00118501	6	0	0																					AGAP003727		Protein unc-45 homolog B [Source:VB Community Annotation]	0.0710914	0.0576845	542	42625736	42628951
AGAP004101	Dnmt2	DNA methyltransferase 2 [Source:VB Community Annotation]	0.00570666	-0.00131927	1	46957392	46957463																					AGAP003732			0.0797355	0.0556082	167	42643212	42643995
AGAP012979			-0.00358479	-0.00131927	1	0	0																					AGAP003741			0.0755907	0.0536099	161	42812950	42813576
AGAP013094			-0.00197263	-0.00148333	2	673790	675276																					AGAP003760			0.0825084	0.0525992	151	43097330	43098977
AGAP003837			0.00465496	-0.00151614	8	0	0																					AGAP003768	RpS2	40S ribosomal protein S2 [Source:VB Community Annotation]	0.0715439	0.049993	109	43124483	43126198
AGAP001191	tRNA-Ser		0.00132946	-0.00161455	4	1180148	1180229																					AGAP003729			0.0468283	0.047374	143	42630844	42631783
AGAP004629			0.00496063	-0.00181135	3	55548615	55548687																					AGAP003763		juvenile hormone-inducible protein [Source:VB Community Annotation]	0.104744	0.0451772	287	43106491	43107981
AGAP004048			-0.00502858	-0.00181135	1	46939155	46939227																					AGAP003743		HAUS augmin-like complex subunit 6 [Source:VB Community Annotation]	0.0583606	0.0374393	683	42818689	42821265
AGAP028271			-0.00502858	-0.00181135	1	52693295	52693396																					AGAP003754			0.0577981	0.0367853	355	0	0
																												AGAP003744		Ring finger protein 220 [Source:VB Community Annotation]	0.069084	0.0361919	321	42821823	42823697
																												AGAP003764		juvenile hormone-inducible protein [Source:VB Community Annotation]	0.0876126	0.0357018	247	43108700	43110044
																												AGAP003758			0.101602	0.0356622	275	43091597	43093330
																												AGAP003747			0.0537715	0.0354525	137	42875544	42876311
																												AGAP003770	mRpL51	39S ribosomal protein L51, mitochondrial [Source:VB Community Annotation]	0.0567629	0.0160754	81	43134325	43135314
[truncated: 14 more columns]

## Sheet: chro2L
Cluster 2L-i									Cluster 2L-ii									Cluster 2L-iii									Cluster 2L-iv									Cluster 2L-v
Gene ID	Gene name	Gene description	fst.general	fst.m_s	snp	gene_start	gene_end		Gene ID	Gene name	Gene description	fst.general	fst.m_s	snp	gene_start	gene_end		Gene ID	Gene name	Gene description	fst.general	fst.m_s	snp	gene_start	gene_end		Gene ID	Gene name	Gene description	fst.general	fst.m_s	snp	gene_start	gene_end		Gene ID	Gene name	Gene description	fst.general	fst.m_s	snp	gene_start	gene_end
AGAP004710		ubiquinol-cytochrome c reductase subunit 9 [Source:VB Community Annotation]	0.628365	0.416773	6	2483226	2483631		AGAP004685		DNA replication ATP-dependent helicase Dna2 [Source:VB Community Annotation]	0.444754	0.305735	101	493579	497632		AGAP007195			0.359297	0.48813	84	44188749	44189000		AGAP005002	GPRNNA18	putative GPCR class a orphan receptor 18 [Source:VB Community Annotation]	0.140374	0.104507	204	7769154	7775159		AGAP007136	GPR5HT1A	putative serotonin 5HT-1a receptor [Source:VB Community Annotation]	0.0946472	0.129876	413	43457361	43461968
AGAP004918		fibrinogen [Source:VB Community Annotation]	0.215567	0.405087	8	6008201	6009301		AGAP004718			0.432128	0.258851	23	2687938	2714108		AGAP006751			0.277282	0.316753	21	0	0		AGAP007462			0.239001	0.081688	176	46719329	46720531		AGAP005723		adenine phosphoribosyltransferase [Source:VB Community Annotation]	0.0862714	0.0638635	162	19626929	19628095
AGAP004903			0.216591	0.319958	96	5768982	5769889		AGAP004724		Intraflagellar transport 74 homolog [Source:VB Community Annotation]	0.348632	0.258325	55	2775211	2796481		AGAP004901			0.208078	0.287228	71	5660789	5661736		AGAP007272			0.155818	0.0642923	385	44826261	44827952		AGAP005275			0.0613234	0.062889	283	13532519	13542252
AGAP005160		Ras homolog gene family, member A [Source:VB Community Annotation]	0.182519	0.307585	56	10785074	10811531		AGAP004698		pre-mRNA-splicing factor 38B [Source:VB Community Annotation]	0.61225	0.255423	27	1969023	1971192		AGAP004915		lachesin [Source:VB Community Annotation]	0.175501	0.265975	111	5927216	5942472		AGAP007712		A-kinase anchor protein 13 [Source:VB Community Annotation]	0.126249	0.0556671	411	49181034	49190951		AGAP005368			0.0893957	0.0562772	187	14670146	14678652
AGAP004729			0.349489	0.293494	38	2844659	2847575		AGAP004719	CLIPC9	CLIP-domain serine protease [Source:VB Community Annotation]	0.357342	0.253714	25	2714472	2719933		AGAP005484			0.12922	0.191252	117	16121483	16130916		AGAP007689			0.120559	0.0497993	235	49075892	49077449		AGAP005521		serine/threonine kinase 38 [Source:VB Community Annotation]	0.0685174	0.0473057	206	16604150	16605748
AGAP005074			0.179719	0.239984	276	9614343	9616139		AGAP004701			0.52439	0.252241	131	2074972	2120041		AGAP005430			0.148411	0.191009	79	15425105	15426179		AGAP005707		serine collagenase 1 [Source:VB Community Annotation]	0.122217	0.0490318	187	19207943	19208994		AGAP005126	SPZ6	spaetzle-like cytokine 6 [Source:VB Community Annotation]	0.0670797	0.042668	181	10309342	10310625
AGAP005069			0.185307	0.219279	108	9388525	9394345		AGAP004703		DNA-directed RNA polymerase III subunit RPC1 [Source:VB Community Annotation]	0.450061	0.245026	101	2248667	2253660		AGAP005467		vigilin [Source:VB Community Annotation]	0.198961	0.171618	635	15963587	15980283		AGAP007725			0.137929	0.0475303	266	49322041	49325933		AGAP005756	COEAE1D	carboxylesterase [Source:VB Community Annotation]	0.0549872	0.0385635	620	20287341	20289292
AGAP004720			0.362076	0.20219	1	2727394	2742060		AGAP004692			0.358751	0.226817	161	1411011	1441380		AGAP004684		rRNA-processing protein CGR1 [Source:VB Community Annotation]	0.269028	0.16815	16	493039	493543		AGAP007705		tRNA acetyltransferase TAN1 [Source:VB Community Annotation]	0.0853466	0.0454972	197	49142008	49143151		AGAP005737			0.0729996	0.0382473	159	19980174	20024720
AGAP005202		RING-box protein 1 [Source:VB Community Annotation]	0.135108	0.200034	33	12198694	12199481		AGAP004741		serine proteinase [Source:VB Community Annotation]	0.42467	0.224473	51	2997029	2998143		AGAP005064			0.159482	0.165836	171	9184144	9217445		AGAP007717			0.105892	0.0450651	836	49212258	49229078		AGAP005752		glucosyl/glucuronosyl transferases [Source:VB Community Annotation]	0.0580026	0.0360604	403	20205574	20207412
AGAP005610			0.127517	0.187124	163	17839133	17841156		AGAP004996			0.223835	0.218357	120	7733493	7734921		AGAP007113		1-acyl-sn-glycerol-3-phosphate acyltransferase gamma [Source:VB Community Annotation]	0.115578	0.162728	243	42957994	42965130		AGAP007667		sugar transporter ERD6-like 4 [Source:VB Community Annotation]	0.141048	0.0441901	350	48878774	48886901		AGAP005462			0.0841027	0.0336241	167	15814662	15816029
AGAP004752		tRNA (guanine-N(7)-)-methyltransferase [Source:UniProtKB/Swiss-Prot;Acc:Q7Q2P7]	0.214446	0.1788	51	3056994	3057934		AGAP004707	para	voltage-gated sodium channel [Source:VB Community Annotation]	0.447631	0.218252	97	2358158	2431617		AGAP005185		lipase [Source:VB Community Annotation]	0.124954	0.156876	225	12046833	12048186		AGAP007706		kinesin family member 20/23 [Source:VB Community Annotation]	0.075202	0.0315192	388	49143204	49146053		AGAP005125		tripartite motif-containing protein 71 [Source:VB Community Annotation]	0.0603174	0.0330758	429	10285491	10288399
AGAP004887	RpS17	40S ribosomal protein S17 [Source:UniProtKB/Swiss-Prot;Acc:Q9U9L1]	0.114727	0.148957	27	4970013	4971174		AGAP004730		phospholipase A2, venom [Source:VB Community Annotation]	0.307119	0.217727	41	2865742	2866766		AGAP005192		N-acetyltransferase 15 [Source:VB Community Annotation]	0.0963956	0.149792	147	12158269	12160475		AGAP007678			0.149932	0.0301726	223	48957583	48959148		AGAP005560		microspherule protein 1 [Source:VB Community Annotation]	0.0502178	0.0327176	327	17034494	17036297
AGAP004829	GPRNNA11	putative GPCR class a orphan receptor 11 [Source:VB Community Annotation]	0.115765	0.147933	117	4159876	4171227		AGAP004716	Gr57	gustatory receptor 57 [Source:VB Community Annotation]	0.275746	0.213561	67	2624121	2627818		AGAP005291			0.105235	0.1411	1342	13737172	13746833		AGAP007698		syntaxin 1A [Source:VB Community Annotation]	0.121557	0.0290427	54	49111925	49130941		AGAP005380			0.0923121	0.0314874	76	14831049	14832574
AGAP005100		charged multivesicular body protein 5 [Source:VB Community Annotation]	0.128526	0.147727	97	10116617	10117747		AGAP004766		endophilin-A [Source:VB Community Annotation]	0.346027	0.205885	44	3163010	3178079		AGAP005494		integrator complex subunit 9 [Source:VB Community Annotation]	0.129967	0.134651	402	16203463	16205530		AGAP007670		U2 small nuclear ribonucleoprotein A [Source:VB Community Annotation]	0.156619	0.0224413	148	48889958	48891180		AGAP005352		tyrosine-protein phosphatase non-receptor type 1 [Source:VB Community Annotation]	0.0786003	0.0282477	299	14470082	14472572
AGAP007621		cytochrome c oxidase VIIc [Source:VB Community Annotation]	0.124816	0.147463	49	48354685	48355606		AGAP004699		RAF proto-oncogene serine/threonine-protein kinase [Source:VB Community Annotation]	0.47564	0.202277	30	1973601	1976357		AGAP005253			0.104701	0.131965	534	13206074	13208242		AGAP007142		Serine-type enodpeptidase [Source:VB Community Annotation]	0.100866	0.017486	209	43564228	43565240		AGAP007650		growth arrest and DNA-damage-inducible protein [Source:VB Community Annotation]	0.0821878	0.0197061	150	48751161	48752471
AGAP005223			0.0875933	0.140591	93	12522290	12527089		AGAP004762		alpha-tocopherol transfer protein-like protein [Source:VB Community Annotation]	0.320186	0.197133	71	3150315	3152338		AGAP005672		staphylococcal nuclease domain-containing protein 1 [Source:VB Community Annotation]	0.106695	0.130252	323	18535500	18542604		AGAP005705		serine collagenase 1 precursor [Source:VB Community Annotation]	0.0724022	0.0163978	241	19205025	19206090		AGAP007168		alpha-1,3-mannosyltransferase [Source:VB Community Annotation]	0.0493297	0.0192928	528	43757885	43765059
AGAP004833		serine/threonine-protein kinase PRP4 [Source:VB Community Annotation]	0.145454	0.138436	61	4233342	4239866		AGAP004840		photosystem I assembly BtpA [Source:VB Community Annotation]	0.146014	0.190756	110	4377409	4378620		AGAP004679		Folylpolyglutamate synthase [Source:UniProtKB/TrEMBL;Acc:Q5TSB4]	0.365016	0.129689	45	207894	210460		AGAP007653		mitochondrial folate transporter/carrier [Source:VB Community Annotation]	0.0842762	0.0089914	177	48762165	48766525		AGAP005552	PGRPLD	peptidoglycan recognition protein (long) [Source:VB Community Annotation]	0.0476469	0.0174188	277	16977124	16983609
AGAP004875			0.158468	0.132055	38	4830049	4830309		AGAP004739		H/ACA ribonucleoprotein complex subunit 4 [Source:VB Community Annotation]	0.330319	0.190388	70	2976111	2978335		AGAP005245			0.107609	0.128856	403	12875392	12980092		AGAP007729		activin receptor type-1 [Source:VB Community Annotation]	0.0953764	0.00620251	133	49344123	49347452		AGAP007379		ArfGAP with dual PH domains 2 [Source:VB Community Annotation]	0.0947523	0.0166006	222	46195578	46199614
AGAP004714			0.272339	0.131057	17	2573498	2574460		AGAP004738		IK cytokine [Source:VB Community Annotation]	0.328335	0.18977	68	2972617	2974653		AGAP005198			0.102512	0.128478	319	12189849	12191436											AGAP007081			0.055542	0.0162001	574	42256038	42259890
AGAP005029		serine-threonine kinase receptor-associated protein [Source:VB Community Annotation]	0.12167	0.129163	198	8569090	8581151		AGAP004749		coproporphyrinogen III oxidase [Source:VB Community Annotation]	0.294411	0.176757	86	3038604	3040277		AGAP005136		U6 snRNA-associated Sm-like protein LSm2 [Source:VB Community Annotation]	0.122463	0.125112	34	10370242	10370878											AGAP005131	RpS24	40S ribosomal protein S24 [Source:UniProtKB/TrEMBL;Acc:Q7PQ02]	0.055564	0.0146628	43	10342081	10343123
AGAP005331		regulation of nuclear pre-mRNA domain containing 1A [Source:VB Community Annotation]	0.10812	0.127103	197	14187268	14189251		AGAP004920	CASPS6	short caspase 6 [Source:VB Community Annotation]	0.131464	0.175674	76	6046958	6047946		AGAP007461			0.148284	0.12066	397	46716478	46717632
AGAP005019			0.0895029	0.122948	133	8328944	8329672		AGAP004754	CASPL2	long caspase (CASPL2) [Source:VB Community Annotation]	0.266766	0.171082	66	3063116	3064911		AGAP005199		Ubiquinone biosynthesis protein COQ4 homolog, mitochondrial [Source:UniProtKB/Swiss-Prot;Acc:Q7Q9J8]	0.0921423	0.120618	253	12191346	12197260
AGAP004942		poly(rC)-binding protein 2/3/4 [Source:VB Community Annotation]	0.112353	0.118711	62	6377641	6425024		AGAP004913			0.121325	0.170938	149	5844430	5845398		AGAP007274			0.184278	0.120532	408	1091287	1097023
AGAP007197		Niemann-Pick Type C-2 [Source:VB Community Annotation]	0.105405	0.117371	142	44192386	44192868		AGAP004835			0.135319	0.169639	421	4302587	4323649		AGAP005262			0.108797	0.119414	334	13365840	13368074
AGAP005353		biogenesis of lysosome-related organelles complex 1 subunit 2 [Source:VB Community Annotation]	0.120476	0.113614	102	14480406	14481200		AGAP004910		arfaptin-2 [Source:VB Community Annotation]	0.169526	0.162726	103	5818168	5819743		AGAP005191		exosome complex exonuclease DIS3/RRP44 [Source:VB Community Annotation]	0.0878551	0.11616	708	12152364	12155553
AGAP005255		Ras-related protein Rab-3C [Source:VB Community Annotation]	0.102241	0.111284	67	13244005	13250634		AGAP004735			0.328372	0.162619	68	2965739	2967485		AGAP005203	PGRPLC	peptidoglycan recognition protein (long) [Source:VB Community Annotation]	0.0800817	0.107517	241	12199478	12208633
AGAP005150			0.082921	0.110837	53	10581996	10582406		AGAP004751		condensin-2 complex subunit D3 [Source:VB Community Annotation]	0.295491	0.15711	253	3052358	3056687		AGAP005162		dystroglycan 1 [Source:VB Community Annotation]	0.0877655	0.104026	853	10820811	10847221
AGAP004691		LIM domain-binding protein 1 [Source:VB Community Annotation]	0.259696	0.110469	16	1272330	1301008		AGAP004743		Transmembrane emp24 domain-containing protein [Source:VB Community Annotation]	0.252617	0.156984	31	3020238	3021140		AGAP005205	PGRPLA	peptidoglycan recognition protein (long) [Source:VB Community Annotation]	0.0946098	0.102974	267	12211358	12220758
AGAP004911			0.100109	0.110023	99	5822235	5822840		AGAP004746	Thoc5	THO complex subunit 5 [Source:VB Community Annotation]	0.305735	0.15088	163	3030691	3033267		AGAP005068		defective proboscis extension response [Source:VB Community Annotation]	0.131714	0.101699	134	9317506	9325644
AGAP007340	SLC2A1	facilitated glucose transporter (solute carrier family 2) [Source:VB Community Annotation]	0.0860632	0.108701	178	45832729	45872257		AGAP004753			0.264231	0.150567	69	3057997	3061847		AGAP007495			0.124563	0.101335	275	46917387	46918876
AGAP005134		F-type H+-transporting ATPase subunit alpha [Source:VB Community Annotation]	0.0911465	0.107855	196	10355282	10358610		AGAP004686			0.29122	0.149533	72	742004	747057		AGAP004696	exd	Homeobox protein extradenticle [Source:UniProtKB/Swiss-Prot;Acc:Q7PMT1]	0.330735	0.101071	15	1926520	1965505
AGAP005094			0.0912023	0.106786	160	9959749	9960811		AGAP004810	CTL3	C-type lectin (CTL) [Source:VB Community Annotation]	0.185823	0.146842	76	3798556	3799428		AGAP005326			0.0950868	0.100902	904	14109749	14112539
AGAP028448			0.0808217	0.102856	19	19395295	19409330		AGAP004747		Uncharacterized protein C05D11.1 [Source:VB Community Annotation]	0.240861	0.14619	244	3034074	3037695		AGAP004837			0.124782	0.100554	67	4352840	4362047
AGAP004919	RpL15	60S ribosomal protein L15 [Source:UniProtKB/Swiss-Prot;Acc:P52818]	0.0772686	0.101042	46	6015229	6016503		AGAP004904	CAT1	Catalase [Source:UniProtKB/TrEMBL;Acc:A3E7Z8]	0.108804	0.143904	146	5771985	5780988		AGAP004677		methylenetetrahydrofolate dehydrogenase(NAD+) / 5,10-methenyltetrahydrofolate [Source:VB Community Annotation]	0.141515	0.100302	31	157348	186936
AGAP005314		U6 snRNA-associated Sm-like protein LSm6 [Source:VB Community Annotation]	0.0702	0.0992429	32	14018273	14019013		AGAP004725	eIF3c	Eukaryotic translation initiation factor 3 subunit C [Source:UniProtKB/Swiss-Prot;Acc:Q7PMU8]	0.268151	0.14222	88	2797664	2801444		AGAP005721		chondroitin 4-sulfotransferase [Source:VB Community Annotation]	0.0738522	0.100159	243	19597894	19612250
AGAP004694			0.191597	0.0991558	8	1595176	1602296		AGAP004721		N-acetylglucosamine-6-sulfatase [Source:VB Community Annotation]	0.269763	0.137839	73	2749855	2752163		AGAP004900		trypsin type 4 [Source:VB Community Annotation]	0.106128	0.0995961	108	5634117	5649497
AGAP005378			0.108885	0.0979254	55	14738117	14809846		AGAP004736		mitochondrial GTPase 1 homolog [Source:VB Community Annotation]	0.326281	0.136337	45	2968484	2969976		AGAP005221		ribosomal RNA methyltransferase Nop2 [Source:VB Community Annotation]	0.0823469	0.0995949	543	12501101	12503861
AGAP005177		Intraflagellar transport 46 homolog [Source:VB Community Annotation]	0.106848	0.0969393	222	11409421	11410687		AGAP004912		ATP-dependent RNA helicase DDX5/DBP2 [Source:VB Community Annotation]	0.110685	0.133847	222	5826320	5831336		AGAP005711	CLK	clock [Source:VB Community Annotation]	0.0913411	0.099562	617	19260916	19275432
AGAP004955			0.0853557	0.0953403	164	7181937	7182959		AGAP004824		translation initiation factor 5B [Source:VB Community Annotation]	0.154115	0.132513	276	3953334	3982092		AGAP005354			0.13764	0.0975807	96	14531112	14532253
AGAP005197		ubiquitin-conjugating enzyme E2 N [Source:VB Community Annotation]	0.080385	0.0952985	58	12185669	12186929		AGAP004764			0.249494	0.132507	170	3154590	3156095		AGAP004695		ESCRT-I complex subunit MVB12 [Source:VB Community Annotation]	0.326699	0.0973171	13	1834186	1835605
AGAP004907		nescient helix-loop-helix protein [Source:VB Community Annotation]	0.090067	0.0946277	69	5801332	5801760		AGAP004786		Pyruvate dehydrogenase E1 component subunit alpha [Source:UniProtKB/TrEMBL;Acc:Q7Q2S3]	0.234155	0.132345	22	3545835	3548422		AGAP028605			0.0820654	0.0961652	623	16159745	16174219
AGAP005675			0.0815988	0.0943106	72	18648883	18670795		AGAP004809	APN1	alanyl aminopeptidase N 1 [Source:VB Community Annotation]	0.200088	0.131425	367	3793554	3797323		AGAP007263			0.126283	0.0938365	429	44772289	44773739
AGAP007497	CuSOD1	copper-zinc superoxide dismutase 1 [Source:VB Community Annotation]	0.0848302	0.0910092	141	46920389	46921978		AGAP004689			0.258161	0.131409	21	1052036	1057434		AGAP005351		DEAD box polypeptide 5 [Source:VB Community Annotation]	0.111471	0.093182	377	14446023	14450861
AGAP005233		tetraspanin D107 [Source:VB Community Annotation]	0.0695521	0.0897377	139	12651084	12652962		AGAP004678			0.346852	0.130701	26	203779	205293		AGAP004682		U4/U6 small nuclear ribonucleoprotein PRP3 [Source:VB Community Annotation]	0.159808	0.0931021	33	433503	461627
AGAP005171		Tctex1 domain-containing protein 4 [Source:VB Community Annotation]	0.125388	0.0895411	121	11337707	11346317		AGAP004848			0.14802	0.129819	278	4438474	4440964		AGAP005207		SCY1-like protein 2 [Source:VB Community Annotation]	0.110777	0.0928351	281	12246061	12316072
AGAP004949			0.123252	0.0885606	35	6847181	6848978		AGAP004855	CLIPB13	CLIP-domain serine protease [Source:VB Community Annotation]	0.118295	0.127996	173	4492189	4494085		AGAP005211		CDK5 regulatory subunit-associated protein 1-like 1 [Source:VB Community Annotation]	0.0875657	0.0926062	389	12358996	12360867
AGAP007112		Pescadillo homolog [Source:UniProtKB/Swiss-Prot;Acc:Q7QIX1]	0.0963625	0.0882601	485	42955322	42957554		AGAP004905			0.111002	0.127022	171	5783830	5790759		AGAP005449		E3 ubiquitin-protein ligase CBL [Source:VB Community Annotation]	0.100956	0.0923501	467	15558866	15633473
AGAP005363			0.0969851	0.087124	311	14652883	14653803		AGAP004909		Protein arginine methyltransferase NDUFAF7 [Source:UniProtKB/TrEMBL;Acc:Q7Q811]	0.111742	0.125889	226	5815577	5817275		AGAP005583		phosphoinositide-3-kinase, regulatory subunit [Source:VB Community Annotation]	0.0854936	0.092124	504	17408031	17411022
AGAP005486	mRpL50	39S ribosomal protein L50, mitochondrial [Source:VB Community Annotation]	0.128816	0.0868956	67	16132000	16133180		AGAP004745		transcription elongation regulator 1 [Source:VB Community Annotation]	0.287497	0.125187	216	3026512	3030332		AGAP005392		post-GPI attachment to proteins factor 3 precursor [Source:VB Community Annotation]	0.0938503	0.0919464	243	14903720	14905010
AGAP005239		mitochondrial oxaloacetate transport protein [Source:VB Community Annotation]	0.0745785	0.0865755	201	12708085	12709261		AGAP004742		Pyruvate carboxylase [Source:UniProtKB/TrEMBL;Acc:A7UUW7]	0.225573	0.12314	171	2998916	3008084		AGAP005116		coiled-coil domain containing 101 [Source:VB Community Annotation]	0.122606	0.091697	127	10239044	10240388
AGAP004849		DnaJ homolog subfamily C member 9 [Source:VB Community Annotation]	0.117294	0.0857738	109	4441878	4443314		AGAP004831			0.131722	0.120285	99	4201387	4202621		AGAP005724		lipoma HMGIC fusion partner-like protein 4 [Source:VB Community Annotation]	0.0958887	0.0905843	140	19628473	19649154
AGAP004861		Tetraspanin [Source:UniProtKB/TrEMBL;Acc:Q7Q961]	0.0841829	0.083834	65	4512469	4531632		AGAP004785		alpha-tocopherol transfer protein-like [Source:VB Community Annotation]	0.235206	0.11967	108	3542108	3544112		AGAP005495	Or80	odorant receptor 80 [Source:VB Community Annotation]	0.0985061	0.0895913	310	16208398	16210303
AGAP007577		Histidine triad nucleotide binding protein 3 [Source:VB Community Annotation]	0.0796395	0.0826821	153	47795365	47796084		AGAP004781		beta-1,4-galactosyltransferase I [Source:VB Community Annotation]	0.20995	0.118265	109	3464650	3465836		AGAP007273			0.14982	0.0892014	372	44828688	44830365
AGAP005194			0.0834999	0.0809611	221	12168087	12169243		AGAP005099			0.111853	0.116999	91	10087962	10113493		AGAP005406		RNA exonuclease 1 [Source:VB Community Annotation]	0.13149	0.089037	607	15181644	15184076
AGAP005181			0.0746176	0.0808173	24	11479150	11496824		AGAP004755			0.254507	0.116995	77	3065637	3066963		AGAP005251		potassium voltage-gated channel [Source:VB Community Annotation]	0.086303	0.0881024	452	13163228	13194429
AGAP005327		ribonuclease UK114 [Source:VB Community Annotation]	0.0823128	0.0804718	80	14114567	14115657		AGAP005139		phosphatidylinositol-bisphosphatase [Source:VB Community Annotation]	0.102332	0.114666	520	10464003	10466664		AGAP005388		cellular retinaldehyde binding protein [Source:VB Community Annotation]	0.121693	0.088102	197	14848961	14850181
AGAP005055	ITP	ion-transport peptide CHH-like [Source:VB Community Annotation]	0.0806717	0.0796544	25	8880678	8883250		AGAP004775		Xaa-Pro dipeptidase [Source:VB Community Annotation]	0.213952	0.109935	169	3401014	3447379		AGAP005254			0.0958265	0.0878183	148	13228382	13232098
AGAP005149		H/ACA ribonucleoprotein complex subunit 3 [Source:VB Community Annotation]	0.0628287	0.0768469	29	10577656	10578050		AGAP004711		ATP-dependent RNA helicase DDX41 [Source:VB Community Annotation]	0.325895	0.109187	64	2487770	2489611		AGAP007095			0.0945703	0.0875999	508	42571171	42576805
AGAP005247			0.0808356	0.0767685	120	13062866	13068104		AGAP004937			0.0940581	0.108546	301	6213696	6218142		AGAP005309			0.0902163	0.0872027	368	13956306	13957610
AGAP004723		chromobox protein homolog 1 [Source:VB Community Annotation]	0.100291	0.0749246	15	2756472	2760324		AGAP004895		carbonic anhydrase [Source:VB Community Annotation]	0.0963251	0.107828	114	5489591	5498330		AGAP005201			0.0904104	0.0868871	161	12197649	12198565
AGAP005091		protein GDAP2 homolog [Source:VB Community Annotation]	0.102141	0.0724967	78	9898848	9941997		AGAP004763			0.270016	0.104891	113	3152721	3153806		AGAP005195			0.0758138	0.0862149	222	12171394	12172468
AGAP005075			0.106396	0.0717822	132	9642985	9651954		AGAP004879			0.123569	0.104444	184	4879247	4880564		AGAP004929		eukaryotic translation elongation factor 1 epsilon-1 [Source:VB Community Annotation]	0.0855939	0.0860083	64	6114439	6115700
AGAP004950		CUG-BP- and ETR3-like factor [Source:VB Community Annotation]	0.0901728	0.0713272	50	6923629	6993818		AGAP004756			0.250132	0.104286	111	3066964	3068314		AGAP005230			0.0697956	0.0858528	318	12596948	12598564
AGAP004990	mbf1	multiprotein bridging factor 1 [Source:VB Community Annotation]	0.101166	0.0707997	49	7585796	7587650		AGAP004811	CTL1	C-type lectin (CTL) [Source:VB Community Annotation]	0.180279	0.103919	66	3800428	3801534		AGAP005288		bitesize [Source:VB Community Annotation]	0.0878396	0.0854524	2536	13688408	13709424
AGAP004952		CBF1 interacting corepressor [Source:VB Community Annotation]	0.0694258	0.0699372	189	7172678	7174184		AGAP004932		solute carrier family 6 (neurotransmitter transporter), invertebrate [Source:VB Community Annotation]	0.100108	0.103034	425	6182802	6188962		AGAP005209		Uridine kinase [Source:UniProtKB/TrEMBL;Acc:Q5TSQ7]	0.107815	0.0846874	235	12353162	12356183
AGAP005260		dTMP kinase [Source:VB Community Annotation]	0.124479	0.0696868	110	13356664	13357456		AGAP004683			0.221979	0.102456	76	485698	488369		AGAP005682			0.0860951	0.0845174	317	18725671	18740086
AGAP004968			0.0713967	0.0693028	143	7298886	7300354		AGAP004845		scavenger receptor class B member [Source:VB Community Annotation]	0.117642	0.102382	146	4396212	4402689		AGAP005720			0.0727345	0.0834705	342	19595051	19595932
AGAP005582		pre-rRNA-processing protein TSR4 [Source:VB Community Annotation]	0.0600956	0.0691942	370	17371656	17373292		AGAP004842		ubiquinone biosynthesis protein COQ9, mitochondrial [Source:VB Community Annotation]	0.144016	0.102297	55	4387828	4392314		AGAP004933		ankyrin repeat and MYND domain-containing protein 2 [Source:VB Community Annotation]	0.0921653	0.0826291	258	6194335	6195585
AGAP004865	tun	Protein N-terminal glutamine amidohydrolase [Source:UniProtKB/Swiss-Prot;Acc:Q7Q968]	0.0712117	0.0687306	78	4599569	4620103		AGAP004948		duplex-specific nuclease [Source:VB Community Annotation]	0.10217	0.101366	233	6693033	6694970		AGAP007198			0.0879993	0.0824265	1655	44193776	44200750
AGAP007402			0.0955292	0.0676407	51	46328256	46329044		AGAP004834			0.139374	0.100608	120	4243691	4252291		AGAP007131		AP-2 complex subunit mu-1 [Source:VB Community Annotation]	0.0939149	0.0822231	250	43139088	43142599
AGAP004906		Mitochondrial pyruvate carrier [Source:UniProtKB/TrEMBL;Acc:Q7Q814]	0.123503	0.0675502	38	5793347	5794156		AGAP004767			0.245246	0.10055	158	3194035	3196599		AGAP005081		mesoderm development candidate 2 [Source:VB Community Annotation]	0.0904192	0.081791	104	9758828	9759668
AGAP005759			0.0916989	0.0670644	88	20299074	20300598		AGAP004708		arginyl-tRNA synthetase [Source:VB Community Annotation]	0.262653	0.100401	67	2471997	2474401		AGAP005250		Protein kintoun [Source:UniProtKB/Swiss-Prot;Acc:Q7Q9F6]	0.0840712	0.0808119	617	13129636	13132652
AGAP005313			0.0999753	0.0663167	38	14016320	14018139		AGAP004765		ATP-dependent RNA helicase DDX1 [Source:VB Community Annotation]	0.282476	0.0998843	154	3156536	3159336		AGAP007092		Down syndrome cell adhesion molecule [Source:VB Community Annotation]	0.0998773	0.0806904	1109	42526483	42543749
AGAP007085			0.0823827	0.0648907	344	42282976	42286267		AGAP004792		StAR-related lipid transfer protein 7 [Source:VB Community Annotation]	0.156169	0.0987557	132	3579851	3583746		AGAP007289	OBP46	odorant-binding protein 46 [Source:VB Community Annotation]	0.0847569	0.0793118	104	45014419	45015087
AGAP028394			0.0714734	0.0643992	128	6151922	6157959		AGAP004732			0.284632	0.0981245	227	2898242	2906165		AGAP005188			0.0650162	0.0789962	410	12140996	12147331
AGAP004836			0.161132	0.0640739	36	4350302	4350475		AGAP028425			0.102028	0.0976779	443	7289296	7296394		AGAP005480			0.0895305	0.0787091	335	16080494	16082326
AGAP007365			0.0527327	0.0627445	19	46084249	46087214		AGAP004830			0.130343	0.097067	163	4183099	4185754		AGAP005492			0.0802157	0.078521	229	16200636	16202378
AGAP004868			0.113584	0.0609297	47	4680081	4692071		AGAP004774		host cell factor [Source:VB Community Annotation]	0.217382	0.0964455	472	3389141	3399248		AGAP007586		conserved oligomeric Golgi complex subunit 6 [Source:VB Community Annotation]	0.0944449	0.0781887	598	47987474	47989554
AGAP004889		ubiquitin-conjugating enzyme (huntingtin interacting protein 2) [Source:VB Community Annotation]	0.0956437	0.0600716	58	4974901	4977615		AGAP005070		zinc finger CCHC domain-containing protein 8 [Source:VB Community Annotation]	0.0853726	0.0962327	446	9483269	9485404		AGAP007135		tripartite motif-containing protein 71 [Source:VB Community Annotation]	0.0854988	0.0781196	961	43341359	43368282
AGAP007157	RpS27	40S ribosomal protein S27 [Source:UniProtKB/TrEMBL;Acc:Q7PT96]	0.0387211	0.0599697	34	43597458	43598049		AGAP004852		Adducin [Source:VB Community Annotation]	0.103581	0.0956551	194	4465356	4475550		AGAP005458		Ser/Thr protein phosphatase/nucleotidase [Source:VB Community Annotation]	0.152107	0.0778578	29	15771785	15773485
AGAP005079		guanine nucleotide-binding protein G(q) alpha subunit [Source:VB Community Annotation]	0.0705725	0.0594683	68	9735321	9746596		AGAP004761			0.205434	0.0954332	230	3127125	3131480		AGAP004938		zinc finger, DHHC-type containing 15 [Source:VB Community Annotation]	0.0879707	0.0765438	104	6225383	6227729
AGAP005581		3-hydroxyisobutyrate dehydrogenase [Source:UniProtKB/TrEMBL;Acc:Q7PNN6]	0.0672412	0.0590535	197	17369416	17371537		AGAP004693		nuclear receptor subfamily 6 group A [Source:VB Community Annotation]	0.25034	0.0934958	86	1527686	1533479		AGAP007466			0.256645	0.0764927	344	46730527	46731732
AGAP007391		Coenzyme Q10 homolog B (S. cerevisiae) [Source:VB Community Annotation]	0.0670413	0.058244	151	46280486	46282128		AGAP004846	SCRB9	Class B Scavenger Receptor (CD36 domain). [Source:VB Community Annotation]	0.114145	0.09236	132	4404139	4428751		AGAP005241			0.0812924	0.0756578	192	12714148	12715791
AGAP005608			0.0712256	0.0579763	455	17830520	17833666		AGAP004851			0.0751075	0.0902661	65	4463256	4464575		AGAP005755		DNA-binding protein D-ETS-3 [Source:VB Community Annotation]	0.0796663	0.0753043	306	20216304	20275123
AGAP007258		aconitate hydratase 1 / homoaconitase [Source:VB Community Annotation]	0.0636351	0.0575724	762	44757513	44761001		AGAP004798		Coatomer protein complex, subunit beta 2 [Source:VB Community Annotation]	0.217288	0.0894663	314	3638641	3645721		AGAP005468			0.0810156	0.0751334	784	15982108	15986356
AGAP007325			0.0641803	0.0573937	62	45353445	45360301		AGAP004930		putative G-protein coupled receptor GPCR [Source:VB Community Annotation]	0.115525	0.0889094	163	6121201	6122720		AGAP007259		TMEM9 protein [Source:VB Community Annotation]	0.0991037	0.0743381	111	44761401	44763383
AGAP005656	CYP305A1	cytochrome P450 [Source:VB Community Annotation]	0.0767014	0.0565693	389	18341076	18345362		AGAP004882		transmembrane 9 superfamily member 3 [Source:VB Community Annotation]	0.136131	0.0887806	128	4934985	4944994		AGAP005307			0.0677558	0.0741112	230	13947985	13949275
AGAP007721			0.0502799	0.056446	23	49271616	49274240		AGAP005155			0.0878793	0.0874759	660	10640058	10644626		AGAP007262		chymotrypsin-like protease [Source:VB Community Annotation]	0.106756	0.0737498	324	44768147	44769808
AGAP005289		myostatin [Source:VB Community Annotation]	0.0472944	0.0562755	49	13719396	13720030		AGAP004757			0.252292	0.0871468	80	3069282	3070456		AGAP005649			0.0762915	0.0736876	764	18267307	18270472
AGAP007121		cytochrome b5 protein [Source:VB Community Annotation]	0.0714432	0.0561316	76	43045845	43049930		AGAP004899			0.110058	0.087082	273	5626946	5628862		AGAP007114		RING finger and CCCH-type zinc finger domain-containing protein [Source:VB Community Annotation]	0.0795791	0.0736447	1322	42980745	42991016
AGAP007411	CTLMA1	C-type lectin (CTL) - mannose binding [Source:VB Community Annotation]	0.118791	0.0555954	95	46354140	46354810		AGAP004744	skap	succinyl-CoA ligase beta subunit [Source:VB Community Annotation]	0.24786	0.0869959	71	3021774	3025711		AGAP005370	COEBE4C	carboxylesterase beta esterase [Source:VB Community Annotation]	0.100574	0.0735618	493	14709900	14711640
AGAP005243			0.0873455	0.0554393	195	12732251	12764561		AGAP004737		Rhomboid-4, isoform B [Source:VB Community Annotation]	0.251893	0.0869135	31	2970597	2972774		AGAP007103		calsyntenin-1 [Source:VB Community Annotation]	0.0832391	0.0735168	702	42690394	42780336
AGAP005031		E3 SUMO-protein ligase PIAS2 [Source:VB Community Annotation]	0.0703861	0.0551644	277	8613164	8620262		AGAP004780		cyclin-dependent kinase 12/13 [Source:VB Community Annotation]	0.207622	0.0863395	463	3453793	3460414		AGAP005120			0.106296	0.0733898	286	10249595	10251059
AGAP007620		DnaJ homolog subfamily C member 5 [Source:VB Community Annotation]	0.0904503	0.0543567	98	48346494	48353527		AGAP004787		Fatty acyl-CoA reductase [Source:UniProtKB/TrEMBL;Acc:Q7Q2S4]	0.195777	0.0849761	184	3552528	3554809		AGAP005325		spermine synthase [Source:VB Community Annotation]	0.0850258	0.0732658	195	14101665	14108886
AGAP007174		E3 ubiquitin-protein ligase MARCH1/8 [Source:VB Community Annotation]	0.0789763	0.0541818	703	43826438	43844461		AGAP004768		periodic tryptophan protein 1 [Source:VB Community Annotation]	0.262719	0.0822557	148	3288076	3322501		AGAP005138			0.0902753	0.0719831	291	10441032	10449388
AGAP007539			0.0752063	0.0540214	375	47420531	47424068		AGAP005105			0.0827745	0.0820133	256	10149521	10150786		AGAP005761		heparan-alpha-glucosaminide N-acetyltransferase [Source:VB Community Annotation]	0.108783	0.0713124	604	20336663	20340021
AGAP007217		pre-mRNA-processing factor 19 [Source:VB Community Annotation]	0.0593805	0.0538206	291	44379193	44381232		AGAP004980	PPO7	prophenoloxidase 7 [Source:VB Community Annotation]	0.0764269	0.0818708	167	7490941	7493328		AGAP005015		heterogeneous nuclear ribonucleoprotein K [Source:VB Community Annotation]	0.125555	0.0711153	184	8301873	8324177
AGAP005137			0.0864426	0.0536993	223	10381740	10384703		AGAP004871		Band 7 protein AGAP004871 [Source:UniProtKB/Swiss-Prot;Acc:Q7PPU9]	0.131507	0.080808	72	4749123	4756753		AGAP005696	CPTC1	cuticular protein from two-cysteine family 1 [Source:VB Community Annotation]	0.119975	0.0708678	30	19099811	19100268
AGAP005712		phenylalanine-4-hydroxylase [Source:VB Community Annotation]	0.0722657	0.0534046	253	19277265	19282704		AGAP004872			0.122666	0.080587	171	4760912	4762132		AGAP005143		E3 ubiquitin-protein ligase RNF144 [Source:VB Community Annotation]	0.105311	0.0706858	520	10477353	10495460
AGAP007201	TRX2	thioredoxin [Source:VB Community Annotation]	0.0879516	0.0529452	107	44268905	44269838		AGAP005093			0.102142	0.0797658	1598	9950809	9957070		AGAP007472			0.146116	0.0705014	679	46742693	46750215
AGAP005695	CPTC2	cuticular protein from two-cysteine family 2 [Source:VB Community Annotation]	0.0769412	0.0526451	80	19097966	19098322		AGAP004850	GPRSTN	putative stan-like receptor [Source:VB Community Annotation]	0.0910172	0.0796766	1605	4448317	4459825		AGAP005117		polyadenylate-binding protein 2 [Source:VB Community Annotation]	0.0924079	0.0704676	80	10241196	10244380
AGAP005432		programmed cell death protein 5 [Source:VB Community Annotation]	0.0490395	0.0519916	94	15428668	15429457		AGAP004728			0.249858	0.0795315	109	2824043	2831367		AGAP007146			0.099944	0.0700358	159	43576738	43578017
AGAP007574		NADH dehydrogenase (ubiquinone) 1 beta subcomplex 7 [Source:VB Community Annotation]	0.0845215	0.0519351	67	47791104	47792158		AGAP004802		4-hydroxyphenylpyruvate dioxygenase [Source:UniProtKB/TrEMBL;Acc:Q7Q2T3]	0.185689	0.0788107	131	3745921	3747552		AGAP005298		DnaJ homolog subfamily C member 8 [Source:VB Community Annotation]	0.0967678	0.069893	164	13807715	13808828
AGAP004748			0.118789	0.0518811	9	3037963	3038411		AGAP005082			0.0819783	0.0787029	1750	9761099	9779657		AGAP013291		Trafficking protein particle complex 3 [Source:VB Community Annotation]	0.0903762	0.0695633	96	46178968	46181791
AGAP005121		PRA1 family protein [Source:UniProtKB/TrEMBL;Acc:Q7Q9P5]	0.0672817	0.0516633	115	10251723	10252977		AGAP004969	IR75d	ionotropic receptor IR75d [Source:VB Community Annotation]	0.0843299	0.0784253	314	7301876	7303528		AGAP005663		chymotrypsin-like protease [Source:VB Community Annotation]	0.13844	0.0690954	114	18498870	18499823
AGAP007363			0.0863181	0.0509112	138	46079709	46080585		AGAP004758			0.19338	0.0783398	106	3070600	3072473		AGAP005573			0.102631	0.0690848	399	17334218	17336622
AGAP005364		protein BAT5 [Source:VB Community Annotation]	0.0654091	0.0492952	302	14654367	14658275		AGAP004800			0.156254	0.0778607	643	3729952	3733779		AGAP005196			0.0620885	0.0690639	236	12176816	12178137
AGAP004839	mRpL52	39S ribosomal protein L52, mitochondrial [Source:VB Community Annotation]	0.0608805	0.049085	19	4376928	4377479		AGAP004750		translation initiation factor 4G [Source:VB Community Annotation]	0.286147	0.0772802	209	3041661	3052055		AGAP005287			0.0710177	0.0687625	624	13667398	13672489
AGAP007377			0.0972803	0.0486149	624	46183186	46188733		AGAP004832			0.125117	0.0754644	414	4214235	4217585		AGAP005328			0.0741529	0.0686565	573	14118770	14130789
AGAP005660	CYP305A4	cytochrome P450 [Source:VB Community Annotation]	0.063914	0.048541	38	18353711	18355427		AGAP004857			0.109999	0.0753683	307	4496933	4498359		AGAP005220		Cytoplasmic tRNA 2-thiolation protein 1 [Source:UniProtKB/Swiss-Prot;Acc:Q7Q9I4]	0.0659269	0.0686556	228	12498643	12499796
AGAP005270		protein phosphatase [Source:VB Community Annotation]	0.0496832	0.0484268	167	13502754	13504208		AGAP005039			0.0871568	0.0753474	895	8704441	8707908		AGAP005310			0.0784255	0.0682798	189	13967698	13968811
AGAP005448		B9 domain-containing protein 2 [Source:VB Community Annotation]	0.0779694	0.0479727	950	15551188	15555494		AGAP004944		heat shock 70kDa protein 1/8 [Source:VB Community Annotation]	0.0921364	0.0753259	309	6544141	6546511		AGAP005617			0.0689423	0.0680977	837	17908755	17918400
AGAP007218		eukaryotic translation initiation factor 2, subunit 2 beta [Source:VB Community Annotation]	0.0614706	0.046362	176	44381398	44383519		AGAP005043		Inactive dipeptidyl peptidase 10 [Source:VB Community Annotation]	0.0812994	0.0752945	339	8770771	8776180		AGAP005249		multiple RNA-binding domain-containing protein 1 [Source:VB Community Annotation]	0.0782546	0.0677671	618	13125288	13128644
AGAP005507		synaptic vesicle-associated integral membrane protein [Source:VB Community Annotation]	0.0525907	0.0463187	80	16359842	16382143		AGAP005111		palmitoyltransferase ZDHHC14 [Source:VB Community Annotation]	0.100778	0.0748788	590	10207803	10228414		AGAP005341		myotubularin related protein 6 [Source:VB Community Annotation]	0.081781	0.0677025	332	14269657	14288258
AGAP007316			0.0577456	0.0460134	290	45318571	45321613		AGAP004847	SCRB7	Class B Scavenger Receptor (CD36 domain). [Source:VB Community Annotation]	0.106568	0.0742573	191	4433671	4438248		AGAP005340			0.0738693	0.0675766	149	14264824	14265747
AGAP005302		DIRAS family, GTP-binding Ras-like 2 [Source:VB Community Annotation]	0.0660228	0.0459997	109	13875283	13877433		AGAP004890		ribose-phosphate pyrophosphokinase [Source:VB Community Annotation]	0.108026	0.0731468	122	4976558	4986660		AGAP005465	GPRDIH2	putative diuretic insect hormone receptor 2 [Source:VB Community Annotation]	0.0643169	0.0674295	391	15913994	15948667
AGAP005109		MICOS complex subunit MIC13 [Source:UniProtKB/TrEMBL;Acc:Q7Q9Q1]	0.0430402	0.0455795	80	10202690	10203577		AGAP004704		COMPASS component SPP1 [Source:VB Community Annotation]	0.315526	0.0731026	43	2253748	2255495		AGAP007246		small nuclear ribonucleoprotein D1 [Source:VB Community Annotation]	0.102276	0.0674084	83	44520107	44520752
AGAP005234	CuSOD2	copper-zinc superoxide dismutase 2 [Source:VB Community Annotation]	0.0666776	0.0449292	113	12656739	12660717		AGAP004923	IR64a	ionotropic receptor IR64a [Source:VB Community Annotation]	0.0943066	0.0728647	206	6087277	6104141		AGAP005385		phosphatidylinositol transfer protein SEC14 [Source:VB Community Annotation]	0.0747001	0.0666722	253	14842244	14843478
AGAP005292		nucleolysin TIA-1/TIAR [Source:VB Community Annotation]	0.0514346	0.0447628	133	13765648	13780618		AGAP005106			0.0894716	0.0723591	291	10154540	10167856		AGAP005514	Gr47	gustatory receptor 47 [Source:VB Community Annotation]	0.120253	0.0664343	350	16537983	16539929
AGAP005754		glucosyl/glucuronosyl transferases [Source:VB Community Annotation]	0.058565	0.0446443	575	20211271	20213038		AGAP005003		melanotransferrin [Source:VB Community Annotation]	0.102025	0.0707441	404	7788960	7792161		AGAP005290			0.0710731	0.0663718	2136	13721263	13730958
AGAP013592	mir-276	microRNA mir-276 [Source:RFAM;Acc:RF00637]	0.0952081	0.0442542	16	18921531	18921630		AGAP004806	GALE6	galectin 6 [Source:VB Community Annotation]	0.1514	0.0702736	86	3779245	3780367		AGAP005594			0.0853688	0.0660162	360	17564327	17565211
AGAP005061	RpS9	40S ribosomal protein S9 [Source:VB Community Annotation]	0.0743759	0.0430454	28	9150880	9153646		AGAP004740			0.197155	0.0699805	39	2982984	2983998		AGAP007100			0.097043	0.0659139	1147	42676356	42683998
AGAP007587		protein kinase N [Source:VB Community Annotation]	0.0754685	0.0428643	986	48007423	48051359		AGAP004862			0.124982	0.0699321	532	4554530	4565883		AGAP005416	DEF4	defensin anti-microbial peptide [Source:VB Community Annotation]	0.112273	0.0658202	89	15346900	15347753
AGAP005570			0.0634207	0.0427833	184	17326581	17327606		AGAP004772		SLIT-ROBO Rho GTPase activating protein [Source:VB Community Annotation]	0.150258	0.0692905	166	3348417	3353159		AGAP005508			0.0825907	0.0656697	1176	16389028	16444137
AGAP005623		Uncharacterized protein C45G9.7 [Source:VB Community Annotation]	0.0781424	0.0426691	57	17945420	17947123		AGAP004841			0.106868	0.0690047	298	4382188	4388241		AGAP005645		dehydrogenase/reductase SDR family member 11 precursor [Source:VB Community Annotation]	0.0977693	0.0655073	175	18215535	18216490
AGAP005246	SRPN10	serine protease inhibitor (serpin) 10 [Source:VB Community Annotation]	0.0648123	0.0425447	227	12996143	13001344		AGAP004888			0.125174	0.0689705	349	4971871	4974593		AGAP007099			0.0743873	0.0649763	1722	42583659	42623914
AGAP007119		Sideroflexin 1,2,3 [Source:VB Community Annotation]	0.0559924	0.0421139	206	43040522	43043135		AGAP004956		DNA replication licensing factor MCM4 [Source:VB Community Annotation]	0.0737432	0.0687476	394	7183554	7186700		AGAP005559		26S proteasome regulatory subunit N10 [Source:VB Community Annotation]	0.0721989	0.0643175	284	17032428	17034254
AGAP007711			0.0878474	0.0417359	87	49177957	49179255		AGAP005115			0.092761	0.0685934	738	10234695	10238376		AGAP005469		S10e ribosomal protein [Source:VB Community Annotation]	0.0785835	0.0642914	200	15994433	15994912
AGAP005315			0.0630515	0.041543	119	14019425	14019893		AGAP004892			0.126807	0.0684205	908	5003264	5042389		AGAP005475			0.0696876	0.0641911	308	16071490	16072584
AGAP005036			0.0992743	0.0407024	120	8660197	8661621		AGAP004805			0.1202	0.0681235	416	3758094	3778548		AGAP005387		cellular retinaldehyde binding protein [Source:VB Community Annotation]	0.0788874	0.064172	265	14847109	14848144
AGAP007440		DNA topoisomerase 2-associated protein PAT1 [Source:VB Community Annotation]	0.067609	0.0406858	905	46600875	46627516		AGAP004782		tubulin-specific chaperone D [Source:VB Community Annotation]	0.172179	0.0679847	497	3469348	3473011		AGAP007080		hexosaminidase [Source:VB Community Annotation]	0.0831074	0.0638788	556	42230022	42233168
AGAP004916			0.110011	0.0404068	14	5996795	5997803		AGAP005161		polynucleotide 5'-hydroxyl-kinase GRC3/NOL9 [Source:VB Community Annotation]	0.0675381	0.0668569	1031	10811841	10816977		AGAP007102		CWF19-like protein 1 homolog [Source:VB Community Annotation]	0.0739077	0.0638636	564	42688304	42690072
AGAP005698	CPTC4	cuticular protein from two-cysteine family 4 [Source:VB Community Annotation]	0.0698858	0.040239	83	19101852	19102333		AGAP004715		Pyruvate dehydrogenase phosphatase regulatory subunit, mitochondrial [Source:VB Community Annotation]	0.204627	0.0666747	83	2615657	2620722		AGAP005108		Proliferation-associated 2G4 [Source:VB Community Annotation]	0.0940526	0.0634378	156	10198419	10202718
AGAP004991		20S proteasome subunit beta 6 [Source:VB Community Annotation]	0.0669348	0.0398514	99	7587832	7588801		AGAP004877		paramyosin [Source:VB Community Annotation]	0.104232	0.0661353	263	4851777	4866265		AGAP005257			0.0706524	0.0633652	409	13267022	13319286
AGAP005058		rhomboid-related protein 1/2/3 [Source:VB Community Annotation]	0.0900732	0.039784	121	8990758	9030148		AGAP005030			0.0851689	0.0656766	1206	8588003	8599170		AGAP005545			0.0751706	0.0633591	467	16882709	16886744
AGAP007477		replication factor C subunit 2/4 [Source:VB Community Annotation]	0.0597917	0.0397708	268	46827658	46828879		AGAP005032		calnexin [Source:VB Community Annotation]	0.0821687	0.0654689	398	8623634	8627796		AGAP005411			0.0723514	0.0632319	551	15214798	15270783
AGAP007240		Enkurin, TRPC channel interacting protein [Source:VB Community Annotation]	0.0676493	0.0392481	267	44509304	44510154		AGAP004863		transient receptor potential cation channel subfamily A member 1 [Source:VB Community Annotation]	0.117729	0.0651319	341	4568305	4578735		AGAP005576		aspartyl-tRNA synthetase [Source:VB Community Annotation]	0.0812847	0.0631708	352	17345840	17348553
AGAP007339		troponin C, isoform 3 [Source:VB Community Annotation]	0.044455	0.0386346	76	45704675	45710109		AGAP004946		NCK-associated protein 1 [Source:VB Community Annotation]	0.0657388	0.0648674	493	6555241	6559375		AGAP005683			0.0760703	0.0627186	265	18740491	18742387
AGAP007420		peptidylglycine monooxygenase [Source:VB Community Annotation]	0.0740314	0.0385722	314	46534028	46550434		AGAP004858			0.0993668	0.0646676	238	4498818	4500749		AGAP005063		RAN binding protein 9 [Source:VB Community Annotation]	0.0953694	0.0621565	243	9166657	9182097
AGAP007319			0.0564343	0.0385494	37	45335112	45336065		AGAP004733			0.258703	0.0646503	106	2917655	2919864		AGAP005301			0.086221	0.061433	708	13863145	13870895
AGAP005543		syntaxin 7 [Source:VB Community Annotation]	0.0516433	0.0384942	163	16875156	16877327		AGAP005135			0.0853404	0.0641419	1094	10362528	10369557		AGAP005765			0.064876	0.0613933	2105	20357931	20373012
AGAP005114			0.12379	0.0382703	62	10232779	10234005		AGAP005054			0.103514	0.0636935	222	8834960	8840482		AGAP005509		Ufm1-specific protease 1 [Source:VB Community Annotation]	0.0968833	0.0606375	152	16467657	16485321
AGAP005329			0.0619072	0.0380605	631	14148514	14165291		AGAP004866			0.0951324	0.0634362	1315	4667808	4675971		AGAP005636		aldehyde oxidase [Source:VB Community Annotation]	0.0851376	0.0605719	134	18074160	18079141
AGAP005718			0.071656	0.0378789	328	19575583	19579944		AGAP004935			0.0730309	0.0628025	646	6204286	6207274		AGAP005263		protein transport protein SEC24 [Source:VB Community Annotation]	0.0709558	0.0602349	701	13380597	13387389
AGAP005271		E3 ubiquitin-protein ligase FANCL [Source:VB Community Annotation]	0.0522146	0.0373301	307	13504366	13505670		AGAP004873			0.111836	0.0618177	673	4769290	4800313		AGAP005330	Oseg2	outer segment 2 [Source:VB Community Annotation]	0.0809336	0.0602301	1175	14179809	14186780
AGAP007287	OBP47	odorant-binding protein 47 [Source:VB Community Annotation]	0.0758234	0.0370923	203	45011203	45012023		AGAP005034	GPRMGL5	putative metabotropic glutamate receptor 5 [Source:VB Community Annotation]	0.0848672	0.0610183	456	8644043	8648237		AGAP005273			0.0682379	0.0595326	1008	13513706	13520289
AGAP005540		ubiquitin carboxyl-terminal hydrolase L5 [Source:VB Community Annotation]	0.0646166	0.0368261	210	16854743	16859083		AGAP005053		E3 ubiquitin-protein ligase LRSAM1 [Source:VB Community Annotation]	0.0930061	0.060849	225	8829746	8833158		AGAP005574			0.0769902	0.0587497	472	17337185	17339341
AGAP005228	Med9	mediator of RNA polymerase II transcription subunit 9 [Source:VB Community Annotation]	0.0616718	0.0367475	58	12539063	12539876		AGAP005047	Gr43	gustatory receptor 43 [Source:VB Community Annotation]	0.090236	0.0604094	318	8795158	8796890		AGAP005419	Adrenodoxin_red	NADPH:adrenodoxin oxidoreductase, mitochondrial [Source:UniProtKB/TrEMBL;Acc:Q7Q7A2]	0.0992036	0.0587074	439	15363274	15365288
AGAP007141		Serine-type enodpeptidase [Source:VB Community Annotation]	0.101876	0.0360954	259	43562501	43563392		AGAP004934	GALE3	galectin 3 [Source:VB Community Annotation]	0.0791346	0.0602061	666	6196718	6201865		AGAP004844		suppressor of cytokine signaling, invertebrate [Source:VB Community Annotation]	0.166536	0.058657	85	4393035	4394190
AGAP007719			0.0949226	0.0359898	71	49261122	49262083		AGAP004992		microsomal prostaglandin-E synthase 2 [Source:VB Community Annotation]	0.0834823	0.0599189	214	7589632	7591130		AGAP005350			0.0818411	0.0586485	274	14436243	14439840
AGAP004885		CDGSH iron sulfur domain-containing protein 3, mitochondrial [Source:VB Community Annotation]	0.0695854	0.0359595	85	4953470	4954359		AGAP004864			0.111583	0.0599024	255	4586760	4591451		AGAP005605			0.0728318	0.0577397	217	17804323	17805414
AGAP005615	mRpS15	28S ribosomal protein S15, mitochondrial [Source:VB Community Annotation]	0.0546586	0.0359433	263	17874129	17875269		AGAP004722			0.201093	0.0596295	33	2752351	2753362		AGAP007139		Ser/Thr protein phosphatase/nucleotidase [Source:VB Community Annotation]	0.0962613	0.0576209	530	43556473	43558291
AGAP005060	GPRNND2	putative GPCR class d orphan receptor 2 [Source:VB Community Annotation]	0.0735544	0.0359196	224	9149032	9150830		AGAP004727	Gr25	gustatory receptor 25 [Source:VB Community Annotation]	0.2277	0.0595153	41	2812213	2814510		AGAP005487			0.176326	0.0573082	89	16148826	16154828
AGAP007648	pk	Protein prickle [Source:UniProtKB/Swiss-Prot;Acc:Q7QJT4]	0.074486	0.0356406	894	48704643	48750263		AGAP004726		Uncharacterized protein CG3556 [Source:VB Community Annotation]	0.186795	0.0592819	42	2804809	2807762		AGAP005589			0.0739581	0.0573057	206	17484834	17486338
AGAP007242		cleavage and polyadenylation specificity factor subunit 5 [Source:VB Community Annotation]	0.050521	0.0356402	75	44511854	44515421		AGAP004975	PPO3	prophenoloxidase 3 [Source:VB Community Annotation]	0.095576	0.059172	271	7441521	7444137		AGAP005282		guanine deaminase [Source:VB Community Annotation]	0.0654275	0.0567476	361	13620351	13622456
AGAP007427			0.0617399	0.0356368	46	0	0		AGAP004797			0.232658	0.059035	110	3635715	3637329		AGAP005119		RNA polymerase II subunit A C-terminal domain phosphatase [Source:VB Community Annotation]	0.0974352	0.0565975	480	10245507	10248507
AGAP007658		Defective in cullin neddylation protein [Source:UniProtKB/TrEMBL;Acc:Q7QJU2]	0.0733301	0.0353283	266	48820789	48821860		AGAP005062		cleavage and polyadenylation specificity factor subunit 6/7 [Source:VB Community Annotation]	0.0824999	0.0590076	295	9155189	9159529		AGAP007683		Vacuolar protein sorting-associated protein 35 [Source:UniProtKB/TrEMBL;Acc:Q7PT27]	0.116274	0.0564008	476	49005695	49009044
AGAP007430			0.0121995	0.0352839	19	0	0		AGAP004801		Huntingtin interacting protein [Source:VB Community Annotation]	0.155492	0.0581179	507	3733801	3744679		AGAP005440			0.0955628	0.0563177	595	15477391	15481944
AGAP007323			0.0488155	0.0345618	154	45345208	45345926		AGAP005048		anaphase-promoting complex subunit 2 [Source:VB Community Annotation]	0.0838248	0.0580798	292	8818559	8821078		AGAP007580	RpL18	60S ribosomal protein L18 [Source:UniProtKB/Swiss-Prot;Acc:Q7QJM5]	0.0739156	0.0562792	95	47803285	47804548
AGAP007208		NADH dehydrogenase (ubiquinone) 1 alpha subcomplex 11 [Source:VB Community Annotation]	0.0652845	0.0340484	104	44327781	44328755		AGAP004876	Cht13	chitinase [Source:VB Community Annotation]	0.117874	0.0580563	258	4845959	4847193		AGAP005653		solute carrier family 7 (cationic amino acid transporter, y+ system) [Source:VB Community Annotation]	0.067787	0.055821	340	18304594	18306299
AGAP004681			0.0309001	0.0334194	7	358329	359280		AGAP004860		protease m1 zinc metalloprotease [Source:VB Community Annotation]	0.102988	0.0570472	545	4506869	4510053		AGAP005384		phosphatidylinositol transfer protein SEC14 [Source:VB Community Annotation]	0.0952564	0.0557625	266	14840357	14841421
AGAP007160		alpha-crystallin chain B [Source:VB Community Annotation]	0.061265	0.0327581	129	43603779	43607408		AGAP004854		histone demethylase JARID1 [Source:VB Community Annotation]	0.103383	0.056666	482	4483668	4490466		AGAP007397		YrdC domain-containing protein, mitochondrial [Source:VB Community Annotation]	0.0652909	0.0556609	248	46315895	46317514
AGAP007572		All-trans/9-cis [Source:VB Community Annotation]	0.0619614	0.0322031	312	47769679	47771240		AGAP004795		RNA polymerase II elongation factor ELL [Source:VB Community Annotation]	0.158866	0.0562344	136	3614688	3630472		AGAP005530		organic cation transporter [Source:VB Community Annotation]	0.0792742	0.0555263	377	16659015	16662939
AGAP007475		dehydrogenase/reductase SDR family member 4 [Source:VB Community Annotation]	0.0699033	0.0321964	279	46825565	46826543		AGAP004859		serine protease snake [Source:VB Community Annotation]	0.115858	0.0557687	172	4501583	4503073		AGAP005749	GSTO1	glutathione S-transferase omega class 1 [Source:VB Community Annotation]	0.0577476	0.0548758	146	20197176	20199146
AGAP007071			0.174992	0.0319466	5	42184202	42187200		AGAP004884		muskelin [Source:VB Community Annotation]	0.0988888	0.0552844	298	4948909	4953343		AGAP005407			0.11648	0.0548026	388	15185028	15186612
AGAP007173	FADD	IMD pathway signalling Fas-Associated Death Domain (FADD). [Source:VB Community Annotation]	0.053497	0.031921	312	43821855	43822849		AGAP005006		U2-associated protein SR140 [Source:VB Community Annotation]	0.0784526	0.0539942	585	7807839	7812066		AGAP007484		Sugar transporter ERD6-like 4 [Source:VB Community Annotation]	0.0965593	0.0547888	436	46855835	46857358
AGAP005591		trypsin alpha-4 [Source:VB Community Annotation]	0.0376196	0.0319197	23	17502197	17503018		AGAP005020			0.064178	0.0539591	338	8329676	8344698		AGAP005318			0.0991333	0.0547505	329	14025685	14027329
AGAP004936			0.0423008	0.0315258	29	6208301	6209223		AGAP004957		origin recognition complex subunit 1 [Source:VB Community Annotation]	0.0736269	0.0530051	499	7187117	7189946		AGAP005189		Biogenesis of lysosome-related organelles complex 1 subunit 6 [Source:UniProtKB/TrEMBL;Acc:A7UT99]	0.0812732	0.0545146	88	12149345	12152250
AGAP007370			0.0714068	0.0312977	282	46128202	46129403		AGAP004989		abelson tyrosine-protein kinase 1 [Source:VB Community Annotation]	0.0810311	0.0524022	864	7555635	7581711		AGAP005446			0.0909854	0.0544112	306	15547381	15548424
AGAP005459	CPR16	cuticular protein RR-1 family 16 [Source:VB Community Annotation]	0.0518734	0.0312565	79	15797627	15801993		AGAP004783		predicted G-protein coupled receptor GPCR [Source:VB Community Annotation]	0.220023	0.0523508	47	3477029	3508965		AGAP005625	SCRASP1	Class A Scavenger Receptor (SRCR domain) with Serine Protease domain. [Source:VB Community Annotation]	0.0667202	0.0543868	1233	17948974	17955192
AGAP005046	RpL22	60S ribosomal protein L22 [Source:VB Community Annotation]	0.0424063	0.0310679	21	8792215	8793286		AGAP005101			0.0937197	0.0522063	1348	10117831	10125074		AGAP005425		actin-binding LIM protein [Source:VB Community Annotation]	0.0893175	0.0542376	416	15383184	15391050
AGAP007288			0.0821191	0.0307928	157	45012188	45013925		AGAP004880		L-lactate dehydrogenase [Source:UniProtKB/TrEMBL;Acc:Q7Q981]	0.100149	0.0520391	126	4905326	4908734		AGAP007145			0.0720978	0.0541028	780	43574251	43576727
AGAP007243		26S protease regulatory subunit 8 [Source:VB Community Annotation]	0.0663039	0.0302241	235	44515927	44517239		AGAP004870		tripeptidyl-peptidase II [Source:VB Community Annotation]	0.0969282	0.0518015	658	4692754	4697498		AGAP005152			0.0773919	0.054079	246	10589243	10590426
AGAP007281	Obp63	odorant-binding protein 63 [Source:VB Community Annotation]	0.0730723	0.030206	52	44998234	44999054		AGAP005103			0.0836322	0.0517034	168	10139697	10142653		AGAP005317		MFS transporter, PCFT/HCP family, solute carrier family 46 (folate transporter [Source:VB Community Annotation]	0.0778803	0.0540067	319	14022986	14025209
AGAP007525		coronin homolog [Source:VB Community Annotation]	0.0628416	0.0298677	500	47194890	47223805		AGAP004794		pancreatic triacylglycerol lipase [Source:VB Community Annotation]	0.18516	0.0515987	204	3596961	3598493		AGAP007104		farnesyl diphosphate synthase [Source:VB Community Annotation]	0.0845664	0.0534382	319	42784519	42792836
AGAP007655	bw	protein brown [Source:VB Community Annotation]	0.0824756	0.0291082	636	48781608	48784585		AGAP005001	GPRNNA17	putative GPCR class a orphan receptor 17 [Source:VB Community Annotation]	0.120897	0.0515575	174	7755822	7763502		AGAP005283		Cat eye syndrome chromosome region, candidate 1 [Source:VB Community Annotation]	0.0668104	0.0529344	457	13624375	13626179
AGAP013141			0.0381998	0.0289013	57	12538777	12539028		AGAP005014			0.0723457	0.0508305	453	8297037	8299619		AGAP005515		Fatty acyl-CoA reductase [Source:UniProtKB/TrEMBL;Acc:Q7Q745]	0.0992474	0.0529118	228	16540374	16544817
AGAP007123		sarcosine dehydrogenase [Source:VB Community Annotation]	0.0545849	0.0288975	717	43053485	43057667		AGAP004874			0.0935669	0.0499031	446	4821176	4825510		AGAP005584		protein fat-free homolog [Source:VB Community Annotation]	0.0790732	0.0527934	529	17420791	17423473
AGAP007596		septin 7 [Source:VB Community Annotation]	0.0653471	0.0283265	479	48103809	48119441		AGAP005037		Coiled-coil domain-containing protein AGAP005037 [Source:UniProtKB/Swiss-Prot;Acc:Q7PQ25]	0.0836998	0.0496653	443	8668402	8700721		AGAP005342		malate synthase [Source:VB Community Annotation]	0.0674178	0.0527256	471	14288478	14291180
AGAP007523		myosin heavy chain [Source:VB Community Annotation]	0.0604015	0.0281658	1207	47149991	47187591		AGAP004886		microtubule-associated protein, RP/EB family [Source:VB Community Annotation]	0.124512	0.0492492	97	4956109	4968464		AGAP005418		aminoacyl tRNA synthase complex-interacting multifunctional protein 2 [Source:VB Community Annotation]	0.108404	0.0525563	330	15361091	15362969
AGAP004731		secretory phospholipase A2 [Source:VB Community Annotation]	0.152727	0.0278499	21	2867519	2886486		AGAP005042			0.0732792	0.048918	653	8751403	8758975		AGAP005680		PAB-dependent poly(A)-specific ribonuclease subunit 3 [Source:VB Community Annotation]	0.0597249	0.0521714	450	18675462	18680046
AGAP005544		amyloid beta precursor protein binding protein 1 [Source:VB Community Annotation]	0.0482681	0.0278303	328	16878346	16880345		AGAP004853		Ral GEF with PH domain and SH3-binding motif 1 [Source:VB Community Annotation]	0.0873824	0.0486959	221	4476401	4479536		AGAP005415		FtsJ methyltransferase domain-containing protein 1 [Source:VB Community Annotation]	0.0997026	0.052102	715	15341217	15343454
AGAP007478			0.0651726	0.0277154	1052	46836246	46839909		AGAP004804			0.166724	0.0480379	158	3749873	3750905		AGAP005496	LRIM12	leucine-rich immune protein (Short) [Source:VB Community Annotation]	0.0719328	0.0517463	346	16215221	16217360
AGAP007238		acyl-coenzyme A thioesterase 13 [Source:VB Community Annotation]	0.0856373	0.0276047	115	44505488	44506731		AGAP004799			0.138366	0.0475676	80	3720848	3721878		AGAP005394			0.0788137	0.0514489	607	14913182	14918431
AGAP007372			0.0545676	0.027303	202	46135109	46135851		AGAP004825			0.13401	0.0472674	533	3992274	3996433		AGAP005408			0.0848855	0.0511031	329	15189217	15208857
AGAP005397			0.0627587	0.027032	105	14986775	14988637		AGAP005096			0.0861862	0.047168	480	9978240	10024330		AGAP004819		receptor expression-enhancing protein 5 [Source:VB Community Annotation]	0.15133	0.0510742	43	3860781	3870396
AGAP028270			0.024088	0.0268428	21	0	0		AGAP005007		kelch domain containing 4 [Source:VB Community Annotation]	0.0542246	0.0469333	388	7816277	7818115		AGAP005133			0.0901729	0.0509353	608	10347397	10353265
AGAP028210	SRPN13	serine protease inhibitor (serpin) 13 [Source:VB Community Annotation]	0.0945671	0.0254338	57	8804109	8809033		AGAP005033		U3 small nucleolar RNA-associated protein 20 [Source:VB Community Annotation]	0.0741342	0.0458612	2549	8628215	8638510		AGAP007074			0.106663	0.0509258	142	42200171	42202880
AGAP005620	ATT	attacin anti-microbial peptide [Source:VB Community Annotation]	0.03988	0.0253522	110	17932982	17933710		AGAP004881		bestrophin 2,3,4 [Source:VB Community Annotation]	0.0819039	0.0448625	287	4925706	4932269		AGAP005156			0.0680867	0.0508962	578	10651450	10734138
AGAP007209		Tetraspanin [Source:UniProtKB/TrEMBL;Acc:Q7PTA7]	0.0676155	0.0248784	133	44331116	44343426		AGAP004793		ornithine--oxo-acid transaminase [Source:VB Community Annotation]	0.184048	0.0448156	199	3585262	3590507		AGAP007221			0.0708909	0.050694	1010	44391214	44398585
AGAP007599		monolysocardiolipin acyltransferase [Source:VB Community Annotation]	0.0544669	0.024828	174	48133715	48137634		AGAP004812		calcium-independent phospholipase A2 [Source:VB Community Annotation]	0.141683	0.0436959	263	3803320	3807311		AGAP005412			0.105139	0.0506326	744	15334739	15336948
AGAP007699		GTP-binding nuclear protein Ran [Source:VB Community Annotation]	0.0406004	0.0247418	60	49132118	49135038		AGAP004808		protease m1 zinc metalloprotease [Source:VB Community Annotation]	0.143685	0.0415119	412	3790242	3793167		AGAP005206			0.0642764	0.0504237	156	12222491	12223348
AGAP005564		transcription factor CP2 and related proteins [Source:VB Community Annotation]	0.0528233	0.0247029	615	17101402	17247167		AGAP004993		laminin subunit alpha [Source:VB Community Annotation]	0.0737434	0.0409143	1688	7592420	7608179		AGAP005641			0.0986607	0.0504004	79	18132154	18165156
AGAP007701	Cbc	Protein CLP1 homolog [Source:UniProtKB/Swiss-Prot;Acc:Q7QJW7]	0.0415868	0.0245556	56	49136681	49138141		AGAP005035		DNA helicase INO80 [Source:VB Community Annotation]	0.078794	0.0403526	690	8651922	8659157		AGAP005523		small nuclear ribonucleoprotein B and B' [Source:VB Community Annotation]	0.0756316	0.0503996	101	16609746	16610893
AGAP007656			0.0645094	0.0239213	452	48793341	48795141		AGAP005017			0.0627679	0.0388025	480	8324708	8327190		AGAP004943			0.0929693	0.0502017	208	6525703	6539076
AGAP007486			0.050275	0.0238482	273	46862333	46863793		AGAP005008			0.0645064	0.0366246	336	7820730	7916840		AGAP004988			0.0667231	0.0501964	238	7550405	7551445
AGAP007211		RNA (guanine-9-)-methyltransferase domain-containing protein 1 [Source:VB Community Annotation]	0.0475373	0.023671	406	44361226	44363081		AGAP004817	lig	Protein lingerer [Source:UniProtKB/Swiss-Prot;Acc:Q7PMS9]	0.145338	0.0359759	384	3843984	3852663		AGAP005336		SWI/SNF-related matrix-associated actin-dependent regulator of chromatin subfamily D member 1 [Source:VB Community Annotation]	0.0819849	0.0501035	241	14237025	14239080
AGAP007324			0.0589358	0.0230652	70	45351216	45352204		AGAP004856		palmitoyltransferase ZDHHC16 [Source:VB Community Annotation]	0.0989408	0.0347081	150	4495104	4496644		AGAP005296		U11/U12 small nuclear ribonucleoprotein 65 kDa protein [Source:VB Community Annotation]	0.0759641	0.0499002	440	13802954	13804177
AGAP006753			0.0973961	0.0226816	7	0	0		AGAP004734			0.231322	0.0334295	170	2920492	2930688		AGAP028341			0.342484	0.049846	9	0	0
AGAP005005			0.0514793	0.0225622	142	7794965	7806455		AGAP005040		RILP-like protein-like protein [Source:VB Community Annotation]	0.0964485	0.0324505	246	8710708	8712165		AGAP007266		solute carrier family 25, member [Source:VB Community Annotation]	0.0719434	0.0495424	306	44792382	44792453
AGAP005443	tRNA-Gly		0.0186883	0.0213098	13	15482362	15482432		AGAP005113		Thiamine pyrophosphate carrier [Source:VB Community Annotation]	0.0830841	0.0322578	180	10229604	10232219		AGAP005618		1,2-dihydroxy-3-keto-5-methylthiopentene dioxygenase [Source:UniProtKB/TrEMBL;Acc:Q7Q6X6]	0.0691895	0.049442	169	17919178	17921262
AGAP007500		lachesin [Source:VB Community Annotation]	0.0515866	0.0210522	251	46930313	46956580		AGAP005000			0.0951181	0.0306535	194	7753288	7754369		AGAP007279			0.0770482	0.049034	571	44979581	44984097
AGAP013675	U12	U12 minor spliceosomal RNA [Source:RFAM;Acc:RF00007]	0.0272785	0.0205774	60	19670508	19670689		AGAP004803			0.173752	0.0301997	116	3747632	3749568		AGAP013037			0.139176	0.0490162	386	48982357	48985835
AGAP005095		actin beta/gamma 1 [Source:VB Community Annotation]	0.0678035	0.0201022	75	9969229	9971786		AGAP004823		sprouty [Source:VB Community Annotation]	0.0868581	0.0300666	291	3915261	3917699		AGAP005366		serine/arginine repetitive matrix protein 1 [Source:VB Community Annotation]	0.0891712	0.0489796	1139	14660703	14666613
AGAP007353		phosphatidylinositol transfer protein SEC14 [Source:VB Community Annotation]	0.0601777	0.0195942	307	46005576	46006657		AGAP004981	PPO4	prophenoloxidase 4 [Source:VB Community Annotation]	0.0639779	0.0260797	245	7503372	7505945		AGAP007485			0.0961809	0.0487904	166	46857659	46859363
AGAP007398		mitochondrial inner membrane protease subunit 2 [Source:VB Community Annotation]	0.0487888	0.0195399	125	46317686	46318689		AGAP005044			0.0611193	0.0258387	157	8787248	8791505		AGAP005417		protein singed wings 2 [Source:VB Community Annotation]	0.10115	0.0487477	335	15358097	15360794
AGAP007615		Rad and Gem related GTP binding protein 1 [Source:VB Community Annotation]	0.051063	0.0190097	409	48283502	48307565		AGAP004820		RNA 3'-terminal phosphate cyclase [Source:VB Community Annotation]	0.122976	0.0256063	242	3870994	3872609		AGAP005525			0.0652002	0.0487416	916	16614051	16648658
AGAP005603		zinc finger protein 706 [Source:VB Community Annotation]	0.0241304	0.0186102	15	17802271	17803028		AGAP004961			0.0644651	0.025364	492	7209866	7213320		AGAP007101			0.0821615	0.0486862	666	42685570	42687946
AGAP007550		carbonic anhydrase [Source:VB Community Annotation]	0.062809	0.0183995	334	47525155	47535554		AGAP005049		coiled-coil domain-containing protein 53 [Source:VB Community Annotation]	0.0718734	0.0238247	133	8821111	8821771		AGAP005572			0.0658004	0.0486842	405	17331178	17333092
AGAP007343	LYSC2	C-type lysozyme [Source:VB Community Annotation]	0.0725573	0.0182041	142	45975679	45976926		AGAP004970			0.0553036	0.0217578	267	7322613	7338636		AGAP005346			0.104741	0.0484716	446	14370198	14374526
AGAP007392		peptidyl-prolyl isomerase H (cyclophilin H) [Source:VB Community Annotation]	0.0512308	0.0178949	108	46284102	46285487		AGAP004818	mRpS16	28S ribosomal protein S16, mitochondrial [Source:VB Community Annotation]	0.14115	0.0178592	73	3858864	3859471		AGAP005391		ATP-dependent RNA helicase DDX20 [Source:VB Community Annotation]	0.0811897	0.0479969	843	14897966	14902000
AGAP007651		growth arrest and DNA-damage-inducible protein [Source:VB Community Annotation]	0.0553834	0.0168638	176	48754066	48754967											AGAP007133			0.067933	0.0477987	1757	43210644	43309832
AGAP004807	GALE7	galectin 7 [Source:VB Community Annotation]	0.0149174	0.0165297	13	3780412	3781204											AGAP005694			0.328606	0.0476891	10	0	0
AGAP007603			0.0535191	0.016365	493	48156084	48157629											AGAP005285			0.0650197	0.0470599	3088	13637835	13658562
AGAP007220		DNA-directed RNA polymerase III subunit RPC9 [Source:VB Community Annotation]	0.0418489	0.0162617	126	44384829	44389094											AGAP005654		Nitric oxide synthase-interacting protein homolog [Source:UniProtKB/TrEMBL;Acc:Q7Q6V1]	0.0795982	0.0469616	230	18310062	18311366
AGAP007730			0.0673536	0.016183	125	49350316	49356343											AGAP005398			0.0865218	0.0469308	147	15016928	15020798
AGAP007150			0.0552655	0.0157547	21	43582656	43582990											AGAP005399			0.0765618	0.0467892	856	15035025	15038781
AGAP007401			0.0349562	0.0150536	58	46324031	46327404											AGAP005010			0.0603488	0.0467769	327	7973481	8020949
AGAP007704		peptidyl-prolyl cis-trans isomerase SDCCAG10 [Source:VB Community Annotation]	0.0680968	0.0149817	117	49140256	49141970											AGAP007094			0.0897081	0.0466069	414	42562679	42564294
AGAP007657		syndecan 2 [Source:VB Community Annotation]	0.049892	0.0149589	159	48797388	48815524											AGAP005269			0.0593209	0.0463564	1187	13495891	13500324
AGAP007700		N-acetylneuraminate lyase [Source:VB Community Annotation]	0.0511685	0.0148921	206	49135467	49137603											AGAP005609		ADP-ribosylation factor GTPase-activating protein 2/3 [Source:VB Community Annotation]	0.0703732	0.0459956	450	17833846	17837159
AGAP005050		interferon-stimulated gene 20 kDa protein [Source:VB Community Annotation]	0.056926	0.0146764	17	8822786	8823934											AGAP005483		transcription factor grauzone [Source:VB Community Annotation]	0.083027	0.0459063	121	16086488	16088224
AGAP007088		peptidyl-prolyl cis-trans isomerase B (cyclophilin B) [Source:VB Community Annotation]	0.0438804	0.0144983	123	42413501	42415480											AGAP005244			0.0614912	0.0457451	456	12782149	12840793
AGAP005098		F-type H+-transporting ATPase subunit epsilon [Source:VB Community Annotation]	0.0663955	0.0143106	61	10059627	10059806											AGAP005745			0.0581589	0.0456454	554	20169939	20172174
AGAP005766			0.0158539	0.0140812	14	20376395	20378246											AGAP007068		RING finger protein 113A [Source:VB Community Annotation]	0.137155	0.0455615	273	42163507	42164602
AGAP007522		Adaptor-related protein complex 3, sigma 1 subunit [Source:VB Community Annotation]	0.085827	0.0130569	98	47142923	47144020											AGAP007684		Tubulointerstitial nephritis antigen [Source:VB Community Annotation]	0.111941	0.0455265	243	49013496	49033316
AGAP007297		NADH dehydrogenase (ubiquinone) 1 beta subcomplex 5 [Source:VB Community Annotation]	0.0670772	0.0129021	122	45066291	45067164											AGAP007625			0.0813275	0.0455088	160	48384753	48385650
AGAP007552			0.0765919	0.0128339	292	47538117	47540972											AGAP005295		evolutionarily conserved signaling intermediate in Toll pathways [Source:VB Community Annotation]	0.0763904	0.0454237	317	13801354	13802660
AGAP007407	CTLMA4	C-type lectin (CTL) - mannose binding [Source:VB Community Annotation]	0.0216062	0.0126914	26	46343669	46344488											AGAP005531		programmed cell death 6-interacting protein [Source:VB Community Annotation]	0.0706181	0.0453677	649	16664221	16667464
AGAP005377			0.0778485	0.0125418	119	14728293	14728858											AGAP005080		Ribulose-phosphate 3-epimerase [Source:UniProtKB/TrEMBL;Acc:Q7Q9R5]	0.0909544	0.0452297	147	9757386	9758459
AGAP007558			0.0828844	0.012528	20	47556815	47558944											AGAP005293		beta-tubulin isotype I [Source:VB Community Annotation]	0.0706064	0.0452294	212	13791811	13796657
AGAP007529			0.0675766	0.0123942	131	47225504	47228697											AGAP005345			0.0764446	0.0451453	584	14340826	14343510
AGAP005674		Miple [Source:VB Community Annotation]	0.0517101	0.0120432	91	18555848	18613450											AGAP007143			0.0876003	0.0450799	1815	43565366	43573709
AGAP005569		casein kinase II subunit alpha [Source:VB Community Annotation]	0.0518443	0.0111503	117	17320615	17321803											AGAP005473			0.0761346	0.0450703	461	16068087	16069792
AGAP004994		Krueppel-like factor 5 [Source:VB Community Annotation]	0.0370892	0.0109695	18	7622152	7622776											AGAP007203		DE-cadherin [Source:VB Community Annotation]	0.075376	0.0449547	448	44275491	44300623
AGAP004702			0.338834	0.0109669	4	2163142	2164726											AGAP007616			0.0689179	0.0448653	1013	48329865	48333814
AGAP005090	tRNA-Glu		0.0872668	0.0108449	18	9892709	9892780											AGAP005148			0.0775575	0.0447929	153	10575676	10577666
AGAP007317			0.0446946	0.0103299	153	45323034	45330314											AGAP005498		phospholipid scramblase 2 [Source:VB Community Annotation]	0.0852886	0.0444772	202	16235991	16255422
AGAP007286	Obp48	odorant-binding protein 48 [Source:VB Community Annotation]	0.0494375	0.0103025	148	45008928	45009814											AGAP005643		E3 ubiquitin-protein ligase RFWD3 [Source:VB Community Annotation]	0.0738284	0.0444472	508	18166375	18168796
AGAP007543	TPX3	thioredoxin peroxidase 3 [Source:VB Community Annotation]	0.0360372	0.0101467	185	47438235	47439649											AGAP007084			0.0785968	0.0444044	352	42280404	42282090
AGAP028294			0.0331532	0.0100709	8	0	0											AGAP005632		gamma-soluble NSF attachment protein [Source:VB Community Annotation]	0.0883728	0.0441258	75	18017837	18019248
AGAP004821	tRNA-Lys		0.00391807	0.00994822	6	3876688	3876760											AGAP007186			0.0723653	0.0440476	2364	44107541	44122327
AGAP007694	tRNA-Lys		0.00909104	0.00989691	8	49093506	49093578											AGAP007394		protein AATF/BFR2 [Source:VB Community Annotation]	0.0737688	0.0438788	506	46289025	46290628
AGAP028278			0.00565223	0.00968907	10	0	0											AGAP005575		gamma-tubulin complex component 2 [Source:VB Community Annotation]	0.0771526	0.0437916	569	17339766	17343861
AGAP007364			0.0132702	0.00937123	18	46081006	46083026											AGAP005604	Med20	Mediator of RNA polymerase II transcription subunit 20 [Source:UniProtKB/Swiss-Prot;Acc:Q7Q6Y4]	0.0722381	0.0436722	123	17803558	17804284
AGAP007643		Tyrosine 3-monooxygenase/tryptophan 5-monooxygenase activation protein, beta polypeptide 2 [Source:VB Community Annotation]	0.0995754	0.00897993	62	48608644	48628119											AGAP007155			0.046102	0.0435263	127	43592241	43592676
AGAP005590			0.0580172	0.00893824	6	0	0											AGAP007294	IAP1	inhibitor of apoptosis 1 [Source:VB Community Annotation]	0.0639098	0.0434266	217	45037910	45039286
AGAP028321			0.0580172	0.00893824	6	0	0											AGAP007237	HPX4	heme peroxidase 4 [Source:VB Community Annotation]	0.0603131	0.0434066	1347	44471352	44503960
AGAP013567			0.019681	0.00885113	12	0	0											AGAP005238		facilitated glucose transporter (solute carrier family 2) [Source:VB Community Annotation]	0.0696089	0.0433762	349	12704418	12707969
AGAP005445		Ras-related C3 botulinum toxin substrate [Source:VB Community Annotation]	0.0244764	0.0085671	78	15541967	15546680											AGAP005158		adenosine deaminase [Source:VB Community Annotation]	0.0667422	0.0432378	347	10768635	10770047
AGAP007597			0.0701048	0.00849197	129	48130752	48131472											AGAP005371	COEBE2C	carboxylesterase beta esterase [Source:VB Community Annotation]	0.091746	0.0430163	559	14711919	14713741
AGAP004951	Or32	odorant receptor 32 [Source:VB Community Annotation]	0.00168559	0.00843241	1	7150386	7151754											AGAP005536		Phosphodiesterase [Source:UniProtKB/TrEMBL;Acc:Q7PNP5]	0.0683952	0.0425524	691	16799714	16839731
AGAP005436	tRNA-Arg		0.00168559	0.00843241	1	15468218	15468290											AGAP005128		elongation factor Tu [Source:VB Community Annotation]	0.100562	0.0424953	280	10336780	10338354
AGAP007249	Flightin		0.0701807	0.00826414	65	44638197	44642288											AGAP005479		transcription factor grauzone [Source:VB Community Annotation]	0.0728371	0.0422861	518	16078708	16080239
AGAP007673			0.016709	0.00760974	84	48908133	48909901											AGAP005651		Cytoplasmic tRNA 2-thiolation protein 2 [Source:UniProtKB/Swiss-Prot;Acc:A0NEF7]	0.0690627	0.0421904	388	18273270	18274769
AGAP013582			0.0143224	0.00667878	11	0	0											AGAP007348		coiled-coil domain-containing protein 102A [Source:VB Community Annotation]	0.0698995	0.0421085	610	45981854	45986668
AGAP005086			0.0828054	0.00660674	8	0	0											AGAP005237		facilitated glucose transporter (solute carrier family 2) [Source:VB Community Annotation]	0.0680149	0.0419951	293	12697521	12704057
AGAP005403	aga-mir-9a		0.0910216	0.00660371	7	15089290	15089370											AGAP007604			0.0800876	0.0419638	360	48158942	48160192
AGAP004962		cyclin B [Source:VB Community Annotation]	0.050511	0.00658592	15	7214193	7216073											AGAP005551			0.0561651	0.0419251	706	16972792	16975845
AGAP004717			0.0864096	0.00623804	10	2643650	2679635											AGAP005410		peptide alpha-N-acetyltransferase [Source:VB Community Annotation]	0.0794081	0.0418648	122	15211390	15213382
AGAP028301	mir-286	microRNA mir-286 [Source:RFAM;Acc:RF00789]	0.00140146	0.00613132	6	3537476	3537552											AGAP007661		tRNA uridine 5-carboxymethylaminomethyl modification enzyme [Source:VB Community Annotation]	0.0728908	0.0415663	725	48850611	48852998
AGAP028334			0.00140146	0.00613132	6	0	0											AGAP005141			0.0753153	0.0410327	405	10468015	10469971
AGAP007056	SIFa	SIFamide [Source:VB Community Annotation]	0.00993969	0.00565326	17	41904985	41905713											AGAP005279		Rho-type gtpase activating protein [Source:VB Community Annotation]	0.0609089	0.040814	1076	13548501	13587620
AGAP007438			0.00312937	0.00564117	10	0	0											AGAP007514			0.0651248	0.0405271	515	47113511	47115461
AGAP005157	tRNA-Lys		0.0150934	0.00515326	7	10738148	10738220											AGAP005630		transitional endoplasmic reticulum ATPase [Source:VB Community Annotation]	0.0626804	0.0405205	423	18009937	18015089
AGAP028309			0.0392076	0.00504487	10	0	0											AGAP007708			0.0568034	0.0403939	120	49151409	49152896
AGAP007213		mitogen-activated protein-binding protein-interacting protein [Source:VB Community Annotation]	0.0448358	0.00498232	83	44367385	44367839											AGAP007163		3',5'-cyclic-nucleotide phosphodiesterase [Source:VB Community Annotation]	0.0713559	0.0403708	572	43619494	43706887
AGAP004814			0.0359875	0.00478225	27	3825668	3826851											AGAP007498	IR75k	ionotropic receptor IR75k [Source:VB Community Annotation]	0.0997706	0.0402031	630	46923249	46925420
AGAP013138			0.00753425	0.00474954	29	47886605	47886871											AGAP007295		protein KRI1 [Source:VB Community Annotation]	0.0722731	0.0398203	692	45062787	45065377
AGAP005439	tRNA-Gly		0.00445882	0.0046479	7	15473200	15473270											AGAP007312			0.0723946	0.0396981	128	45308149	45310059
AGAP007268	tRNA-Val		0.00373274	0.00424691	14	44801195	44802739											AGAP007129			0.0861878	0.0396474	1854	43112100	43124434
AGAP007073			0.0111942	0.00418999	12	42195499	42198207											AGAP007110		protein vein [Source:VB Community Annotation]	0.117483	0.039609	460	42914490	42939104
AGAP005764			0.036732	0.00413276	15	20355871	20357135											AGAP007215		phosphoacetylglucosamine mutase [Source:VB Community Annotation]	0.0543324	0.0395472	451	44369741	44371801
AGAP028264			0.00733032	0.00402683	11	0	0											AGAP007646			0.0700917	0.0394383	583	48666051	48671376
AGAP028303			0.00733032	0.00402683	11	0	0											AGAP005235			0.0529742	0.0394298	399	12666575	12685002
AGAP007075			0.00408733	0.00381259	3	42203909	42207185											AGAP005516			0.0819868	0.0393736	314	16554936	16558482
AGAP007350	tRNA-Val		0.0329339	0.00348528	4	45999160	45999232											AGAP005613			0.0796922	0.0392528	288	17851787	17853008
AGAP005726	tRNA-Ala		0.00950033	0.00270643	37	19729816	19729887											AGAP007592		kinesin family member [Source:VB Community Annotation]	0.0769793	0.0392511	1388	48060644	48082917
AGAP028290			0.00637952	0.0023585	13	0	0											AGAP007465			0.272049	0.0390435	322	46727629	46728828
AGAP005579	aga-mir-281		0.0163166	0.00226581	6	17362421	17362522											AGAP005381		hexosaminidase [Source:VB Community Annotation]	0.0674854	0.0390371	524	14832803	14835786
AGAP005767			0.00123642	0.00209397	5	20381434	20383915											AGAP007342		homeodomain interacting protein kinase [Source:VB Community Annotation]	0.0657367	0.0388758	794	45911420	45932891
AGAP005602		zinc finger protein 706 [Source:VB Community Annotation]	0.00910769	0.00208522	14	17801168	17802186											AGAP007573		RAD54-like protein 2 [Source:VB Community Annotation]	0.0744893	0.0388115	2385	47776621	47786534
AGAP013647			0.00626506	0.00178072	4	0	0											AGAP007533		DNA polymerase theta [Source:VB Community Annotation]	0.072793	0.0388042	1978	47257183	47263554
AGAP013619			0.00266575	0.00173858	2	0	0											AGAP005332	CTLMA6	C-type lectin (CTL) - mannose binding [Source:VB Community Annotation]	0.0625822	0.0387814	161	14192506	14231241
AGAP006693			-0.00278866	0.00161986	3	0	0											AGAP005565			0.0625474	0.038717	550	17302743	17304872
AGAP007153			0.0012663	0.00157589	3	43586706	43588777											AGAP005348			0.0881549	0.038614	345	14381212	14382682
AGAP007351	tRNA-Val		0.00168725	0.00143178	12	46001403	46001475											AGAP007374		glucuronosyltransferase [Source:VB Community Annotation]	0.082512	0.0384828	515	46153134	46155302
AGAP028318			0.0167386	0.00141519	4	0	0											AGAP007107		DnaJ homolog subfamily B member 4 [Source:VB Community Annotation]	0.0936438	0.0383555	224	42819885	42821706
AGAP004680			0.00423129	0.000890698	3	271285	271815											AGAP007172		translation initiation factor 4E [Source:VB Community Annotation]	0.0795007	0.0383224	171	43817727	43821466
AGAP007222	tRNA-Ser		-0.000601233	0.00072815	15	44400916	44400997											AGAP005389			0.0790751	0.0382802	322	14852353	14853409
AGAP007428			0.00600518	0.000676026	18	0	0											AGAP005229			0.0663863	0.0382365	276	12548780	12558471
AGAP007555	tRNA-Glu		0.00160831	0.000398365	4	47548690	47548761											AGAP007106		ubiquitin carboxyl-terminal hydrolase 47 [Source:VB Community Annotation]	0.0912781	0.0382138	1060	42800362	42817607
AGAP005554	tRNA-Glu		0.000195382	0.000365534	16	16997688	16997759											AGAP007513			0.0913617	0.0381968	462	47111200	47112840
AGAP005452			0.0067934	0.000234324	9	0	0											AGAP005621		NADH dehydrogenase (ubiquinone) 1 alpha subcomplex 5 [Source:VB Community Annotation]	0.0685994	0.0380228	98	17933699	17934601
AGAP007449	tRNA-Glu		0.00549865	0.000228529	8	46629471	46629542											AGAP013280		calcium and integrin-binding protein 2 [Source:VB Community Annotation]	0.0682061	0.0379006	156	16610937	16612116
AGAP006695			0.00511555	0.0002071	25	0	0											AGAP005633			0.0689774	0.0375971	900	18037371	18044208
AGAP004927	tRNA-Val		0.00363282	0.000158832	4	6105713	6105785											AGAP007474		Talin-1 [Source:VB Community Annotation]	0.0796935	0.0375865	1980	46754148	46767650
AGAP005085			0.00333576	8.99e-05	2	0	0											AGAP007309		succinate dehydrogenase (ubiquinone) iron-sulfur subunit [Source:VB Community Annotation]	0.0665831	0.0374044	185	45256867	45259724
AGAP005089	tRNA-Met		0.00102972	-1.95e-05	10	9892294	9892366											AGAP005319			0.0715695	0.0373877	342	14029963	14031822
AGAP007267	tRNA-Gly		-0.00296044	-0.000127952	12	44797285	44797357											AGAP007488			0.0621864	0.0372566	463	46866898	46870063
AGAP028281			0.00165674	-0.000169878	2	0	0											AGAP005644		Neurotactin [Source:VB Community Annotation]	0.0521401	0.0370404	761	18171713	18174890
AGAP028320			0.00165674	-0.000169878	2	0	0											AGAP007314			0.0485136	0.0369723	132	45313991	45315475
AGAP005367			0.00175781	-0.000635343	14	0	0											AGAP005744	LRIM26	leucine-rich immune protein (Coil-less) [Source:VB Community Annotation]	0.0769662	0.0368691	372	20167021	20168922
AGAP006326			-0.00124985	-0.000652866	10	0	0											AGAP007089			0.0643157	0.0364769	846	42428859	42436328
AGAP007360	tRNA-Val		0.0430389	-0.000813276	14	46052072	46052144											AGAP007178			0.0674684	0.0364	353	43909028	43910731
AGAP007352	tRNA-Val		0.00150483	-0.000967597	4	46003647	46003719											AGAP007182			0.0638318	0.0360649	375	44081860	44083237
AGAP005454	CPR13	cuticular protein RR-1 family 13 [Source:VB Community Annotation]	-0.00136728	-0.0010586	3	15728012	15728452											AGAP005541		protein Jumonji [Source:VB Community Annotation]	0.0712532	0.0358861	2271	16860344	16868999
AGAP007433			0.000313006	-0.00109798	7	0	0											AGAP007149			0.103628	0.0357944	91	43581656	43581982
AGAP007261	tRNA-Lys		-0.0010733	-0.00156534	6	44765598	44766548											AGAP005546			0.0615042	0.0357755	1432	16925109	16947167
AGAP007695	tRNA-Gln		0.000342647	-0.00156535	3	49093932	49094003											AGAP005124		Aldehyde dehydrogenase [Source:UniProtKB/TrEMBL;Acc:Q7PQ09]	0.0766954	0.0356269	221	10257652	10269142
AGAP007260			0.00213496	-0.00161455	6	44764615	44764687											AGAP005567		bone morphogenetic protein receptor type-2 [Source:VB Community Annotation]	0.0666739	0.0355157	787	17309027	17316195
AGAP013557	U6	U6 spliceosomal RNA [Source:RFAM;Acc:RF00026]	0.00676106	-0.00181135	3	44242678	44242784											AGAP007563			0.0711925	0.0355094	11644	47631652	47716615
AGAP006476			0.00337283	-0.00181135	3	0	0											AGAP005624		mitochondrial inner membrane protein COX18 [Source:VB Community Annotation]	0.0569924	0.0354194	287	17947266	17949488
AGAP007557			0.00164394	-0.00181135	1	47556039	47556638											AGAP007524		Suppression of tumorigenicity [Source:VB Community Annotation]	0.0562427	0.0353369	326	47191856	47193709
AGAP004965		DNA polymerase epsilon subunit 4 [Source:VB Community Annotation]	-0.00127103	-0.00181135	2	7278148	7288812											AGAP007307		Rap guanine nucleotide exchange factor (GEF) 4 [Source:VB Community Annotation]	0.0647337	0.0352701	582	45185036	45252048
AGAP007425			-0.00127103	-0.00181135	1	0	0											AGAP005376			0.0866332	0.0352477	138	14726207	14728132
AGAP007437			-0.0032315	-0.00181135	3	0	0											AGAP005375		nonsense-mediated mRNA decay protein [Source:VB Community Annotation]	0.0619811	0.0352056	278	14724450	14726177
																		AGAP007241			0.0644826	0.0348175	281	44511157	44512706
																		AGAP007584			0.0654674	0.0347603	541	47820074	47834699
																		AGAP007138		Wurst [Source:VB Community Annotation]	0.0910285	0.0344839	349	43552885	43555934
																		AGAP007254		ribosome biogenesis protein UTP30 [Source:VB Community Annotation]	0.0631488	0.034406	583	44696931	44698576
																		AGAP005104			0.0747442	0.0343757	149	10146126	10147355
																		AGAP005365		ribosome biogenesis protein BRX1 [Source:VB Community Annotation]	0.0600762	0.0343228	308	14658769	14660171
																		AGAP007202			0.0490589	0.034173	273	44269904	44270752
																		AGAP005369			0.0687565	0.034143	719	14698778	14706996
																		AGAP007311			0.0684204	0.0340209	788	45265943	45268624
																		AGAP007582			0.066771	0.0340177	1448	47809364	47813287
																		AGAP007685			0.0807811	0.0339412	1539	49048109	49054033
																		AGAP005519			0.071466	0.0337548	564	16587327	16589130
																		AGAP005619			0.0729148	0.033708	506	17923835	17928180
																		AGAP005396			0.0694264	0.0331678	442	14974487	14977568
																		AGAP007512		phosphatidylinositol 4-kinase [Source:VB Community Annotation]	0.0582765	0.0331105	1561	47076753	47106985
																		AGAP007624			0.0845925	0.032965	256	48381924	48383549
																		AGAP007676			0.0885051	0.0328995	855	48943999	48946851
																		AGAP007491		Sulfhydryl oxidase [Source:UniProtKB/TrEMBL;Acc:Q5TWZ0]	0.0661877	0.0328085	592	46899435	46903683
																		AGAP005528			0.0896662	0.0327443	173	16649975	16651754
																		AGAP005305			0.0639437	0.0326921	794	13900618	13906104
																		AGAP007395		DIS3-like exonuclease 2 [Source:UniProtKB/TrEMBL;Acc:Q7QJB5]	0.0533098	0.0325066	1231	46291244	46294968
																		AGAP007585			0.0650662	0.0324388	727	47839530	47881589
																		AGAP007640			0.0707393	0.0322973	2759	48579449	48589292
																		AGAP007530			0.0586567	0.0322787	1035	47233019	47240278
																		AGAP005242			0.0465777	0.0322517	495	12721454	12727400
																		AGAP007154			0.0675218	0.032087	131	43590075	43590585
																		AGAP007109			0.0566503	0.0320015	483	42860665	42862101
																		AGAP007108		multiple PDZ domain protein [Source:VB Community Annotation]	0.0571879	0.0319114	812	42825338	42829315
																		AGAP007251		Late trypsin [Source:VB Community Annotation]	0.0455635	0.0316666	350	44659094	44660035
																		AGAP007423		chromosome transmission fidelity protein 4 [Source:VB Community Annotation]	0.0711446	0.0314305	862	46561064	46565258
																		AGAP004982			0.0689709	0.0311682	268	7516057	7537302
																		AGAP007564			0.0879894	0.0311004	147	47719680	47723522
																		AGAP005655	CYC	cycle [Source:VB Community Annotation]	0.0794645	0.031051	260	18335094	18338289
																		AGAP007177	SPZ5	spaetzle-like cytokine 5 [Source:VB Community Annotation]	0.0518844	0.0309922	474	43862893	43864990
																		AGAP007675		dynein, axonemal heavy chain [Source:VB Community Annotation]	0.0752535	0.0308657	3339	48928933	48943191
																		AGAP005601			0.058236	0.0307395	804	17792416	17797332
																		AGAP007686		50 kDa dystrophin-associated glycoprotein [Source:VB Community Annotation]	0.101622	0.0307246	315	49055238	49060559
																		AGAP005600		sugar transporter ERD6-like 6 [Source:VB Community Annotation]	0.0588126	0.030659	365	17749157	17750909
																		AGAP005153		cysteine dioxygenase [Source:VB Community Annotation]	0.0889612	0.0305893	150	10600456	10604252
																		AGAP005362		NF-X1-type zinc finger protein NFXL1 [Source:VB Community Annotation]	0.0809811	0.0305636	785	14649450	14652355
																		AGAP007315			0.070269	0.0305554	207	45315917	45318113
																		AGAP007503		Ras-related protein Rab-1A [Source:VB Community Annotation]	0.070763	0.030526	1667	46973938	46983178
																		AGAP007483		Sugar transporter ERD6-like 4 [Source:VB Community Annotation]	0.0824206	0.0305017	415	46852123	46853808
																		AGAP007659			0.079122	0.0303789	607	48830023	48841516
																		AGAP007636		phosphatidate phosphatase LPIN [Source:VB Community Annotation]	0.0605455	0.030242	953	48524660	48537475
																		AGAP007335		E3 ubiquitin-protein ligase BRE1 [Source:VB Community Annotation]	0.0614671	0.030103	621	45643052	45646676
																		AGAP005635			0.0726164	0.0299238	577	18060479	18067863
																		AGAP007264		elongation of very long chain fatty acids protein 4 [Source:VB Community Annotation]	0.0653509	0.0298726	214	44774287	44775389
																		AGAP007605			0.0768447	0.0298557	1974	48163591	48172655
																		AGAP007578			0.077066	0.0298285	1140	47796760	47800788
																		AGAP007622	ANCE1	angiotensin-converting enzyme 1 [Source:VB Community Annotation]	0.0512955	0.0297596	806	48356752	48359307
																		AGAP007388		midasin [Source:VB Community Annotation]	0.0642225	0.0297007	5599	46254049	46272207
																		AGAP007515			0.0839226	0.0295145	238	47116116	47116999
																		AGAP005622		F-box protein 33 [Source:VB Community Annotation]	0.0688099	0.0293511	352	17935918	17938174
																		AGAP007507	mRpL48	39S ribosomal protein L48, mitochondrial [Source:VB Community Annotation]	0.0449501	0.0293471	188	46994794	46996585
																		AGAP004983			0.0706347	0.0293074	163	7537935	7541687
																		AGAP007536			0.0593565	0.0289276	509	47276808	47280127
																		AGAP007166		Lethal(2)denticleless [Source:VB Community Annotation]	0.053582	0.0288226	679	43752791	43755383
																		AGAP005123		nucleoside-diphosphate kinase [Source:VB Community Annotation]	0.0863858	0.0287155	109	10256621	10257383
																		AGAP007252		chymotrypsin-like protein [Source:VB Community Annotation]	0.0562792	0.0286945	221	44661593	44662510
																		AGAP007556			0.0547335	0.0286291	1357	47549851	47555651
																		AGAP005524			0.0789315	0.0285011	159	16611929	16613808
																		AGAP007255		mitochondrial oxaloacetate transport protein [Source:VB Community Annotation]	0.0588999	0.028296	258	44703554	44704638
																		AGAP007687		Oxysterol-binding protein [Source:UniProtKB/TrEMBL;Acc:Q7PT44]	0.0872088	0.0282648	229	49059328	49066857
																		AGAP007250			0.047252	0.0281321	261	44647173	44657449
																		AGAP007432			0.130385	0.028082	45	0	0
																		AGAP007608		MADS-box transcription enhancer factor 2, invertebrate [Source:VB Community Annotation]	0.0487841	0.0278696	339	48223479	48227357
																		AGAP005640		pre-mRNA-processing factor 6 [Source:VB Community Annotation]	0.0525603	0.0278562	609	18121372	18124666
																		AGAP005323		D-aspartate oxidase [Source:VB Community Annotation]	0.0625597	0.0276545	220	14057406	14073092
																		AGAP007581		glycerol kinase [Source:VB Community Annotation]	0.0563624	0.0275949	517	47805012	47807082
																		AGAP005566			0.0694771	0.0275639	411	17306920	17308326
																		AGAP007567		membrane bound O-acyltransferase domain containing 2a [Source:VB Community Annotation]	0.0787802	0.0275609	553	47729565	47757668
																		AGAP007336			0.0547202	0.0273862	1326	45691133	45698023
																		AGAP007516			0.056097	0.0272345	518	47117193	47118958
																		AGAP005585			0.0502853	0.0271961	130	17424809	17441217
																		AGAP005334	CTLMA2	C-type lectin (CTL) - mannose binding [Source:VB Community Annotation]	0.120541	0.0271652	98	14232533	14233424
																		AGAP007638		oligosaccharyltransferase complex subunit delta (ribophorin II) [Source:VB Community Annotation]	0.0556869	0.0271405	668	48540332	48542631
																		AGAP005110	Actincytosk		0.071773	0.0267978	144	10203864	10206481
																		AGAP007413			0.0747412	0.0267311	1273	46355948	46360275
																		AGAP004987			0.0748701	0.0266122	51	7545673	7546442
																		AGAP007452		neuronal guanine nucleotide exchange factor [Source:VB Community Annotation]	0.062497	0.0264911	2733	46638581	46673632
																		AGAP007105			0.0743196	0.0263063	681	42795728	42798687
																		AGAP007601			0.0822058	0.0262494	316	48147825	48149592
																		AGAP007617		bromodomain and PHD finger-containing protein 1 [Source:VB Community Annotation]	0.058292	0.0262383	904	48335792	48339648
																		AGAP007568		condensin complex subunit 3 [Source:VB Community Annotation]	0.0634682	0.026226	1349	47760436	47765112
																		AGAP007280			0.0619823	0.0261213	1855	44989406	44998017
																		AGAP007479		methylenetetrahydrofolate reductase (NADPH) [Source:VB Community Annotation]	0.068741	0.0259713	394	46844095	46845057
																		AGAP007327		E74-like factor 1/2/4 [Source:VB Community Annotation]	0.0609924	0.0259599	675	45425784	45588316
																		AGAP005571			0.0657715	0.0257725	433	17328861	17330699
																		AGAP007690		anaphase-promoting complex subunit 3 [Source:VB Community Annotation]	0.089552	0.0256676	528	49078686	49082247
																		AGAP007354		phosphatidylinositol transfer protein SEC14 [Source:VB Community Annotation]	0.0633029	0.025584	214	46008938	46011711
																		AGAP007417		E3 ubiquitin-protein ligase SHPRH [Source:VB Community Annotation]	0.0512948	0.0254447	1394	46521888	46526012
																		AGAP007185			0.0603761	0.0254185	579	44103459	44106496
																		AGAP005335	CTL4	C-type lectin (CTL) [Source:VB Community Annotation]	0.104413	0.0253431	125	14233403	14234307
																		AGAP007253		hippocampus abundant gene transcript 1 [Source:VB Community Annotation]	0.0397695	0.0251505	686	44666102	44672068
																		AGAP007519	mRpS22	28S ribosomal protein S22, mitochondrial [Source:VB Community Annotation]	0.0685026	0.024697	404	47128357	47129665
																		AGAP007180			0.0526296	0.024669	1786	44029784	44052643
																		AGAP005751		glucosyl/glucuronosyl transferases [Source:VB Community Annotation]	0.0635262	0.0245625	532	20203142	20205319
																		AGAP007674		GIPC PDZ domain containing family, member 2 [Source:VB Community Annotation]	0.0918816	0.024527	166	48915809	48925944
																		AGAP007664		coiled-coil domain-containing protein 34 [Source:VB Community Annotation]	0.0814384	0.0239979	353	48862290	48863652
																		AGAP007181		supervillin [Source:VB Community Annotation]	0.055591	0.02395	1118	44060524	44070813
																		AGAP007660		synaptic vesicle 2-related protein [Source:VB Community Annotation]	0.0668603	0.0237523	318	48848500	48850290
																		AGAP007333		p70 ribosomal S6 kinase [Source:VB Community Annotation]	0.0770983	0.0237259	354	45610298	45634574
																		AGAP007396		epsin [Source:VB Community Annotation]	0.0612324	0.0233716	688	46297116	46312862
																		AGAP007713		solute carrier family 39 (zinc transporter), member 11 [Source:VB Community Annotation]	0.0823467	0.0232951	90	49195752	49198404
																		AGAP007490			0.0538981	0.0231052	814	46876393	46880063
																		AGAP007631		adenylate cyclase [Source:VB Community Annotation]	0.0491636	0.0229099	761	48484740	48489417
																		AGAP007378		N-acetyltransferase 9 [Source:VB Community Annotation]	0.0634501	0.0228182	222	46189118	46195042
																		AGAP007439			0.065687	0.0227887	546	46595186	46597354
																		AGAP005639	ABCB2	ATP-binding cassette transporter (ABC transporter) family B member 2 [Source:VB Community Annotation]	0.0607244	0.0225872	825	18093303	18104524
																		AGAP005532		Dehydrogenase/reductase SDR family protein 7-like [Source:UniProtKB/Swiss-Prot;Acc:Q7Q732]	0.0864443	0.0225521	256	16667876	16669304
																		AGAP007256		Multiple epidermal growth factor-like domains 10 [Source:VB Community Annotation]	0.0541601	0.0223708	920	44718290	44725290
																		AGAP007505		vitellogenic carboxypeptidase-like protein [Source:VB Community Annotation]	0.0527376	0.0221778	434	46991320	46993077
																		AGAP007531		2-oxoisovalerate dehydrogenase E1 component, beta subunit [Source:VB Community Annotation]	0.049283	0.0220187	303	47241956	47243721
																		AGAP007151			0.0713231	0.0216401	135	43584106	43584609
																		AGAP007382		Fem-1 homolog b [Source:VB Community Annotation]	0.0661149	0.02157	529	46204261	46209425
																		AGAP007611			0.0553291	0.0214442	1293	48248229	48263000
																		AGAP007504	ABCA3	ATP-binding cassette transporter (ABC transporter) family A member 3 [Source:VB Community Annotation]	0.0516415	0.0213888	1505	46984090	46989863
																		AGAP007545		Contactin associated protein-like 2 [Source:VB Community Annotation]	0.0535648	0.0213296	846	47449397	47463070
																		AGAP007346	LYSC5	C-type lysozyme [Source:VB Community Annotation]	0.103576	0.0212049	129	45979983	45980624
																		AGAP007358		cellular retinaldehyde binding protein [Source:VB Community Annotation]	0.0670292	0.0209118	258	46033660	46039147
																		AGAP007184			0.0671041	0.0206589	179	44101034	44101495
																		AGAP007517		transcription initiation factor TFIID TATA-box-binding protein [Source:VB Community Annotation]	0.055394	0.020627	388	47121354	47123286
																		AGAP007384			0.0543908	0.020613	779	46220562	46225429
																		AGAP007540			0.046552	0.0205194	566	47429654	47435214
																		AGAP007509			0.0511784	0.0204262	1215	46996868	47000621
																		AGAP007668	eIF3g	Eukaryotic translation initiation factor 3 subunit G [Source:UniProtKB/Swiss-Prot;Acc:Q7QJV0]	0.108697	0.0198285	140	48887337	48888766
																		AGAP007510			0.0560308	0.019811	544	47000747	47002330
																		AGAP007562			0.0545059	0.0196437	3956	47577863	47618570
																		AGAP007677			0.0722506	0.019602	885	48947558	48950580
																		AGAP007537			0.0647909	0.0194842	2311	47333170	47343167
																		AGAP007310			0.0704579	0.019481	554	45260200	45265177
																		AGAP005631		pleiotropic regulator 1 [Source:VB Community Annotation]	0.0538627	0.0193692	343	18015541	18017179
																		AGAP007167			0.0396577	0.0192984	103	43756355	43757437
																		AGAP005320		U3 small nucleolar RNA-interacting protein 2 [Source:VB Community Annotation]	0.0678809	0.0191805	311	14033559	14035128
																		AGAP007626		WD repeat-containing protein 61 [Source:VB Community Annotation]	0.0454249	0.0191346	249	48385937	48387173
																		AGAP013546		Vacuolar ATPase assembly integral membrane protein VMA21 homolog [Source:UniProtKB/TrEMBL;Acc:F5HM04]	0.263889	0.0187934	18	3068708	3069527
																		AGAP007619		cytosolic nonspecific dipeptidase [Source:VB Community Annotation]	0.0576074	0.0186819	280	48341477	48344512
																		AGAP007341			0.0494125	0.0186314	1005	45889606	45895122
																		AGAP007606			0.0909614	0.0186267	508	48174072	48195927
																		AGAP007595			0.0589204	0.0186085	566	48096508	48098675
																		AGAP005316		charged multivesicular body protein 4 [Source:VB Community Annotation]	0.0856881	0.0185035	80	14020375	14022148
																		AGAP007331			0.0363889	0.0184563	205	45600765	45601349
																		AGAP007284			0.0650039	0.0183999	327	45001822	45007428
																		AGAP007628		Transmembrane channel-like 3 [Source:VB Community Annotation]	0.0464751	0.0182327	837	48466352	48471138
																		AGAP007127		regulator of G-protein signaling [Source:VB Community Annotation]	0.205789	0.0181471	86	43076933	43098986
																		AGAP007652		methyltransferase-like protein 20 [Source:VB Community Annotation]	0.0718412	0.0181399	347	48758638	48759947
																		AGAP004986	Seleno	15 kDa selenoprotein [Source:VB Community Annotation]	0.0559191	0.0181139	103	7541759	7542559
																		AGAP007645			0.0666878	0.018091	1693	48630243	48635984
																		AGAP007672		pancreatic triacylglycerol lipase [Source:VB Community Annotation]	0.0733489	0.017886	332	48893677	48897751
																		AGAP007389			0.0692678	0.0178471	638	46274131	46276598
																		AGAP007148			0.111107	0.0177087	95	43580572	43580984
																		AGAP007560			0.0492115	0.0174573	986	47565374	47575530
																		AGAP007703			0.0561326	0.0173673	206	49138955	49141199
																		AGAP007553			0.0601344	0.0173355	81	47543302	47548309
																		AGAP007575			0.0911668	0.017262	92	47792248	47792863
																		AGAP007334			0.0681724	0.0165252	437	45638589	45640040
																		AGAP007629	LANB2	laminin gamma 1 [Source:VB Community Annotation]	0.0454844	0.0161849	1043	48472475	48483780
																		AGAP007671			0.0785773	0.0160407	159	48891870	48893043
																		AGAP007693	SRPN7	serine protease inhibitor (serpin) 7 [Source:VB Community Annotation]	0.0556457	0.0159519	428	49090665	49091952
																		AGAP007538		autocrine motility factor receptor [Source:VB Community Annotation]	0.0564013	0.0154018	579	47353468	47369326
																		AGAP005344		vacuolar protein sorting-associated protein 28 homolog [Source:VB Community Annotation]	0.0701342	0.0153344	109	14295648	14296771
																		AGAP007359			0.046015	0.0148547	744	46045215	46050548
																		AGAP007502		kinesin family member 11 [Source:VB Community Annotation]	0.0527865	0.0146964	1061	46969176	46972859
																		AGAP005041			0.0813001	0.0141256	186	8718540	8723650
																		AGAP007627		carboxyl-terminal PDZ ligand of neuronal nitric oxide synthase protein [Source:VB Community Annotation]	0.04964	0.0139657	502	48390479	48457165
																		AGAP007669			0.104278	0.0135825	231	48889064	48890087
																		AGAP007544		chromatin assembly factor 1 subunit B [Source:VB Community Annotation]	0.0454182	0.0135684	723	47440177	47442719
																		AGAP007532		vinculin [Source:VB Community Annotation]	0.0471371	0.0134875	713	47245307	47250818
																		AGAP007666		calcyphosin-like protein [Source:VB Community Annotation]	0.0739098	0.0131646	132	48866908	48871239
																		AGAP007511		ATP-dependent RNA helicase DDX54/DBP10 [Source:VB Community Annotation]	0.0436721	0.0130558	628	47002695	47005242
																		AGAP007450		hairy and enhancer of split related with YRPW motif [Source:VB Community Annotation]	0.0398882	0.0129378	284	46629629	46634135
																		AGAP007542		vacuolar protein sorting-associated protein VTA1 [Source:VB Community Annotation]	0.0597981	0.0128703	314	47437000	47437953
																		AGAP007381			0.0484552	0.0125672	561	46201449	46203621
																		AGAP007338		sodium/potassium/calcium exchanger 6 [Source:VB Community Annotation]	0.0499626	0.0121502	609	45702466	45704434
																		AGAP007521		ubiquitin carboxyl-terminal hydrolase 36/42 [Source:VB Community Annotation]	0.0547994	0.0120447	1075	47135284	47141337
																		AGAP007481		chromatin accessibility complex protein 1 [Source:VB Community Annotation]	0.098061	0.0119959	156	46848094	46848867
																		AGAP007096		Ras-related protein Rab-43 [Source:VB Community Annotation]	0.0584643	0.0116066	168	42576837	42578610
																		AGAP007347	LYSC1	C-type lysozyme [Source:VB Community Annotation]	0.049458	0.0112301	132	45981005	45981721

## Sheet: chro3R
Cluster 3R-i									Cluster 3R-ii									Cluster 3R-iii									Cluster 3R-iv									Cluster 3R-v
Gene ID	Gene name	Gene description	fst.general	fst.m_s	snp	gene_start	gene_end		Gene ID	Gene name	Gene description	fst.general	fst.m_s	snp	gene_start	gene_end		Gene ID	Gene name	Gene description	fst.general	fst.m_s	snp	gene_start	gene_end		Gene ID	Gene name	Gene description	fst.general	fst.m_s	snp	gene_start	gene_end		Gene ID	Gene name	Gene description	fst.general	fst.m_s	snp	gene_start	gene_end
AGAP010304			0.656685	0.776865	48	52951761	52996140		AGAP010302			0.516818	0.593682	34	52851999	52854757		AGAP013769			0.202192	0.0820213	436	6100805	6103082		AGAP009184			0.309952	0.35333	252	28493656	28494600		AGAP009232			0.0871432	0.0757555	705	29080457	29083273
AGAP010307		Pleckstrin homology domain containing, family F (with FYVE domain) member 2 [Source:VB Community Annotation]	0.630367	0.739428	20	53071753	53087640		AGAP009804	Gr10	gustatory receptor 10 [Source:VB Community Annotation]	0.272764	0.327656	35	43670895	43672235		AGAP008468		fatty acid synthase, animal type [Source:VB Community Annotation]	0.184602	0.0716839	968	10926342	10933361		AGAP009188		solute carrier family 39 (zinc transporter), member 9 [Source:VB Community Annotation]	0.30998	0.294819	140	28573573	28575403		AGAP009273		Seminal fluid protein HACP027 [Source:VB Community Annotation]	0.0971242	0.072537	875	30483916	30486434
AGAP010293		mitochondrial glutamate carrier 1 [Source:VB Community Annotation]	0.570946	0.739305	46	52354660	52358904		AGAP009797			0.203025	0.308688	140	43510366	43510995		AGAP009056			0.075667	0.0661416	388	24934086	24935438		AGAP009199		palmitoyltransferase ZDHHC24 [Source:VB Community Annotation]	0.245526	0.251212	140	28611105	28612148		AGAP008368	TEP14	thioester-containing protein 14 [Source:VB Community Annotation]	0.0773322	0.0690511	1422	10083049	10087589
AGAP010295			0.541729	0.710244	123	52457332	52554377		AGAP009770	GPRCAL1	putative calcitonin receptor 1 [Source:VB Community Annotation]	0.216667	0.29597	165	42687330	42693463		AGAP009120			0.0894393	0.0648715	612	26181572	26183532		AGAP009195	GSTE1	glutathione S-transferase epsilon class 1 [Source:VB Community Annotation]	0.273163	0.223532	100	28598871	28599816		AGAP008366	TEP2	thioester-containing protein 2 [Source:VB Community Annotation]	0.0572091	0.050993	1395	10077333	10082432
AGAP010289		F-box and leucine-rich repeat protein 14 [Source:VB Community Annotation]	0.58234	0.706331	78	52212077	52213576		AGAP010260			0.196296	0.292132	34	51753347	51756084		AGAP009441		elongation factor 2 [Source:VB Community Annotation]	0.15587	0.0647602	349	33496309	33501765		AGAP009187		Indanol dehydrogenase [Source:VB Community Annotation]	0.280337	0.220974	152	28571277	28573222		AGAP009575		nuclear receptor subfamily 2 group A [Source:VB Community Annotation]	0.0657409	0.0449213	558	36396359	36406327
AGAP010297			0.574497	0.691314	25	52614350	52617318		AGAP009794			0.209151	0.289574	37	43436983	43446447		AGAP008214	CYP6M4	cytochrome P450 [Source:VB Community Annotation]	0.0913674	0.0547618	616	6933859	6935721		AGAP009191	GSTE6	glutathione S-transferase epsilon class 6 [Source:VB Community Annotation]	0.294362	0.217898	108	28593714	28594762		AGAP009424			0.0676071	0.0447126	1629	32823579	32999404
AGAP007732		solute carrier family 17, member 5 [Source:VB Community Annotation]	0.53983	0.618481	120	24056	39486		AGAP009709			0.221435	0.284315	127	39282635	39287521		AGAP007955			0.0870603	0.0496943	320	3294893	3296415		AGAP009214	CLIPB11	CLIP-domain serine protease [Source:VB Community Annotation]	0.294488	0.204264	134	28830471	28832415		AGAP009160		Arf-GAP, GTPase, ANK repeat and PH domain-containing protein 1/2/3 [Source:VB Community Annotation]	0.055596	0.044085	602	27782815	27933882
AGAP007731			0.526646	0.614177	799	13603	21758		AGAP007744			0.173804	0.269889	91	195983	210038		AGAP007918		xanthine dehydrogenase/oxidase [Source:VB Community Annotation]	0.0985541	0.0493598	646	2800260	2805333		AGAP009201		collagen type IV alpha [Source:VB Community Annotation]	0.239893	0.203426	851	28646812	28654237		AGAP009276		Piezo-type mechanosensitive ion channel component [Source:UniProtKB/TrEMBL;Acc:A0A1S4H0N7]	0.0684158	0.0432754	2195	30525726	30546952
AGAP007737			0.584348	0.613971	73	149476	153955		AGAP008020	CYP12F2	cytochrome P450 [Source:VB Community Annotation]	0.197184	0.269283	29	4324183	4326568		AGAP008979		LIM homeobox protein 2/9 [Source:VB Community Annotation]	0.0777544	0.0468944	302	22471812	22491685		AGAP009196	GSTE7	glutathione S-transferase epsilon class 7 [Source:VB Community Annotation]	0.250642	0.198524	105	28600501	28601320		AGAP028642			0.0643905	0.0356399	437	35395934	35398611
AGAP010305		WD repeat and SOF domain-containing protein 1 [Source:VB Community Annotation]	0.3998	0.592151	54	53004969	53006434		AGAP028058			0.201832	0.255419	47	28658820	28659131		AGAP007822			0.0861069	0.0451562	369	1427747	1428634		AGAP009185			0.236722	0.192839	352	28568855	28571263		AGAP009274		facilitated trehalose transporter Tret1-2 homolog [Source:VB Community Annotation]	0.0531562	0.0338195	772	30508593	30516917
AGAP010308		nucleolar complex protein 3 [Source:VB Community Annotation]	0.424147	0.589731	171	53091293	53094028		AGAP010102	CPR148	cuticular protein RR-2 family 148 [Source:VB Community Annotation]	0.179983	0.244227	15	49145852	49147426		AGAP007858		lysyl-tRNA synthetase, class II [Source:VB Community Annotation]	0.082803	0.0425612	787	2252046	2254150		AGAP009210		CAP-Gly domain-containing linker protein 1 [Source:VB Community Annotation]	0.1519	0.188072	1361	28747856	28807725		AGAP009279			0.0542261	0.0335089	568	30577077	30579312
AGAP007740	RpLP1	60S ribosomal protein LP1 [Source:VB Community Annotation]	0.518117	0.577125	31	172973	173928		AGAP010025		Rab GDP dissociation inhibitor beta [Source:VB Community Annotation]	0.14981	0.241127	91	47950588	47953388		AGAP009115		phosphatidylinositol phospholipase C, beta [Source:VB Community Annotation]	0.088022	0.0420618	993	26060034	26136369		AGAP009203		SPRY domain-containing SOCS box protein 3 [Source:VB Community Annotation]	0.205188	0.177004	153	28659350	28670101		AGAP008364	TEP15	thioester-containing protein 15 [Source:VB Community Annotation]	0.0487938	0.0321058	1151	10061667	10075623
AGAP007736			0.449882	0.543998	138	82151	142545		AGAP010138		uncharacterized protein yjbQ [Source:VB Community Annotation]	0.206197	0.240518	17	49329101	49345246		AGAP013750			0.0931959	0.041191	664	6257352	6258944		AGAP009202		selenoprotein T [Source:VB Community Annotation]	0.194579	0.148129	93	28654700	28656232		AGAP009285			0.058003	0.0315236	1962	30769261	30784646
AGAP007738			0.436465	0.522354	248	166770	169081		AGAP010280		yellow protein [Source:VB Community Annotation]	0.148195	0.239573	73	51982000	51984540		AGAP007776			0.0846525	0.0404098	1183	620123	729721		AGAP009213	SRPN16	serine protease inhibitor (serpin) 16 [Source:VB Community Annotation]	0.269622	0.146464	281	28824548	28826209		AGAP008369			0.0623862	0.0260008	1524	10088546	10093543
AGAP010292		guanine nucleotide exchange factor VAV [Source:VB Community Annotation]	0.394655	0.51926	51	52301006	52349893		AGAP008138			0.171018	0.237443	420	6092088	6093806		AGAP008299			0.0881243	0.0403748	406	8740643	8742394		AGAP009206			0.187275	0.14501	63	28676926	28677635		AGAP009303			0.0544995	0.0259613	2166	30942280	30951052
AGAP009705	Or69	odorant receptor 69 [Source:VB Community Annotation]	0.394653	0.501305	301	39205246	39206741		AGAP009718	Or72	odorant receptor 72 [Source:VB Community Annotation]	0.166338	0.236249	36	40308332	40314866		AGAP009532		histidine protein methyltransferase 1 homolog [Source:VB Community Annotation]	0.10536	0.0394673	337	35427325	35428509		AGAP009197	GSTE3	glutathione S-transferase epsilon class 3 [Source:VB Community Annotation]	0.229515	0.144131	91	28601368	28602280		AGAP009579		dihydropyridine-sensitive l-type calcium channel [Source:VB Community Annotation]	0.0603544	0.025055	602	36516465	36521138
AGAP009945		dihydrodiol dehydrogenase / D-xylose 1-dehydrogenase (NADP) [Source:VB Community Annotation]	0.39922	0.501162	120	45808083	45809514		AGAP009959		tubulin monoglycylase TTLL3/8 [Source:VB Community Annotation]	0.188262	0.223027	216	46576255	46583408		AGAP008065			0.0742898	0.0392875	741	4978301	4981353		AGAP009200		collagen type IV alpha [Source:VB Community Annotation]	0.25144	0.135952	748	28613496	28620808		AGAP009389			0.0458851	0.0238926	1580	31942431	32078060
AGAP010303		autophagy-related protein 7 [Source:VB Community Annotation]	0.385655	0.50002	125	52903957	52937651		AGAP009699		growth factor independent 1 [Source:VB Community Annotation]	0.159621	0.217869	47	39063375	39070280		AGAP008437	ABCC9	ATP-binding cassette transporter (ABC transporter) family C member 8 [Source:VB Community Annotation]	0.0945577	0.0391093	828	10726455	10732052		AGAP009226			0.117579	0.131115	941	28897945	28901664		AGAP009406			0.0639054	0.023546	653	32318422	32320433
AGAP007734			0.411111	0.490433	297	57849	62977		AGAP010278		dihydrofolate reductase [Source:VB Community Annotation]	0.393651	0.205551	4	51946679	51947433		AGAP009089			0.100476	0.0368613	532	25526361	25527858		AGAP009212	SRPN6	serine protease inhibitor (serpin) 6 [Source:VB Community Annotation]	0.12868	0.126433	288	28811997	28818217		AGAP009280		phosphatidylinositol glycan, class W [Source:VB Community Annotation]	0.052465	0.0226751	433	30580004	30581416
AGAP009934		Serine/threonine-protein kinase SBK1 [Source:VB Community Annotation]	0.40758	0.479443	131	45614423	45615628		AGAP009745		Sugar transporter ERD6-like 4 [Source:VB Community Annotation]	0.138064	0.197539	231	42109506	42111648		AGAP008109		venom allergen [Source:VB Community Annotation]	0.0778611	0.0364496	118	5819234	5820760		AGAP009189			0.224699	0.117253	592	28576092	28590073		AGAP009568		dynein heavy chain [Source:VB Community Annotation]	0.0467668	0.0218183	2553	36348849	36362340
AGAP007739		transducin (beta)-like 1 [Source:VB Community Annotation]	0.38001	0.464237	107	170090	172297		AGAP007751			0.186236	0.196119	80	228685	256328		AGAP009436		Valacyclovir hydrolase [Source:VB Community Annotation]	0.112649	0.0361066	291	33485565	33486947		AGAP009198			0.221765	0.111764	430	28607056	28610755		AGAP009293			0.0476497	0.0199942	589	30884298	30900983
AGAP007754			0.321261	0.457448	135	272627	279864		AGAP009771			0.150928	0.195784	92	42775763	42776266		AGAP007808			0.0692915	0.0341434	1366	1302369	1315963		AGAP009190	GSTE8	glutathione S-transferase epsilon class 8 [Source:VB Community Annotation]	0.248465	0.0982497	150	28591663	28592475		AGAP009278		phosphorylase kinase alpha/beta subunit [Source:VB Community Annotation]	0.0455613	0.0199896	692	30568493	30575810
AGAP010290		wingless-type MMTV integration site family, member 5 [Source:VB Community Annotation]	0.368906	0.439599	230	52237449	52248062		AGAP010098	CPR83	cuticular protein RR-2 family 83 [Source:VB Community Annotation]	0.206983	0.194292	38	49131810	49132540		AGAP007860			0.0904587	0.0338221	402	2331952	2333408		AGAP009192	GSTE5	glutathione S-transferase epsilon class 5 [Source:VB Community Annotation]	0.249643	0.09794	153	28594993	28595802		AGAP009290		cohesin loading factor subunit SCC2 [Source:VB Community Annotation]	0.050633	0.0187476	1756	30859656	30868952
AGAP007733		Sialin [Source:VB Community Annotation]	0.466733	0.431255	148	39643	41560		AGAP010223			0.114807	0.193275	139	51184227	51186053		AGAP008790		disintegrin and metalloproteinase domain-containing protein 10 [Source:VB Community Annotation]	0.0649637	0.0332622	623	17871664	17882017		AGAP009205		ankyrin repeat domain 39 [Source:VB Community Annotation]	0.140814	0.0890572	178	28675320	28676719		AGAP009511		E3 ubiquitin-protein ligase HECTD1 [Source:VB Community Annotation]	0.0519235	0.017722	2221	34991168	35004104
AGAP010291			0.298343	0.42898	41	52266283	52270108		AGAP007764			0.149752	0.185765	89	496704	497036		AGAP009437		Kraken [Source:VB Community Annotation]	0.102932	0.0327789	368	33487582	33488632		AGAP009211			0.127602	0.0888515	240	28809314	28811321		AGAP028115			0.0431391	0.0130676	1774	10101428	10109638
AGAP007741		ribonuclease H2 subunit A [Source:VB Community Annotation]	0.342125	0.416199	134	174263	175359		AGAP007766		jumonji domain containing 7 [Source:VB Community Annotation]	0.169105	0.18203	185	503148	505076		AGAP008333	Or9	odorant receptor 9 [Source:VB Community Annotation]	0.0859244	0.0325505	473	9238618	9240414		AGAP009222		DNA ligase 1 [Source:VB Community Annotation]	0.0914009	0.0747645	537	28863347	28866812
AGAP009946	GSTMS3	glutathione transferase microsomal 3 [Source:VB Community Annotation]	0.251093	0.399213	64	45853445	45854470		AGAP009992		inhibitor of growth protein 4 [Source:VB Community Annotation]	0.11061	0.180196	75	47334663	47336762		AGAP007910			0.0942789	0.0324845	297	2715973	2717008
AGAP009704	Or68	odorant receptor 68 [Source:VB Community Annotation]	0.301239	0.397431	231	39202524	39204005		AGAP010110			0.121083	0.179621	20	49185431	49186295		AGAP009080		FAD-dependent oxidoreductase domain-containing protein 1 [Source:VB Community Annotation]	0.0783223	0.0321914	497	25447579	25449379
AGAP010095	CPR82	cuticular protein RR-2 family 82 [Source:VB Community Annotation]	0.252749	0.387843	75	49072001	49072921		AGAP010172		protein phosphatase 2 (formerly 2A), catalytic subunit [Source:VB Community Annotation]	0.120077	0.178612	47	49898854	49907005		AGAP007993			0.0615613	0.0315682	280	3876269	3877121
AGAP009708			0.32003	0.382569	187	39226305	39227227		AGAP010149		cytochrome b5-related [Source:VB Community Annotation]	0.138248	0.171851	221	49486871	49490420		AGAP028206			0.0728051	0.0315279	438	25603095	25605716
AGAP007761		Complement control protein [Source:VB Community Annotation]	0.277136	0.359187	642	461780	478211		AGAP009968		ribosome production factor 1 [Source:VB Community Annotation]	0.109499	0.168887	89	46899929	46900642		AGAP007961			0.0674511	0.0311298	1344	3337998	3346578
AGAP007763			0.257114	0.346703	87	482764	489815		AGAP010201			0.111583	0.168515	215	50614023	50653786		AGAP009108			0.13378	0.0309748	385	25653379	25654832
AGAP009952		ELAV (embryonic lethal, abnormal vision, Drosophila)-like 1 [Source:VB Community Annotation]	0.221672	0.335105	90	46164412	46166463		AGAP009983		Bhlh factor math6 [Source:VB Community Annotation]	0.131514	0.166646	160	47149747	47163522		AGAP008266			0.0755745	0.0309451	939	8087302	8090543
AGAP013770			0.233534	0.330915	335	260546	264357		AGAP010072		Iron--sulfur cluster insertion protein erpA 1 [Source:VB Community Annotation]	0.0822933	0.164069	57	48617687	48618382		AGAP008332		replication factor A2 [Source:VB Community Annotation]	0.0925321	0.0308967	174	9198239	9199373
AGAP010044			0.271089	0.330731	286	48160823	48196357		AGAP009801			0.155709	0.162836	99	43655407	43666434		AGAP013711			0.135029	0.0308205	544	6097329	6099544
AGAP007742		E3 UFM1-protein ligase 1 homolog [Source:UniProtKB/Swiss-Prot;Acc:Q7Q373]	0.299393	0.32604	313	176320	179405		AGAP009927		nucleoside diphosphate-linked moiety X motif 19, mitochondrial precursor [Source:VB Community Annotation]	0.157245	0.161968	49	45397827	45399017		AGAP008748		DNA repair and recombination protein RAD54 and RAD54-like protein [Source:VB Community Annotation]	0.0694806	0.0304753	675	16868883	16871394
AGAP010130		3,2-trans-enoyl-CoA isomerase mitochondrial [Source:VB Community Annotation]	0.214278	0.313508	69	49265590	49267033		AGAP010247		exosome complex component RRP40 [Source:VB Community Annotation]	0.106481	0.15918	79	51649377	51650173		AGAP007803			0.0698144	0.0296888	1634	1247739	1253554
AGAP010053			0.218396	0.309815	72	48407824	48410012		AGAP009800			0.139097	0.157097	118	43652389	43653373		AGAP007777			0.0854997	0.0293992	388	738933	744146
AGAP009706	Or70	odorant receptor 70 [Source:VB Community Annotation]	0.235085	0.300207	234	39216658	39218135		AGAP009931		vacuolar fusion protein MON1 homolog A [Source:VB Community Annotation]	0.140479	0.156197	235	45436183	45438249		AGAP009037			0.0656494	0.0292089	1054	24468752	24475870
AGAP010049			0.246526	0.288449	267	48276330	48303583		AGAP009053	LL3	lipopolysaccharide-induced TNF-alpha transcription factor (LITAF-like 3) [Source:VB Community Annotation]	0.150079	0.153687	57	24809542	24810191		AGAP008127		receptor-type tyrosine-protein phosphatase N [Source:VB Community Annotation]	0.0947065	0.0287657	868	5949028	5953023
AGAP007757	Gr45	gustatory receptor 45 [Source:VB Community Annotation]	0.231526	0.284337	248	315137	316697		AGAP009193	GSTE4	glutathione S-transferase epsilon class 4 [Source:VB Community Annotation]	0.295553	0.152934	81	28595948	28596868		AGAP008418			0.0645693	0.028693	1234	10554088	10558873
AGAP009719	Or73	odorant receptor 73 [Source:VB Community Annotation]	0.222624	0.27491	129	40344257	40347645		AGAP007747			0.121364	0.152895	97	217347	218358		AGAP008144			0.0844565	0.0285189	1980	6134805	6150226
AGAP008341		serine/threonine-protein kinase Chk2 [Source:VB Community Annotation]	0.231375	0.272266	427	9419265	9420947		AGAP007830			0.279359	0.152871	135	1500768	1501485		AGAP007796	Nep3	neprilysin, neutral endopeptidase 3 [Source:VB Community Annotation]	0.0537329	0.0283567	568	1071200	1075654
AGAP010096			0.248442	0.267703	215	49107506	49111119		AGAP028180			0.190881	0.151742	5	10912010	10912484		AGAP008072			0.0661718	0.0283431	740	5067619	5085292
AGAP007767			0.187387	0.266136	246	505059	507187		AGAP009773			0.147588	0.147201	77	42786477	42787646		AGAP008111		methyltransferase-like protein 14 [Source:VB Community Annotation]	0.0780961	0.0280231	243	5828833	5830873
AGAP009944		Retinal dehydrogenase 2 [Source:VB Community Annotation]	0.215475	0.25604	184	45804678	45806458		AGAP009258			0.119689	0.146103	304	30018774	30024129		AGAP013758		xanthine dehydrogenase [Source:VB Community Annotation]	0.0718764	0.0280089	821	2792972	2797139
AGAP010282		DNA mismatch repair protein MSH2 [Source:VB Community Annotation]	0.214907	0.253004	171	52033775	52038486		AGAP009830			0.111845	0.145281	77	44029393	44029824		AGAP007792			0.0654272	0.0278261	992	916499	944086
AGAP010054		tripartite motif-containing protein 2/3 [Source:VB Community Annotation]	0.202207	0.250854	244	48410190	48413405		AGAP008934			0.165418	0.144131	63	21146437	21148783		AGAP008254			0.0720599	0.0277639	1132	7917984	7940906
AGAP010024			0.179284	0.245675	809	47930147	47941811		AGAP010238			0.103287	0.142881	200	51370047	51376204		AGAP009093		pre-mRNA-splicing factor ATP-dependent RNA helicase DHX16 [Source:VB Community Annotation]	0.0686466	0.0276531	618	25567887	25570730
AGAP013367	CPR155	cuticular protein RR-2 family 155 [Source:VB Community Annotation]	0.234664	0.244776	74	49143471	49143926		AGAP009961		serine/threonine-protein kinase 24/25/MST4 [Source:VB Community Annotation]	0.10344	0.141714	190	46649629	46654760		AGAP008014			0.0617595	0.0274923	202	4178929	4184078
AGAP010142	Dat	dopamine N-acetyltransferase [Source:VB Community Annotation]	0.190731	0.243252	114	49370055	49390808		AGAP009640	Or1	odorant receptor 1 [Source:VB Community Annotation]	0.121752	0.138612	261	37461872	37463578		AGAP008320		Sidestep protein [Source:VB Community Annotation]	0.0765057	0.0274449	568	9036066	9046160
AGAP007743		solute carrier family 16 (monocarboxylic acid transporters), member 10 [Source:VB Community Annotation]	0.183473	0.242619	173	183531	191944		AGAP009245		defective proboscis extension response [Source:VB Community Annotation]	0.124703	0.138535	150	29337605	29353816		AGAP008436	ABCC11	ATP-binding cassette transporter (ABC transporter) family C member 11 [Source:VB Community Annotation]	0.0722998	0.0272187	1507	10719260	10724153
AGAP010080		ubiquitin carboxyl-terminal hydrolase 35/38 [Source:VB Community Annotation]	0.210879	0.239772	102	48670051	48671094		AGAP009247		defective proboscis extension response [Source:VB Community Annotation]	0.134673	0.137905	19	29443292	29446899		AGAP008208	CYP6Y1	cytochrome P450 [Source:VB Community Annotation]	0.0806389	0.0271056	596	6913769	6915359
AGAP007756	Gr46	gustatory receptor 46 [Source:VB Community Annotation]	0.178394	0.233998	234	307779	314239		AGAP009957		transcription factor SOX1/3/14/21 (SOX group B) [Source:VB Community Annotation]	0.101001	0.136826	65	46464354	46465412		AGAP008894	Or65	odorant receptor 65 [Source:VB Community Annotation]	0.0810476	0.0269865	384	20491807	20494352
AGAP010067		voltage-gated potassium channel subunit beta-2 [Source:VB Community Annotation]	0.183183	0.228925	97	48569280	48571400		AGAP010229		beta-ureidopropionase [Source:VB Community Annotation]	0.118886	0.136814	122	51294571	51297332		AGAP008264		Palmitoyltransferase [Source:UniProtKB/TrEMBL;Acc:A0A1S4GYF7]	0.0727955	0.0269349	376	8081551	8084261
AGAP010161			0.249162	0.227836	327	49704218	49705858		AGAP007753			0.10798	0.136807	194	267764	271254		AGAP008207	CYP6Y2	cytochrome P450 [Source:VB Community Annotation]	0.0772154	0.0269017	589	6911447	6913071
AGAP009778			0.169196	0.227552	322	43212627	43214171		AGAP009217	CLIPB12	CLIP-domain serine protease [Source:VB Community Annotation]	0.188321	0.136213	23	28842176	28843507		AGAP007894		translation elongation factor G [Source:VB Community Annotation]	0.0730781	0.0267868	779	2560923	2563317
AGAP010265		Delta, transcript variant A [Source:VB Community Annotation]	0.16831	0.226958	234	51820780	51844428		AGAP010057		nicotinic acetylcholine receptor, beta-2 subunit [Source:VB Community Annotation]	0.0993822	0.136191	214	48486273	48488026		AGAP008055	CSP3	chemosensory protein 3 [Source:VB Community Annotation]	0.0565696	0.0266266	199	4883556	4884159
AGAP009802	Gr12	gustatory receptor 12 [Source:VB Community Annotation]	0.229207	0.221188	265	43667301	43668635		AGAP010240	ESP	Late trypsin [Source:VB Community Annotation]	0.13815	0.132063	73	51410285	51411162		AGAP013764			0.0843933	0.0264709	1664	2828027	2835401
AGAP010294			0.234082	0.22117	46	52418651	52422892		AGAP009729	CCAP	cardioacceleratory peptide [Source:VB Community Annotation]	0.12525	0.131824	85	41850981	41854266		AGAP013730			0.0667528	0.0264461	527	5974979	6001231
AGAP010135		NCK adaptor protein [Source:VB Community Annotation]	0.168659	0.219526	89	49309799	49311812		AGAP010078		Polypeptide N-acetylgalactosaminyltransferase (Fragment) [Source:UniProtKB/TrEMBL;Acc:Q7Q0X9]	0.104665	0.130096	157	48656887	48658401		AGAP009078			0.0854705	0.0264022	212	25444002	25444765
AGAP009779			0.16642	0.219074	244	43214894	43216297		AGAP009478			0.096625	0.128433	359	34388885	34390004		AGAP008261			0.107592	0.0263751	441	8073412	8074528
AGAP010137		adenosine kinase [Source:VB Community Annotation]	0.217582	0.214105	66	49319449	49321593		AGAP009738	GRX3	glutaredoxin [Source:VB Community Annotation]	0.0939553	0.128	73	42055259	42056316		AGAP013736			0.0608036	0.0263478	724	4810076	4812179
AGAP010275			0.176276	0.21217	183	51937102	51940123		AGAP010215			0.0897357	0.127076	54	50845784	50846930		AGAP007888			0.0883369	0.0256433	1464	2514846	2527095
AGAP010184		echinoid [Source:VB Community Annotation]	0.143316	0.206807	466	49983895	50074391		AGAP009179		nucleolar protein 6 [Source:VB Community Annotation]	0.11117	0.126916	185	28156396	28157338		AGAP007902			0.0783548	0.0252093	558	2595073	2602362
AGAP010264			0.147948	0.203216	353	51803373	51808325		AGAP009267		beat protein [Source:VB Community Annotation]	0.133765	0.126598	188	30200345	30211818		AGAP008752			0.0830515	0.0250933	1403	17088640	17092062
AGAP009806		MAX-like protein X [Source:VB Community Annotation]	0.198874	0.196595	379	43698370	43702916		AGAP010281	GPRGBB1	putative GABA-B receptor 1 [Source:VB Community Annotation]	0.097967	0.126211	90	51987227	52014754		AGAP007892		paired amphipathic helix protein Sin3a [Source:VB Community Annotation]	0.0727544	0.0250698	1821	2538559	2551401
AGAP010000			0.155993	0.189213	68	47439130	47440032		AGAP010232		all-trans-retinol dehydrogenase (NAD+) [Source:VB Community Annotation]	0.126663	0.125674	86	51314284	51322930		AGAP007984		missing oocyte, meiosis regulator homolog (Drosophila) [Source:VB Community Annotation]	0.0454535	0.0249342	681	3668052	3670907
AGAP009671			0.172099	0.186584	170	38172112	38172962		AGAP009929		exportin-1 [Source:VB Community Annotation]	0.143022	0.125508	281	45417820	45421670		AGAP007911			0.064522	0.0248582	562	2717519	2720248
AGAP009926		nucleoside diphosphate-linked moiety X motif 19, mitochondrial [Source:VB Community Annotation]	0.145528	0.184401	166	45396398	45397744		AGAP028015			0.166892	0.124951	110	320403	322070		AGAP007883			0.0682483	0.024814	707	2465325	2467552
AGAP010055			0.141688	0.183382	303	48451436	48466287		AGAP010259			0.0920721	0.121372	251	51727896	51751309		AGAP007788		E3 ubiquitin-protein ligase RNF31 [Source:VB Community Annotation]	0.060255	0.0247968	3725	841587	860397
AGAP009735		wingless-type MMTV integration site family, member 16 [Source:VB Community Annotation]	0.133068	0.182447	155	42011460	42012670		AGAP010276		pyruvate dehydrogenase kinase [Source:VB Community Annotation]	0.126646	0.12114	64	51942211	51945830		AGAP009076		carnitine O-acetyltransferase [Source:VB Community Annotation]	0.0731455	0.0247244	644	25440559	25442979
AGAP010115			0.145061	0.178685	254	49202204	49207644		AGAP009821			0.0836379	0.120056	214	43801376	43802935		AGAP008046		protein kinase C and casein kinase substrate in neurons 2 protein [Source:VB Community Annotation]	0.0850505	0.0246531	275	4839343	4845414
AGAP009936		cyclin-dependent kinase 8/11 [Source:VB Community Annotation]	0.120059	0.178449	98	45656532	45658749		AGAP009857	Gr4	gustatory receptor 4 [Source:VB Community Annotation]	0.131157	0.119942	294	44357873	44359336		AGAP008077			0.0624174	0.0244854	1687	5106746	5120492
AGAP009787		DnaJ (Hsp40) homolog, subfamily C [Source:VB Community Annotation]	0.147448	0.177617	242	43287963	43289420		AGAP010097	CPR107	cuticular protein RR-2 family 107 [Source:VB Community Annotation]	0.226228	0.119656	55	49126660	49127265		AGAP009066			0.0793059	0.0243776	1387	25388668	25396447
AGAP010261		Dystrophin Dp427c isoform [Source:VB Community Annotation]	0.138433	0.176668	367	51759254	51777762		AGAP010063			0.120698	0.119586	108	48531854	48533449		AGAP013759			0.05561	0.0243308	1131	1860522	1973364
AGAP009995		anoctamin 10 [Source:VB Community Annotation]	0.118181	0.171635	112	47368669	47395232		AGAP008548			0.131547	0.118461	747	12478048	12480529		AGAP009079		2',5'-phosphodiesterase 12 [Source:VB Community Annotation]	0.0677582	0.0236106	637	25444938	25446897
AGAP007752			0.16984	0.167202	249	265128	267074		AGAP009633		3-oxoacyl-(acyl-carrier protein) reductase fabG2 [Source:VB Community Annotation]	0.0932463	0.117709	164	37348557	37349608		AGAP009071			0.0805403	0.0236032	475	25415318	25416944
AGAP010255			0.128996	0.165424	126	51707622	51709016		AGAP028033			0.18004	0.117144	43	21826866	21827568		AGAP027988			0.0740394	0.0233381	687	7545765	7548082
AGAP009670	SRPN4	serine protease inhibitor (serpin) 4 [Source:VB Community Annotation]	0.240947	0.164066	378	38137217	38154470		AGAP009965			0.124131	0.116863	47	46822317	46847194		AGAP007947			0.0688368	0.0232043	515	3262580	3264037
AGAP007769		Katanin-60 [Source:VB Community Annotation]	0.158535	0.163603	413	509235	511327		AGAP009991		Cyclophilin B precursor [Source:VB Community Annotation]	0.0705863	0.11634	94	47331414	47332656		AGAP008185		Multiple epidermal growth factor-like domains 8 [Source:VB Community Annotation]	0.0525156	0.0231073	2929	6453504	6463822
AGAP009703		ubiquitin-conjugating enzyme E2 variant [Source:VB Community Annotation]	0.159906	0.161315	137	39185588	39190760		AGAP010208			0.0685925	0.11603	36	50750906	50756568		AGAP028100			0.0705915	0.0230479	1146	18172494	18176072
AGAP010133	SCRPQ2	Class B Scavenger Receptor (CD36 domain). [Source:VB Community Annotation]	0.143295	0.160434	215	49291876	49295766		AGAP010151			0.114217	0.115669	170	49509601	49511676		AGAP007793		Regucalcin protein [Source:VB Community Annotation]	0.086754	0.0228789	347	1055265	1056822
AGAP009795			0.144597	0.160391	220	43449020	43471781		AGAP010038			0.0933409	0.115437	39	48108669	48113229		AGAP007873	TOR	autophagy related TOR protein (Target of rapamycin) [Source:VB Community Annotation]	0.0668279	0.0227631	1677	2406093	2413891
AGAP010071		acyl-CoA synthetase [Source:VB Community Annotation]	0.107887	0.158778	495	48614675	48617380		AGAP010068			0.130462	0.114139	64	48575430	48576589		AGAP007823			0.0870114	0.0226867	1076	1436009	1442005
AGAP010273		phosphatidylinositol 3-kinase [Source:VB Community Annotation]	0.117047	0.156493	139	51921336	51925198		AGAP009142			0.0722132	0.113101	81	27397772	27398990		AGAP008221			0.0913295	0.0226712	1942	7028563	7044274
AGAP009781	loqs	loquacious [Source:VB Community Annotation]	0.153994	0.155059	131	43257179	43259063		AGAP008069	tRNA-Thr		0.100859	0.112467	11	5039303	5039376		AGAP007905		protocadherin-16/23 [Source:VB Community Annotation]	0.0796879	0.0225542	2595	2610532	2619915
AGAP028028	LRIM16A	leucine-rich immune protein (TM) [Source:VB Community Annotation]	0.139903	0.152086	217	317335	319564		AGAP010150		cytochrome b5-related [Source:VB Community Annotation]	0.118179	0.112064	165	49504044	49508479		AGAP028218			0.109273	0.0225334	327	8491026	8491857
AGAP009943		DnaJ homolog subfamily A member 5 [Source:VB Community Annotation]	0.113814	0.150576	108	45767293	45769254		AGAP009967		Protein of unknown function DUF938 [Source:VB Community Annotation]	0.0895938	0.109876	43	46899178	46899834		AGAP007887			0.0596903	0.0222914	956	2509057	2512794
AGAP010267		glutaminyl-tRNA synthetase [Source:VB Community Annotation]	0.098937	0.144859	213	51878698	51881324		AGAP010173	Rack1	guanine nucleotide-binding protein subunit beta-like protein [Source:VB Community Annotation]	0.0950233	0.109502	77	49908013	49910396		AGAP008124		chitinase domain-containing protein 1 [Source:VB Community Annotation]	0.0815832	0.0222723	428	5917189	5918744
AGAP010059			0.14593	0.144358	198	48494678	48498880		AGAP010222		lachesin [Source:VB Community Annotation]	0.110473	0.109488	102	51044882	51054405		AGAP008151		DNA-directed RNA polymerase III subunit RPC2 [Source:VB Community Annotation]	0.0564031	0.0220257	816	6212809	6216312
AGAP010041		F-box and WD-40 domain protein 5 [Source:VB Community Annotation]	0.135944	0.14129	224	48135363	48138944		AGAP009707	Or71	odorant receptor 71 [Source:VB Community Annotation]	0.103439	0.109354	35	39220352	39223844		AGAP007789			0.0752295	0.0220085	513	863586	871317
AGAP009730		myosin III [Source:VB Community Annotation]	0.114146	0.139453	811	41854331	41860198		AGAP010065	RpL12	60S ribosomal protein L12 [Source:VB Community Annotation]	0.0922082	0.107248	33	48534875	48535890		AGAP028050			0.0692074	0.0217301	530	14669206	14671822
AGAP010147		myosin heavy chain [Source:VB Community Annotation]	0.147968	0.139358	272	49458955	49484075		AGAP010058		neuronal PAS domain protein 1 [Source:VB Community Annotation]	0.0807662	0.107202	182	48491563	48493235		AGAP008017			0.0509729	0.0216651	2969	4248607	4274569
AGAP010245		Roundabout [Source:VB Community Annotation]	0.0979793	0.137997	465	51542864	51554877		AGAP009223			0.107465	0.105933	205	28868750	28869684		AGAP008658			0.0697106	0.0215959	424	14501352	14517906
AGAP010158			0.11007	0.137694	394	49599773	49642633		AGAP010039	NADH_dehyd	NADH dehydrogenase [ubiquinone] flavoprotein 1, mitochondrial (Fragment) [Source:UniProtKB/TrEMBL;Acc:Q7PMH3]	0.107096	0.105911	151	48117528	48119289		AGAP013727			0.0662842	0.021584	1393	8091965	8095765
AGAP009788		translocation protein SEC62 [Source:VB Community Annotation]	0.141582	0.137548	202	43291055	43294684		AGAP028649			0.0742667	0.10563	86	47002531	47025685		AGAP007919			0.0676056	0.0213427	1538	2807000	2813483
AGAP010129			0.143266	0.136733	166	49261669	49263862		AGAP009717		cadherin [Source:VB Community Annotation]	0.106782	0.10539	84	40236127	40255901		AGAP008255		nitric-oxide synthase, invertebrate [Source:VB Community Annotation]	0.0664725	0.0213099	683	7950183	8026026
AGAP007771			0.134837	0.136446	2171	516759	528049		AGAP009905		PHD finger-like domain-containing protein 5A [Source:VB Community Annotation]	0.0904901	0.105316	32	45185052	45185553		AGAP007874		CWC22 spliceosome-associated protein homolog [Source:VB Community Annotation]	0.0692734	0.0211514	897	2414347	2417389
AGAP010171	papi	TUDOR-domain protein [Source:VB Community Annotation]	0.11247	0.135036	298	49889320	49894795		AGAP009923		integrator complex subunit 11 [Source:VB Community Annotation]	0.0943159	0.10529	164	45327566	45329520		AGAP009438		pre-rRNA-processing protein TSR1 [Source:VB Community Annotation]	0.0862889	0.0210271	744	33488887	33491690
AGAP009960		tubulin monoglycylase TTLL3/8 [Source:VB Community Annotation]	0.121338	0.134249	146	46585643	46588138		AGAP009257		Protein ARRD-6, isoform a [Source:VB Community Annotation]	0.119548	0.105152	243	29998728	30013192		AGAP007987		bone morphogenetic protein 2/4 [Source:VB Community Annotation]	0.0880183	0.020867	477	3797851	3801434
AGAP009807		E2F transcription factor 4/5 [Source:VB Community Annotation]	0.123702	0.128661	197	43706644	43708261		AGAP010221			0.110236	0.10464	80	50961498	50976999		AGAP008201		potassium voltage-gated channel subfamily C member 1 isoform B [Source:VB Community Annotation]	0.067621	0.0206001	305	6774812	6785494
AGAP009775			0.162963	0.127644	249	42988583	42995513		AGAP010230		MAGUK p55 subfamily member 3 [Source:VB Community Annotation]	0.094228	0.104371	139	51299821	51308410		AGAP008435		transient receptor potential cation channel subfamily C, invertebrate [Source:VB Community Annotation]	0.0757585	0.0205735	835	10708507	10716911
AGAP010043			0.118634	0.127249	170	48153038	48157770		AGAP007930		beat protein [Source:VB Community Annotation]	0.0945079	0.103788	186	3046904	3048440		AGAP007951	IR68a	ionotropic receptor IR68a [Source:VB Community Annotation]	0.0685773	0.020568	677	3275939	3278326
AGAP009785			0.108564	0.126049	196	43279075	43280889		AGAP008112			0.115227	0.103543	453	5831347	5833695		AGAP007998		mitochondrial Rho GTPase 2 [Source:VB Community Annotation]	0.0504168	0.0205415	408	3976429	3980514
AGAP010218		Lkb1 interacting protein [Source:VB Community Annotation]	0.0936742	0.125618	436	50851907	50871670		AGAP009849		SP14D1 [Source:VB Community Annotation]	0.0741405	0.103117	236	44185219	44199631		AGAP028199			0.0419702	0.0200228	635	10525198	10526913
AGAP010028		DNA topoisomerase III [Source:VB Community Annotation]	0.0925928	0.124371	488	47998780	48004322		AGAP010212		prefoldin subunit 1 [Source:VB Community Annotation]	0.0888001	0.102755	37	50839258	50840010		AGAP007849		laminin, alpha 1/2 [Source:VB Community Annotation]	0.0545585	0.0200042	3078	2034049	2094208
AGAP009751	ANCE2	angiotensin-converting enzyme 2 [Source:VB Community Annotation]	0.118991	0.124114	422	42357772	42360377		AGAP028085			0.0713883	0.102044	89	24853293	24854076		AGAP008087		ribonuclease III [Source:VB Community Annotation]	0.0516007	0.0199509	1314	5298415	5303042
AGAP010086		arginyl-tRNA synthetase [Source:VB Community Annotation]	0.118468	0.123188	247	48685713	48687496		AGAP013766			0.0638068	0.101781	119	218925	219691		AGAP008278	D7L1	D7 long form salivary protein [Source:VB Community Annotation]	0.0820841	0.0198185	300	8544002	8545231
AGAP009990			0.096766	0.122119	2068	47306822	47327239		AGAP009824		NADH dehydrogenase (ubiquinone) Fe-S protein 5 [Source:VB Community Annotation]	0.0835937	0.101572	44	43818331	43819234		AGAP008095			0.064379	0.0196821	1029	5632541	5636592
AGAP009798		protein kinase, cGMP-dependent [Source:VB Community Annotation]	0.143724	0.121151	435	43564933	43570591		AGAP010134		arrestin-1 [Source:VB Community Annotation]	0.12565	0.101428	109	49302810	49305364		AGAP013745			0.0744511	0.0196069	413	3382210	3383327
AGAP009780			0.108291	0.118558	2410	43237506	43252447		AGAP010180		centrosomal protein CEP97 [Source:VB Community Annotation]	0.0811595	0.101027	448	49952491	49955724		AGAP027980	ABCC10	ATP-binding cassette transporter (ABC transporter) family C member 10 [Source:VB Community Annotation]	0.112082	0.0195639	614	10739576	10744793
AGAP009978	DUOX	dual oxidase: peroxidase and NADPH-oxidase domains [Source:VB Community Annotation]	0.100042	0.117517	503	47043842	47053562		AGAP009723		cadherin [Source:VB Community Annotation]	0.117827	0.0982978	189	41206908	41229906		AGAP008153			0.0684746	0.0194629	470	6237569	6239315
AGAP010207			0.117978	0.117341	534	50715494	50720053		AGAP009998	RpS11	40S ribosomal protein S11 [Source:UniProtKB/Swiss-Prot;Acc:P52812]	0.0650808	0.0982001	18	47431933	47434754		AGAP008176		dipeptidyl-peptidase 4 [Source:VB Community Annotation]	0.0745322	0.0193199	819	6391001	6393645
AGAP009774			0.109497	0.116699	400	42791948	42812218		AGAP009938			0.108274	0.0981578	87	0	0		AGAP007895		A-kinase anchor protein 10 [Source:UniProtKB/TrEMBL;Acc:A0A1S4GWK9]	0.0675784	0.0192569	690	2563728	2566453
AGAP010186		echinoid [Source:VB Community Annotation]	0.0997488	0.116433	480	50210751	50228184		AGAP008640			0.0857654	0.0980166	126	13823231	13841092		AGAP007826		Structural maintenance of chromosomes protein [Source:UniProtKB/TrEMBL;Acc:Q7Q3D7]	0.0736774	0.0191933	1183	1476413	1482602
AGAP009631		DNA topoisomerase 2-associated protein PAT1 [Source:VB Community Annotation]	0.127012	0.116152	485	37333620	37336517		AGAP009207		extracellular signal-regulated kinase 1/2 [Source:VB Community Annotation]	0.172825	0.0975713	90	28697024	28745886		AGAP008279	D7L2	D7 long form salivary protein [Source:VB Community Annotation]	0.13146	0.0188971	276	8545899	8547124
AGAP009724		geranylgeranyl transferase type-2 subunit alpha [Source:VB Community Annotation]	0.115057	0.116038	416	41532588	41534344		AGAP009744			0.0842237	0.0973629	100	42077781	42087339		AGAP008933			0.0426225	0.0185955	796	21133800	21135648
AGAP010217		protein disulfide-isomerase [Source:VB Community Annotation]	0.0879609	0.115208	214	50848449	50851177		AGAP009999	Gr22	gustatory receptor 22 [Source:VB Community Annotation]	0.0782798	0.0970745	129	47434851	47436782		AGAP008801		trafficking kinesin-binding protein 1 [Source:VB Community Annotation]	0.0673085	0.0185559	1253	17978199	18049327
AGAP009810		peptidyl-prolyl isomerase E (cyclophilin E) [Source:VB Community Annotation]	0.122776	0.112934	147	43750711	43751918		AGAP009231			0.0801473	0.0969066	133	29056229	29056820		AGAP008362		kelch-like protein 2/3 [Source:VB Community Annotation]	0.0405965	0.0185308	1367	10049243	10054370
AGAP010167		numb [Source:VB Community Annotation]	0.101729	0.111544	253	49815488	49819401		AGAP028645		aryl hydrocarbon receptor nuclear translocator [Source:VB Community Annotation]	0.0839037	0.0964495	261	42150960	42286408		AGAP008245			0.0658883	0.0185069	1198	7674355	7789192
AGAP010034	Med6	Mediator of RNA polymerase II transcription subunit 6 [Source:UniProtKB/Swiss-Prot;Acc:Q7Q107]	0.13898	0.111159	113	48063024	48064133		AGAP009732		Protein Wnt [Source:UniProtKB/TrEMBL;Acc:A0NFU3]	0.0611444	0.0956283	66	41872609	41873771		AGAP007852		aconitate hydratase 1 / homoaconitase [Source:VB Community Annotation]	0.0574636	0.0184141	518	2122084	2127067
AGAP010160		myosin I [Source:VB Community Annotation]	0.140045	0.11115	315	49671242	49684903		AGAP010239		DnaJ homolog subfamily B member 5 [Source:VB Community Annotation]	0.0829281	0.0954722	74	51394010	51407462		AGAP008189			0.0461595	0.0182341	663	6515395	6518101
AGAP010170			0.111239	0.111146	231	49882257	49884126		AGAP009964			0.0865615	0.0954108	134	46702091	46712392		AGAP008115			0.105881	0.0182129	147	5862294	5868282
AGAP010083			0.114092	0.10867	347	0	0		AGAP009884			0.124707	0.0940478	66	44741483	44742293		AGAP007903		excitatory amino acid transporter 2 isoform 2 [Source:VB Community Annotation]	0.0753911	0.0181972	444	2602945	2609195
AGAP010061		Protein RIC1-like protein [Source:VB Community Annotation]	0.114402	0.107798	308	48503644	48509142		AGAP009145			0.0923171	0.0940326	103	27502966	27503999		AGAP008090		nuclear pore complex protein Nup205 [Source:VB Community Annotation]	0.0475602	0.0181646	1848	5320908	5327777
AGAP009947		beat protein [Source:VB Community Annotation]	0.101536	0.107479	136	45880431	45902599		AGAP010070			0.115595	0.0938386	72	48596562	48597509		AGAP008181		protein SMG5 [Source:VB Community Annotation]	0.0557151	0.0180636	1264	6421440	6425169
AGAP010168			0.0934206	0.107351	629	49827193	49831210		AGAP009966		female reproductive tract protease GLEANR_896 [Source:VB Community Annotation]	0.106378	0.0935976	177	46876221	46877163		AGAP007928		Turtle protein, isoform [Source:VB Community Annotation]	0.0588589	0.0178876	1006	2928852	2937432
AGAP010198		ribonucleoside-diphosphate reductase subunit M1 [Source:VB Community Annotation]	0.0900508	0.104778	224	50570660	50574073		AGAP010174		oligosaccharyltransferase complex subunit alpha (ribophorin I) [Source:VB Community Annotation]	0.080972	0.0934181	200	49911343	49913215		AGAP028128	ABCC9	ATP-binding cassette transporter (ABC transporter) family C member 9 [Source:VB Community Annotation]	0.0971996	0.0177467	562	10733163	10738100
AGAP009768		solute carrier family 6 (neurotransmitter transporter, GABA) member 1 [Source:VB Community Annotation]	0.0972675	0.103735	307	42645625	42647745		AGAP010234		microsomal triglyceride transfer protein large subunit [Source:VB Community Annotation]	0.0824418	0.0930906	381	51335884	51339757		AGAP008000		sepiapterin reductase [Source:VB Community Annotation]	0.0718465	0.0176828	259	3987865	3988964
AGAP009808		ATP-dependent RNA helicase DDX47/RRP3 [Source:VB Community Annotation]	0.108106	0.102348	331	43709295	43711004		AGAP009244			0.0949607	0.0930259	145	29318351	29322402		AGAP008104			0.0727256	0.0176651	373	5796725	5799642
AGAP010182		WD repeat-containing protein 32 [Source:VB Community Annotation]	0.0948733	0.1002	266	49959165	49961061		AGAP010075		U4/U6.U5 tri-snRNP-associated protein 3 [Source:VB Community Annotation]	0.0706174	0.0926567	43	48622609	48624110		AGAP007960			0.0586382	0.0175731	2648	3322177	3337112
AGAP010029		transmembrane 9 superfamily member 2/4 [Source:VB Community Annotation]	0.113013	0.0994126	197	48005394	48007729		AGAP009853	Gr5	gustatory receptor 5 [Source:VB Community Annotation]	0.126359	0.09236	338	44349124	44350645		AGAP008100		Spire [Source:VB Community Annotation]	0.0690328	0.0174577	1055	5666799	5782835
AGAP009750		centrosomal protein CEP104 [Source:VB Community Annotation]	0.0883496	0.0991087	470	42350582	42356659		AGAP010031		testis specific tektin [Source:VB Community Annotation]	0.0815845	0.092054	209	48057474	48059040		AGAP007875			0.0592797	0.0169538	780	2417794	2419754
AGAP009925	Nkd	Protein naked cuticle homolog [Source:UniProtKB/Swiss-Prot;Acc:Q08AA9]	0.127657	0.0979866	420	45349133	45390739		AGAP009681		DNA fragmentation factor 40 kD beta subunit [Source:VB Community Annotation]	0.072449	0.0917794	337	38397972	38400051		AGAP013740			0.0701708	0.0168145	766	6303401	6305250
AGAP009726			0.0950114	0.0979561	734	41719746	41776937		AGAP010178			0.0955888	0.0916692	234	49946255	49947904		AGAP007914		Transport and Golgi organization 6 [Source:VB Community Annotation]	0.0596976	0.0165104	1257	2722394	2725328
AGAP009799	ABCC13	ATP-binding cassette transporter (ABC transporter) family C member 13 [Source:VB Community Annotation]	0.100809	0.0968965	1186	43583846	43641381		AGAP009691			0.0791811	0.0910027	71	38897086	38897907		AGAP008903			0.0482327	0.0163943	878	20591082	20594934
AGAP009743		ribonuclease Z [Source:VB Community Annotation]	0.0928193	0.096635	475	42068389	42071231		AGAP010190	Oseg5	outer segment 5 [Source:VB Community Annotation]	0.0941245	0.0909213	394	50380866	50383255		AGAP008027		Slowmo [Source:VB Community Annotation]	0.0754358	0.0163856	120	4511376	4516680
AGAP009409	Or51	odorant receptor 51 [Source:VB Community Annotation]	0.126682	0.0964907	222	32332496	32333988		AGAP009920	RpL37a	60S ribosomal protein L37a [Source:VB Community Annotation]	0.0730148	0.0909126	15	45307201	45308216		AGAP009022	Cht9	chitinase [Source:VB Community Annotation]	0.0663482	0.0162516	2406	23761689	23770688
AGAP010062		zinc finger, SWIM-type containing 5 [Source:VB Community Annotation]	0.113711	0.09599	267	48518196	48526905		AGAP009935			0.0798917	0.0894331	15	45650156	45654239		AGAP007989			0.043869	0.0161834	1722	3827653	3832913
AGAP010266			0.0992662	0.0958086	511	51851517	51878621		AGAP008139			0.550644	0.0893179	10	6107817	6109481		AGAP007917	ABCC12	ATP-binding cassette transporter (ABC transporter) family C member 12 [Source:UniProtKB/TrEMBL;Acc:A0A1S4GWP9]	0.0625543	0.0159484	1367	2787755	2792436
AGAP007772			0.0998942	0.0949155	687	532385	536677		AGAP009241	CYP4C36	cytochrome P450 [Source:VB Community Annotation]	0.086995	0.0891455	362	29222046	29224369		AGAP009450			0.0480521	0.0158565	1627	33594923	33600086
AGAP009939			0.0860358	0.0933407	590	45715536	45719841		AGAP009464	ABCG10	ATP-binding cassette transporter (ABC transporter) family G member 10 [Source:VB Community Annotation]	0.0805007	0.089056	451	33956612	33975486		AGAP008687		actin-like protein 6B [Source:VB Community Annotation]	0.0564541	0.0158011	293	14845076	14846891
AGAP009805	Gr9	gustatory receptor 9 [Source:VB Community Annotation]	0.161788	0.0932368	210	43676455	43697706		AGAP009858	Gr3	gustatory receptor 3 [Source:VB Community Annotation]	0.0987946	0.0890432	275	44359442	44360705		AGAP008044		programmed cell death 8 (apoptosis-inducing factor) [Source:VB Community Annotation]	0.0498149	0.0157835	712	4806082	4808982
AGAP010003			0.0739693	0.0922184	254	47500799	47533746		AGAP009994			0.101491	0.0890123	74	47339542	47340331		AGAP008061	IDGF4	imaginal disc growth factor 4 [Source:VB Community Annotation]	0.0538026	0.0157543	421	4938138	4940055
AGAP009786		phosphoribosylamine--glycine ligase / phosphoribosylglycinamide formyltransfer [Source:VB Community Annotation]	0.121586	0.0920385	884	43282321	43287851		AGAP008465	CPLCG22	cuticular protein CPLCG family (CPLCG22) [Source:VB Community Annotation]	0.158409	0.0884441	259	10910870	10911724		AGAP009074		atrophin-1 interacting protein 5 (WW domain containing E3 ubiquitin protein li [Source:VB Community Annotation]	0.0596121	0.0157098	752	25426349	25430481
AGAP009854	Gr6	gustatory receptor 6 [Source:VB Community Annotation]	0.0967855	0.0907384	316	44350967	44352437		AGAP010011		Protein MEMO1 [Source:VB Community Annotation]	0.0806425	0.0883286	94	47581200	47582796		AGAP007924		protocadherin Fat 4 [Source:VB Community Annotation]	0.0643384	0.015646	4369	2856038	2897844
AGAP010156		ATP citrate lyase [Source:VB Community Annotation]	0.114415	0.0900765	202	49548211	49555550		AGAP007839			0.0702397	0.08814	543	1762668	1791494		AGAP008285		beta-1,4-galactosyltransferase [Source:VB Community Annotation]	0.0824833	0.0156279	251	8573927	8575276
AGAP009727		RhoGAP92B [Source:VB Community Annotation]	0.0866902	0.089165	297	41808324	41812817		AGAP010087		phosphatidylinositol-binding clathrin assembly protein [Source:VB Community Annotation]	0.092067	0.0880455	173	48688957	48695469		AGAP008844	GALE1	galectin 1 [Source:VB Community Annotation]	0.034217	0.0154614	401	19381895	19383451
AGAP010088		ubiquitin carboxyl-terminal hydrolase 9/24 [Source:VB Community Annotation]	0.0953371	0.0886454	783	48706184	48717387		AGAP010179			0.0717489	0.0878696	470	49948461	49951694		AGAP008237		putative G-protein coupled receptor GPCR [Source:VB Community Annotation]	0.0627638	0.0154066	337	7559783	7562432
AGAP009757	ANCE7	angiotensin-converting enzyme 7 [Source:VB Community Annotation]	0.0792124	0.0882198	498	42379655	42450358		AGAP010199			0.0975744	0.0874278	105	50576313	50577211		AGAP008238			0.0509585	0.0153002	490	7563678	7565339
AGAP009740		tRNA (guanine26-N2/guanine27-N2)-dimethyltransferase [Source:VB Community Annotation]	0.107067	0.0866652	345	42058854	42060639		AGAP009242		defective proboscis extension response [Source:VB Community Annotation]	0.0927179	0.0872286	218	29243435	29263970		AGAP009075		ATP-dependent RNA helicase UAP56/SUB2 [Source:VB Community Annotation]	0.102919	0.0150894	196	25435148	25440219
AGAP009790	CPAP3-B	cuticular protein [Source:VB Community Annotation]	0.105178	0.0858601	171	43300528	43321197		AGAP009885			0.0788529	0.0872016	79	44742525	44743303		AGAP008486		Palmitoyltransferase (Fragment) [Source:UniProtKB/TrEMBL;Acc:Q7Q4M4]	0.048042	0.0149566	840	11206159	11209551
AGAP009919		transmembrane 9 superfamily member 2/4 [Source:VB Community Annotation]	0.1124	0.0840714	204	45303063	45305641		AGAP009238			0.0669924	0.0870179	70	29091796	29093554		AGAP008042		pyridine nucleotide-disulfide oxidoreductase domain 1 [Source:VB Community Annotation]	0.0526597	0.014928	586	4802921	4804671
AGAP009772		Protein PTCD3-like protein, mitochondrial [Source:VB Community Annotation]	0.0951208	0.0834687	448	42781176	42783164		AGAP010056		hexosaminidase [Source:VB Community Annotation]	0.0650635	0.0869338	194	48468803	48473896		AGAP008731		Laccase-like multicopper oxidase 2 [Source:VB Community Annotation]	0.0508379	0.0148772	651	16180169	16183365
AGAP009784		serine/threonine-protein kinase Chk2 [Source:VB Community Annotation]	0.101882	0.0823708	262	43274698	43278351		AGAP009221	SRPN5	serine protease inhibitor (serpin) 5 [Source:VB Community Annotation]	0.0933174	0.0864972	339	28858149	28860047		AGAP008160		myb proto-oncogene protein [Source:VB Community Annotation]	0.0608141	0.0147996	596	6271131	6276155
AGAP009921		importin subunit beta-1 [Source:VB Community Annotation]	0.094013	0.0805301	299	45321162	45325330		AGAP009224			0.087287	0.0863796	201	28870700	28889700		AGAP008009		RYK receptor-like tyrosine kinase [Source:VB Community Annotation]	0.0527761	0.0146239	423	4024760	4105613
AGAP009956			0.086639	0.0787784	193	46320550	46322002		AGAP010197		SPRY domain-containing SOCS box protein 1 [Source:VB Community Annotation]	0.118596	0.0861988	97	50453367	50474730		AGAP028713			0.0586304	0.014542	226	5051038	5054070
AGAP010042		Solute carrier organic anion transporter family member (Fragment) [Source:UniProtKB/TrEMBL;Acc:Q7Q103]	0.0977916	0.0776024	376	48139906	48144077		AGAP010094		nonmuscle myosin heavy chain-A [Source:VB Community Annotation]	0.137391	0.0856659	20	49065512	49066382		AGAP007991			0.0428619	0.0144304	313	3834889	3839044
AGAP009827		CCR4-NOT transcription complex subunit 4 [Source:VB Community Annotation]	0.110857	0.0760769	329	43852874	43857372		AGAP009596		Sidestep protein [Source:VB Community Annotation]	0.0818231	0.0854066	349	36830057	36870512		AGAP028144			0.0696126	0.0143295	427	1376461	1378471
AGAP009856	Gr8	gustatory receptor 8 [Source:VB Community Annotation]	0.0987776	0.0752626	244	44356455	44357680		AGAP009255		Sorting nexin-2 [Source:VB Community Annotation]	0.0697604	0.0850638	245	29967386	29970279		AGAP008050		phosphorylated adapter RNA export protein [Source:VB Community Annotation]	0.059092	0.0142821	440	4862696	4864782
AGAP010152		gem associated protein 5 [Source:VB Community Annotation]	0.0985885	0.0744121	544	49511724	49516150		AGAP008506		Fruitless [Source:VB Community Annotation]	0.0558503	0.0846807	204	11357904	11358422		AGAP008003		WD repeat domain 7 [Source:VB Community Annotation]	0.0400558	0.0139625	895	3995362	4003164
AGAP009739		vacuolar protein sorting 52 homolog [Source:VB Community Annotation]	0.097661	0.0736433	330	42056398	42058612		AGAP009829		beat protein [Source:VB Community Annotation]	0.115716	0.0846302	133	43980421	43987181		AGAP008193		nidogen (entactin) [Source:VB Community Annotation]	0.0370592	0.0139446	1232	6556586	6562367
AGAP009630			0.0938427	0.0724099	333	0	0		AGAP009883			0.074759	0.0846057	174	44738137	44739692		AGAP007988		glycerate kinase [Source:VB Community Annotation]	0.0411321	0.013787	692	3825061	3826807
AGAP010203		TPR repeat-containing protein LOC90826-like protein [Source:VB Community Annotation]	0.0748598	0.0714699	257	50687948	50692599		AGAP009725		cadherin [Source:VB Community Annotation]	0.0867184	0.0843118	491	41575831	41640871		AGAP007925		Ralgapb [Source:VB Community Annotation]	0.0524847	0.0136178	1314	2908720	2916228
AGAP009911			0.0827003	0.0675356	466	45201436	45203169		AGAP008336		Protein phosphatase methylesterase 1 [Source:UniProtKB/TrEMBL;Acc:Q7Q4C8]	0.087628	0.084291	295	9409639	9411447		AGAP008404			0.0458495	0.0136056	607	10360667	10362505
AGAP010183			0.0723942	0.0660542	619	49961429	49971850		AGAP009850	ABCG7	ATP-binding cassette transporter (ABC transporter) family G member 7 [Source:VB Community Annotation]	0.100018	0.0840618	261	44325650	44333909		AGAP007877			0.0721876	0.0135087	1535	2424915	2435748
AGAP009737		Elongation factor G, mitochondrial [Source:UniProtKB/Swiss-Prot;Acc:Q7Q1K8]	0.0764532	0.0636959	366	42052469	42054890		AGAP009270			0.0941549	0.0837321	190	30317919	30326365		AGAP008067			0.063635	0.0132365	238	5010619	5011296
AGAP010026		phospholipid-translocating ATPase [Source:VB Community Annotation]	0.0699198	0.0619393	496	47969184	47990334		AGAP009741			0.119026	0.0829643	105	42061298	42061906		AGAP008813		FMS-like tyrosine kinase 1 [Source:VB Community Annotation]	0.05269	0.0131791	1121	18183438	18195242
AGAP010175		adenylyl cyclase-associated protein 1 [Source:VB Community Annotation]	0.0772931	0.0617708	384	49913799	49928922		AGAP010074		peroxin-13 [Source:VB Community Annotation]	0.0710324	0.0824546	175	48620693	48622156		AGAP008290	TRYP6	trypsin 6 [Source:VB Community Annotation]	0.0541655	0.0130468	315	8624615	8625447
AGAP009593	CP	Zinc carboxypeptidase A 1 [Source:UniProtKB/Swiss-Prot;Acc:O02350]	0.0820662	0.0605846	215	36730614	36731915		AGAP028216			0.0768083	0.0823646	312	26190716	26191740		AGAP007811			0.0545819	0.0123833	451	1323462	1325199
AGAP009765		dymeclin [Source:VB Community Annotation]	0.075895	0.0589952	306	42477647	42480533		AGAP010214			0.0839864	0.0814867	71	50841072	50845226		AGAP008424		pre-rRNA-processing protein TSR3 [Source:VB Community Annotation]	0.0560243	0.0123307	234	10594562	10595671
AGAP009776		anoctamin-10 [Source:VB Community Annotation]	0.115667	0.0581242	233	43074974	43076845		AGAP009996		peptidyl-prolyl cis-trans isomerase-like 3 [Source:VB Community Annotation]	0.069012	0.0812671	17	47428384	47428936		AGAP008873			0.057251	0.0122958	1550	20193727	20203576
AGAP009897		proton-coupled amino acid transporter [Source:VB Community Annotation]	0.0704369	0.0535253	160	44948747	44962188		AGAP010139		GMP synthase (glutamine-hydrolysing) [Source:VB Community Annotation]	0.0860811	0.0811645	195	49356301	49362525		AGAP007863		serine/threonine-protein kinase NIM1 [Source:VB Community Annotation]	0.0692247	0.0121426	568	2338629	2352971
AGAP008337		Spo0B-associated GTP-binding protein [Source:VB Community Annotation]	0.0898771	0.052629	346	9411536	9413081		AGAP009673		glutaminyl-peptide cyclotransferase [Source:VB Community Annotation]	0.0782096	0.0806694	333	38233196	38249780		AGAP008025		Homeobox protein engrailed-like [Source:UniProtKB/TrEMBL;Acc:A0A1S4GX23]	0.0520424	0.0119963	596	4416928	4478260
AGAP009890		nuclear receptor subfamily 2 group E member 3 [Source:VB Community Annotation]	0.0765449	0.0519929	114	44805593	44816233		AGAP009589		Kinase (Fragment) [Source:UniProtKB/TrEMBL;Acc:Q7Q1X4]	0.080134	0.0805695	46	36696351	36706980		AGAP007962	por	protein-cysteine N-palmitoyltransferase porcupine [Source:VB Community Annotation]	0.0654617	0.0118398	493	3348792	3350570
AGAP009763			0.0648339	0.049604	674	42470964	42474047		AGAP010085			0.0631987	0.0805266	12	48684432	48685372		AGAP007959			0.0730798	0.0117136	280	3317913	3318990
AGAP008340			0.0930405	0.0481458	347	9416345	9418684		AGAP009204	eIF3h	Eukaryotic translation initiation factor 3 subunit H [Source:UniProtKB/Swiss-Prot;Acc:Q7PVR3]	0.140243	0.0805167	146	28673260	28674754		AGAP008080			0.0530603	0.0108389	1388	5223883	5229958
AGAP009988	mRpL10	39S ribosomal protein L10, mitochondrial [Source:VB Community Annotation]	0.0818142	0.0464389	146	47253297	47254049		AGAP009693		RNA pseudouridylate synthase domain-containing protein 2 [Source:VB Community Annotation]	0.0756446	0.0804275	199	38928089	38956122		AGAP008088		ribonuclease HI [Source:VB Community Annotation]	0.0419952	0.0103457	334	5303383	5304603
AGAP009972		MON2 homolog [Source:VB Community Annotation]	0.0612801	0.0356039	701	46929764	46936269		AGAP010257	RpL13a	60S ribosomal protein L13a [Source:VB Community Annotation]	0.0610996	0.0798799	50	51714118	51715735		AGAP008058			0.0572934	0.00995646	304	4897182	4916067
									AGAP010132	SCRBQ1	Class B Scavenger Receptor (CD36 domain). [Source:VB Community Annotation]	0.066811	0.0792429	70	49285621	49287337		AGAP008033			0.0539126	0.00975236	321	4761802	4763268
									AGAP009271	Prosbeta1	26S proteasome beta 1 subunit [Source:VB Community Annotation]	0.104933	0.0792298	170	30418927	30420032		AGAP008034		solute carrier family 39 (zinc transporter), member 7 [Source:VB Community Annotation]	0.046274	0.00952245	387	4766153	4768494
									AGAP009962			0.0848869	0.0790999	105	46658883	46661818		AGAP008389			0.03683	0.00864783	1270	10246412	10249909
									AGAP009062			0.0764536	0.0789662	89	25010122	25020810		AGAP007853		zinc finger HIT domain-containing protein 1 [Source:VB Community Annotation]	0.0887619	0.00441246	126	2127898	2128456
									AGAP010144			0.0748336	0.0788897	39	49420819	49421462
									AGAP009754	ANCE4	angiotensin-converting enzyme 4 [Source:VB Community Annotation]	0.0822718	0.0788317	123	42366470	42368566
									AGAP028049			0.146059	0.078023	841	10918682	10925857
									AGAP010069			0.144154	0.0779993	64	48594814	48596442
									AGAP009254			0.0877188	0.0779879	257	29956742	29967021
									AGAP010177		replication factor A3 [Source:VB Community Annotation]	0.0651843	0.0779874	54	49945623	49946200
									AGAP009361			0.066428	0.0777126	57	31774416	31774791
									AGAP010064		DNA-directed RNA polymerases I, II, and III subunit RPABC1 [Source:VB Community Annotation]	0.0691959	0.0773708	61	48533897	48534741
									AGAP009747		gamma-interferon-inducible lysosomal thiol reductase precursor [Source:VB Community Annotation]	0.0934512	0.0765196	136	42130171	42131298
									AGAP009973		ATP-dependent metalloprotease [Source:VB Community Annotation]	0.0663115	0.0763324	216	46975041	46977597
									AGAP007748			0.116029	0.076213	138	220515	221237
									AGAP009658			0.0743554	0.0760143	96	37654304	37658219
									AGAP009733		wingless-type MMTV integration site family, member 6 [Source:VB Community Annotation]	0.0664302	0.0760022	200	41921566	41922809
									AGAP010082			0.158454	0.0759539	15	48674839	48675728
									AGAP009955			0.0676793	0.0758178	91	46304184	46318858
									AGAP009888			0.0911495	0.075438	61	44752912	44754178
									AGAP007828			0.0989528	0.0750574	281	1487569	1489127
									AGAP009844	CLIPB15	CLIP-domain serine protease [Source:VB Community Annotation]	0.105168	0.0749355	200	44101481	44102868
									AGAP010007		coiled-coil domain-containing protein 47 [Source:VB Community Annotation]	0.0848965	0.074803	193	47555567	47557471
									AGAP008941		ubiquitin-conjugating enzyme E2 D/E [Source:VB Community Annotation]	0.0537886	0.074579	216	21315685	21317276
									AGAP010030			0.0670602	0.0742491	148	48048564	48049898
									AGAP010216	RpL25	60S ribosomal protein L25 [Source:VB Community Annotation]	0.0832847	0.0738362	38	50847276	50848590
									AGAP028177			0.0818615	0.0734349	143	29058175	29058856
									AGAP009789			0.10837	0.0732418	192	43297277	43299433
									AGAP009139			0.077004	0.0728013	55	27315225	27329302
									AGAP009119		suppressor of tumorigenicity protein 13 [Source:VB Community Annotation]	0.06293	0.0721362	354	26179708	26180958
									AGAP010084			0.0964838	0.0720035	58	0	0
									AGAP009518			0.103478	0.0719924	300	35131422	35136776
									AGAP009731		wingless-type MMTV integration site family, member 10A [Source:VB Community Annotation]	0.0677969	0.0714787	196	41864382	41865523
									AGAP010211			0.10117	0.0713756	65	50837058	50838854
									AGAP009259		lysophospholipid acyltransferase 7 [Source:VB Community Annotation]	0.106908	0.0713234	425	30025394	30027281
									AGAP009474			0.0824053	0.0711711	90	34208504	34220987
									AGAP010165		dynein light intermediate chain 2, cytosolic [Source:VB Community Annotation]	0.0903712	0.0711478	170	49792453	49793563
									AGAP028422			0.0719196	0.0710026	143	44639357	44643205
									AGAP009855	Gr7	gustatory receptor 7 [Source:VB Community Annotation]	0.107017	0.0709967	323	44354419	44356474
									AGAP010001			0.068238	0.07078	53	47472054	47483333
									AGAP008719		S-phase kinase-associated protein 1 [Source:VB Community Annotation]	0.0593005	0.0705491	76	16020369	16021396
									AGAP009371			0.231657	0.0704521	37	31822600	31823056
									AGAP009277			0.0762095	0.0704313	382	30566248	30567514
									AGAP010077	CYP303A1	cytochrome P450 [Source:VB Community Annotation]	0.0704051	0.0698868	207	48654025	48655791
									AGAP007963		Sarcoplasmic calcium-binding protein [Source:VB Community Annotation]	0.0490082	0.0696731	45	3357053	3376250
									AGAP009782		methylosome protein 50 [Source:VB Community Annotation]	0.0736972	0.069587	275	43264198	43265563
									AGAP008709			0.0935298	0.0693304	191	15831374	15833822
									AGAP009989		nucleoporin-like protein 2 [Source:VB Community Annotation]	0.0823907	0.0693178	193	47255828	47257240
									AGAP009129			0.0915372	0.0686822	786	26436117	26439203
									AGAP009875	CPR77	cuticular protein RR-1 family 77 [Source:VB Community Annotation]	0.0668147	0.0686452	63	44651149	44651987
									AGAP009672			0.0944532	0.0682403	210	38179781	38218801
									AGAP009687		U6 snRNA-associated Sm-like protein LSm4 [Source:VB Community Annotation]	0.0685336	0.0680861	49	38670260	38674340
									AGAP008657			0.0665419	0.0676422	51	14349363	14350106
									AGAP009901		diphosphoinositol-polyphosphate diphosphatase [Source:VB Community Annotation]	0.10001	0.067631	90	45174464	45175448
									AGAP009230			0.0938284	0.067269	199	29051567	29053195
									AGAP009369			0.165873	0.0670992	15	31817063	31817591
									AGAP009986			0.0641247	0.0668128	118	47248617	47251946
									AGAP009516			0.0571587	0.0668014	504	35087736	35091258
									AGAP010045			0.210914	0.0666605	32	48196502	48201423
									AGAP008179	SCRBQ3	Class B Scavenger Receptor (CD36 domain). [Source:VB Community Annotation]	0.0781657	0.0664341	471	6403240	6404970
									AGAP009165			0.0953759	0.066395	113	28044234	28045120
									AGAP009472	ABCG20	ATP-binding cassette transporter (ABC transporter) family G member 20 [Source:VB Community Annotation]	0.0686437	0.066115	143	34021420	34023802
									AGAP009323		prohibitin 1 [Source:VB Community Annotation]	0.0857631	0.0659687	162	31266937	31268285
									AGAP010220		Proliferating cell nuclear antigen [Source:UniProtKB/TrEMBL;Acc:Q7Q0Q0]	0.0811838	0.0657738	51	50915600	50916631
									AGAP007773			0.11609	0.0655222	149	537304	538766
									AGAP028109			0.101925	0.0651052	48	33466698	33467023
									AGAP009209	Rpb11	DNA-directed RNA polymerase II subunit RPB11 [Source:UniProtKB/Swiss-Prot;Acc:Q7PVQ9]	0.0844964	0.0650962	42	28746535	28747439
									AGAP008504			0.0565441	0.0649501	231	11351448	11352785
									AGAP009982			0.0858222	0.0642826	200	47100884	47102442
									AGAP009134			0.0895579	0.0642446	89	26473759	26474453
									AGAP009236		engulfment and cell motility protein [Source:VB Community Annotation]	0.0768234	0.0641663	399	29084469	29086834
									AGAP009975		protein-tyrosine phosphatase [Source:VB Community Annotation]	0.0692339	0.0634447	606	46981286	46995471
									AGAP009792		importin subunit alpha-2 [Source:VB Community Annotation]	0.0840101	0.0634342	249	43351605	43353667
									AGAP009155			0.054236	0.0630844	90	27699771	27700157
									AGAP008028		voltage-dependent calcium channel beta, invertebrate [Source:VB Community Annotation]	0.0663886	0.0630804	280	4524591	4537135
									AGAP008668			0.0913326	0.0630018	436	14644242	14646193
									AGAP009809			0.0780595	0.0629386	153	43713434	43733410
									AGAP010256			0.0699208	0.0628777	68	51711990	51713087
									AGAP008889	ABCG15	ATP-binding cassette transporter (ABC transporter) family G member 15 [Source:VB Community Annotation]	0.0753995	0.0627192	504	20328027	20335643
									AGAP010193	CTLGA3	C-type lectin (CTL) - galactose binding [Source:VB Community Annotation]	0.14563	0.0620676	61	50403559	50410500
									AGAP009828			0.0775307	0.0617569	190	43935598	43936724
									AGAP010268	mRpS9	28S ribosomal protein S9, mitochondrial [Source:VB Community Annotation]	0.104829	0.0616021	99	51882060	51911589
									AGAP009667		taxilin gamma [Source:VB Community Annotation]	0.0883326	0.0612813	308	38038133	38039594
									AGAP010035		TORC1 growth control complex subunit Kog1 [Source:VB Community Annotation]	0.0782002	0.0612195	556	48065354	48069423
									AGAP009796			0.092728	0.0610877	41	43491716	43495182
									AGAP028114			0.0807577	0.0608821	494	29051094	29053709
									AGAP009680			0.0827952	0.0607105	87	38394709	38396210
									AGAP009234		elongation factor Ts, mitochondrial [Source:VB Community Annotation]	0.0761912	0.0606618	285	29061165	29064000
									AGAP009746		RuvB-like protein 2 [Source:VB Community Annotation]	0.0685914	0.0605978	226	42127368	42128777
									AGAP009606			0.0639521	0.0605847	271	36979122	36980493
									AGAP010204			0.062703	0.0603189	250	50692921	50695624
									AGAP010006			0.0620916	0.0603006	541	47548657	47552495
									AGAP008944			0.0630501	0.0602121	139	21416320	21443399
									AGAP009922		salivary purine nucleosidase [Source:VB Community Annotation]	0.107991	0.0599094	187	45326024	45327259
									AGAP010191		calumenin isoform b precursor [Source:VB Community Annotation]	0.0817237	0.059643	133	50383673	50385023
									AGAP008730		6-pyruvoyltetrahydropterin/6-carboxytetrahydropterin synthase [Source:VB Community Annotation]	0.0855941	0.0594763	134	16167433	16168524
									AGAP008293	TRYP7	trypsin 7 [Source:VB Community Annotation]	0.0861069	0.0593774	201	8629287	8630170
									AGAP010254			0.0675457	0.0592894	54	51684894	51687015
									AGAP009246	CYP4C27	cytochrome P450 [Source:VB Community Annotation]	0.0778146	0.0591508	397	29380761	29386394
									AGAP008006		Hepatoma-derived GF [Source:VB Community Annotation]	0.0802683	0.0589783	379	4009436	4011846
									AGAP009131			0.082159	0.0588374	437	26443450	26444862
									AGAP010181		obelix [Source:VB Community Annotation]	0.0673457	0.0588231	95	49957969	49958678
									AGAP009974	AAPP	anopheline antiplatelet protein [Source:VB Community Annotation]	0.07588	0.0587262	177	46978500	46979463
									AGAP009742		splicing factor, arginine/serine-rich 2 [Source:VB Community Annotation]	0.0609159	0.0586213	62	42063124	42067701
									AGAP008724		mitochondrial cytochrome c oxidase subunit 5B isoform 1 [Source:VB Community Annotation]	0.115566	0.0583591	50	16067602	16069167
									AGAP009634			0.0937497	0.0582166	108	37363065	37364183
									AGAP009682			0.0501123	0.0581497	212	38400465	38401144
									AGAP008643			0.0643764	0.0578625	161	13857866	13866654
									AGAP008761		translocon-associated protein subunit gamma [Source:VB Community Annotation]	0.0750086	0.0577579	127	17142643	17143928
									AGAP010246		Valacyclovir hydrolase [Source:VB Community Annotation]	0.0531541	0.0576243	70	51647259	51649184
									AGAP009886	Med15	Mediator of RNA polymerase II transcription subunit 15 [Source:UniProtKB/Swiss-Prot;Acc:Q5TP13]	0.0853355	0.0575041	311	44744364	44747766
									AGAP008696			0.0458749	0.0573597	254	15080141	15089915
									AGAP013768			0.0896104	0.0572259	74	49895250	49895632
									AGAP008018	CYP12F4	cytochrome P450 [Source:VB Community Annotation]	0.0882736	0.0570179	482	4318878	4320925
									AGAP007765			0.108126	0.0570057	180	498007	502768
									AGAP010143			0.0642316	0.056918	136	49409660	49414135
									AGAP008924			0.06011	0.0568619	257	21046509	21048011
									AGAP009154	ARC-P34	actin-related protein 2/3 complex subunit 2 [Source:VB Community Annotation]	0.0752496	0.0568319	147	27691468	27696826
									AGAP008942		solute carrier family 17 member 9 [Source:VB Community Annotation]	0.0641721	0.0567706	279	21318069	21320444
									AGAP009265		ectonucleoside triphosphate diphosphohydrolase 5/6 [Source:VB Community Annotation]	0.0975551	0.056748	359	30096211	30099478
									AGAP009629	OBP5	odorant-binding protein antennal 5 [Source:VB Community Annotation]	0.0859622	0.0566872	119	37321107	37322204
									AGAP008582		Alpha-mannosidase [Source:UniProtKB/TrEMBL;Acc:A0A1S4GYP5]	0.0850209	0.0565038	523	13285389	13288878
									AGAP010164	whd	protein withered, carnitine O-palmitoyltransferase [Source:VB Community Annotation]	0.0943242	0.0563889	222	49778787	49791943
									AGAP008878		defense protein [Source:VB Community Annotation]	0.0628502	0.056355	137	20239217	20243761
									AGAP007909		protocadherin-16/23 [Source:VB Community Annotation]	0.065003	0.0561619	223	2671044	2672384
									AGAP008588	alpha5	nicotinic acetylcholine receptor subunit alpha 5 [Source:VB Community Annotation]	0.088543	0.0559211	141	13330840	13390145
									AGAP010231			0.0958818	0.0558643	51	51310530	51311120
									AGAP008300		elongator complex protein 3 [Source:VB Community Annotation]	0.0765259	0.0554915	433	8742452	8744284
									AGAP007820			0.103926	0.0554415	78	1388419	1391150
									AGAP013716			0.0823966	0.0553525	329	8493480	8494295
									AGAP010209		insulin gene enhancer protein ISL [Source:VB Community Annotation]	0.0789525	0.0550942	86	50807222	50832322
									AGAP009694		T-complex protein 1 subunit beta [Source:VB Community Annotation]	0.101009	0.0550037	296	38961434	38972382
									AGAP010195	Gr33	gustatory receptor 33 [Source:VB Community Annotation]	0.0470947	0.0549844	172	50417385	50418789
									AGAP009889		cabut [Source:VB Community Annotation]	0.0761323	0.0549159	220	44773869	44775019
									AGAP028176			0.0718536	0.0547898	399	20652244	20655924
									AGAP008259		lactosylceramide 4-alpha-galactosyltransferase [Source:VB Community Annotation]	0.202095	0.0545767	92	8064868	8066129
									AGAP007845		endonuclease G, mitochondrial [Source:VB Community Annotation]	0.0775091	0.0543852	353	1859036	1860164
									AGAP008778		lachesin [Source:VB Community Annotation]	0.0628211	0.0539286	218	17601493	17645346
									AGAP009832	CASPS8	short caspase 8 [Source:VB Community Annotation]	0.0535686	0.0538877	150	44043400	44044363
									AGAP008022	CYP12F1	cytochrome P450 [Source:VB Community Annotation]	0.103564	0.0537386	713	4326802	4328809
									AGAP009820			0.0695181	0.0534166	278	43798630	43800111
									AGAP028022			0.0820634	0.0533872	144	29057154	29057744
									AGAP009338		cell division cycle 20, cofactor of APC complex [Source:VB Community Annotation]	0.068399	0.0532398	431	31538532	31540376
									AGAP028648			0.0378613	0.0532368	36	44903740	44912595
									AGAP008338			0.0544286	0.0530258	163	9413519	9414374
									AGAP009304		metallophosphoesterase 1 [Source:VB Community Annotation]	0.0630706	0.0529669	313	31017531	31019013
									AGAP009949		oxidoreductase GLYR1 homolog [Source:VB Community Annotation]	0.072475	0.0527495	141	46040593	46042994
									AGAP028192			0.061404	0.0527461	362	14699620	14717918
									AGAP008344		nuclear transcription Y subunit beta [Source:VB Community Annotation]	0.051479	0.0523812	118	9507562	9508447
									AGAP008137		Niemann-Pick C1 protein [Source:VB Community Annotation]	0.0961113	0.0523331	982	6072566	6087708
									AGAP008989		RAS-like family 11 member A [Source:VB Community Annotation]	0.111466	0.0522796	171	22762056	22774004
									AGAP009412	Or50	odorant receptor 50 [Source:VB Community Annotation]	0.101372	0.0518693	100	32338771	32354233
									AGAP010187		UDP-xylose:glucoside alpha-1,3-xylosyltransferase [Source:VB Community Annotation]	0.0542475	0.0518522	194	50335455	50337262
									AGAP008426		SWI/SNF-related matrix-associated actin-dependent regulator of chromatin subfamily A-like protein 1 [Source:VB Community Annotation]	0.068394	0.0515951	613	10597035	10599539
									AGAP009040			0.0297954	0.0515139	27	24529826	24532358
									AGAP007976		antennae-specific protein [Source:VB Community Annotation]	0.0606266	0.0514165	127	3622508	3623091
									AGAP008968			0.0369448	0.0513992	43	22323644	22323835
									AGAP010123	CPR131	cuticular protein RR-2 family 131 [Source:VB Community Annotation]	0.0669431	0.0513392	60	49239832	49240516
									AGAP010244			0.0748786	0.0511906	102	51531041	51531802
									AGAP009133			0.0617539	0.0510592	464	26471684	26473795
									AGAP028171			0.0737376	0.0510201	294	23172243	23173082
									AGAP010213		N(6)-adenine-specific DNA methyltransferase 2 homolog [Source:VB Community Annotation]	0.0759922	0.0509252	96	50839898	50840757
									AGAP007827	Eno	enolase [Source:VB Community Annotation]	0.103445	0.0508185	258	1483634	1487210
									AGAP009823			0.0836647	0.0507538	387	43805221	43816144
									AGAP009859			0.07243	0.0506809	86	44482760	44483549
									AGAP028188			0.0594688	0.0505703	59	51532164	51539682
									AGAP009458			0.0589228	0.050554	248	33813353	33814045
									AGAP008182			0.0593749	0.0503429	206	6429943	6433759
									AGAP009761			0.0777009	0.0502733	78	0	0
									AGAP008218	CYP6Z2	cytochrome P450 [Source:VB Community Annotation]	0.0810198	0.0500141	57	6973779	6975563
									AGAP010014			0.0612854	0.0497983	13	47641533	47642210
									AGAP008791	tRNA-Asn		0.0411796	0.049662	6	17895560	17895633
									AGAP009904		tRNA (adenine-N(1)-)-methyltransferase non-catalytic subunit [Source:VB Community Annotation]	0.0797998	0.049546	260	45183296	45184666
									AGAP008149		protein phosphatase 1B (formerly 2C) [Source:VB Community Annotation]	0.0728993	0.0494368	252	6205382	6206593
									AGAP009373			0.0690701	0.0493869	233	31826865	31827569
									AGAP009660		GTP:AMP phosphotransferase mitochondrial [Source:VB Community Annotation]	0.0407165	0.0490483	152	37679291	37679941
									AGAP009312			0.0652286	0.048994	360	31177199	31186089
									AGAP009632		ataxia telangiectasia mutated family protein [Source:VB Community Annotation]	0.0695627	0.0489011	846	37344766	37348430
									AGAP008296	TRYP1	trypsin 1 [Source:VB Community Annotation]	0.0699575	0.0488619	225	8634716	8635726
									AGAP009841			0.0603977	0.0488312	222	44091758	44093030
									AGAP009111	Or29	odorant receptor 29 [Source:VB Community Annotation]	0.0820156	0.0488175	376	25747232	25748570
									AGAP009094		cysteine desulfurase [Source:VB Community Annotation]	0.0642484	0.0486861	332	25571785	25573885
									AGAP007995			0.0887417	0.0483833	149	3919240	3924514
									AGAP009461		c-Jun N-terminal kinase [Source:VB Community Annotation]	0.0478081	0.0482894	145	33869544	33876671
									AGAP009007	GPRNNB1	putative GPCR class b orphan receptor 1 [Source:VB Community Annotation]	0.0681652	0.0481156	1222	23301305	23358303
									AGAP009289		abhydrolase domain-containing protein 11 [Source:VB Community Annotation]	0.0599445	0.0481084	306	30854365	30855821
									AGAP010163	RpL38	60S ribosomal protein L38 [Source:UniProtKB/Swiss-Prot;Acc:Q7Q0U1]	0.0610245	0.0479753	19	49777595	49778224
									AGAP009343			0.0550606	0.0478697	140	31560320	31561091
									AGAP008550		polycomb protein EED [Source:VB Community Annotation]	0.0521568	0.0478394	223	12497560	12498674
									AGAP009542			0.0498481	0.047412	158	35891129	35892535
									AGAP008106		Trafficking protein particle complex subunit 4 [Source:VB Community Annotation]	0.0750718	0.047289	169	5810307	5811084
									AGAP009668		lysosomal-associated membrane protein 1/2 [Source:VB Community Annotation]	0.104781	0.0471209	214	38042093	38046611
									AGAP009870	CPR151	cuticular protein RR-2 family 151 [Source:VB Community Annotation]	0.0644179	0.0469456	69	44603608	44604143
									AGAP009124			0.0975869	0.0468769	68	26264388	26277606
									AGAP009607			0.0481903	0.0468108	895	36981128	36983767
									AGAP009659			0.0666751	0.0467996	609	37669167	37675280
									AGAP009380		cellular retinaldehyde-binding protein [Source:VB Community Annotation]	0.0506515	0.0461661	193	31866871	31868107
									AGAP028046			0.0589718	0.0460396	297	12771248	12773135
									AGAP007882		ribosome maturation protein SBDS [Source:VB Community Annotation]	0.0679309	0.045956	206	2464384	2465190
									AGAP010159		dUTP pyrophosphatase [Source:VB Community Annotation]	0.105257	0.045939	61	49670245	49670900
									AGAP007821			0.078687	0.0458735	87	1399171	1419979
									AGAP009600		ATP-dependent RNA helicase DOB1 [Source:VB Community Annotation]	0.0631281	0.04572	642	36940286	36943636
									AGAP009847		Outspread [Source:VB Community Annotation]	0.0566012	0.0454555	825	44114246	44122918
									AGAP009981			0.0498697	0.0453944	79	47099265	47100141
									AGAP008276			0.0892435	0.0453562	315	8489126	8489959
									AGAP010017		TNF receptor-associated factor 4 [Source:VB Community Annotation]	0.0651583	0.04534	187	47742575	47751274
									AGAP008292	TRYP4	trypsin 4 [Source:VB Community Annotation]	0.0704118	0.0450361	284	8627718	8628665
									AGAP028643		histone acetyltransferase MYST2 [Source:VB Community Annotation]	0.0584246	0.044776	560	38254191	38315316
									AGAP009457		guanine nucleotide-binding protein subunit alpha-12 [Source:VB Community Annotation]	0.0622522	0.0447573	167	33787057	33808874
									AGAP007872		Mps one binder kinase activator-like 3 [Source:VB Community Annotation]	0.0741514	0.0447569	133	2403895	2405468
									AGAP008734			0.0741771	0.0444144	505	16217572	16236334
									AGAP008134			0.0736524	0.0440604	453	6044777	6046778
									AGAP009815			0.0971307	0.0439865	97	43774877	43775670
									AGAP009127			0.0595982	0.0437661	531	26425834	26428862
									AGAP009284			0.0687609	0.0436016	495	30659284	30667767
									AGAP009702		GTP-binding protein [Source:VB Community Annotation]	0.0661743	0.0435511	299	39164954	39166287
									AGAP009577			0.0547511	0.0434911	557	36438789	36451397
									AGAP009563		myotubularin related protein 2 [Source:VB Community Annotation]	0.0629334	0.0434562	389	36259773	36262113
									AGAP008110			0.0776569	0.0433718	466	5827492	5828806
									AGAP008146			0.0867843	0.0432565	681	6153069	6154609
									AGAP010005		Uncharacterized protein KIAA2013-like protein [Source:VB Community Annotation]	0.049153	0.0431863	235	47545911	47547904
									AGAP007814			0.0323221	0.0431664	71	1330154	1339141
									AGAP009834		COP9 signalosome subunit 4 [Source:VB Community Annotation]	0.0610466	0.0431633	194	44051582	44053128
									AGAP009483		zinc finger protein 500 [Source:VB Community Annotation]	0.0435779	0.043127	37	34634943	34641218
									AGAP009121		chymotrypsin-like protein [Source:VB Community Annotation]	0.0857905	0.0427908	199	26186607	26187525
									AGAP009887			0.0789227	0.0427046	131	44749084	44750168
									AGAP010219	Mcm6	DNA replication licensing factor Mcm6 [Source:UniProtKB/Swiss-Prot;Acc:Q7Q0Q1]	0.0566128	0.0426615	192	50911789	50914690
									AGAP008542		abhydrolase domain-containing protein 2 [Source:VB Community Annotation]	0.0537145	0.0425532	311	12318882	12348952
									AGAP008475		oligosaccharyltransferase complex subunit OSTC [Source:VB Community Annotation]	0.0625189	0.0423105	100	11011139	11011826
									AGAP008775		RasGEF domain family, member 1B [Source:VB Community Annotation]	0.0510431	0.0422417	570	17412904	17442112
									AGAP009564		ATP synthase epsilon chain, mitochondrial [Source:VB Community Annotation]	0.0427336	0.0422308	43	36263000	36264161
									AGAP009473		salivary secreted mucin 3 [Source:VB Community Annotation]	0.0616087	0.0421728	256	34029182	34036958
									AGAP013721			0.0819325	0.0421	94	2313388	2319154
									AGAP009128		mitochondrial carnitine/acylcarnitine carrier protein [Source:VB Community Annotation]	0.0989193	0.0415378	360	26432061	26435995
									AGAP009146			0.0663264	0.0414862	321	27504829	27506037
									AGAP008680		ubiquitin-conjugating enzyme E2 R [Source:VB Community Annotation]	0.0407472	0.0414434	108	14786253	14803108
									AGAP008626		Androgen-induced 1 [Source:VB Community Annotation]	0.0520522	0.041418	246	13738883	13748339
									AGAP009913		actin-binding protein IPP [Source:VB Community Annotation]	0.061357	0.0413688	265	45204863	45206950
									AGAP009783		short/branched chain acyl-CoA dehydrogenase [Source:VB Community Annotation]	0.0580468	0.0413663	166	43269836	43271089
									AGAP007813		ankyrin repeat domain-containing protein 49 [Source:VB Community Annotation]	0.070992	0.0413579	246	1326803	1327879
									AGAP009486		V-type H+-transporting ATPase 54 kD subunit [Source:VB Community Annotation]	0.071626	0.0412657	223	34693157	34697229
									AGAP010157	Ast2	allatostatin 2 [Source:VB Community Annotation]	0.0193492	0.0410297	12	49580073	49591319
									AGAP008861		female reproductive tract protease GLEANR_896 [Source:VB Community Annotation]	0.058257	0.0408806	239	19868089	19869122
									AGAP007945		amiloride-sensitive sodium channel, other [Source:VB Community Annotation]	0.0628325	0.0406811	283	3250860	3252530
									AGAP009620		reduction in cnn dots 4 [Source:VB Community Annotation]	0.0588576	0.0404746	183	37067814	37068601
									AGAP009319			0.0667794	0.0404355	448	31248897	31253057
									AGAP009020			0.0488315	0.0403123	339	23738967	23741123
									AGAP008428		N-acetyltransferase 11 [Source:VB Community Annotation]	0.0514397	0.0402988	186	10601656	10602411
									AGAP008345		methionyl aminopeptidase [Source:VB Community Annotation]	0.0590616	0.0402437	465	9509962	9512246
									AGAP008959			0.0502867	0.0402273	332	22023425	22025261
									AGAP010200			0.107884	0.0401974	86	50577928	50605043
									AGAP007862			0.0576733	0.0401894	195	2333554	2337601
									AGAP009466	ABCG8	ATP-binding cassette transporter (ABC transporter) family G member 8 [Source:VB Community Annotation]	0.0813708	0.0401784	85	33978414	34000999
									AGAP008882		U3 small nucleolar RNA-associated protein MPP10 [Source:VB Community Annotation]	0.0642108	0.0401759	785	20275732	20278118
									AGAP008432			0.056146	0.040069	304	10611821	10616468
									AGAP027987			0.0835197	0.0400685	409	3255475	3257000
									AGAP009067			0.0634731	0.0399272	365	25400692	25403428
									AGAP028052			0.0578899	0.0399163	559	16203808	16209491
									AGAP009685		aspartate aminotransferase, mitochondrial [Source:VB Community Annotation]	0.0864469	0.0399005	272	38661350	38668020
									AGAP009569		syntenin-1 isoform 1 [Source:VB Community Annotation]	0.0498427	0.0398533	228	36363062	36364325
									AGAP009816		anterior pharynx defective 1 [Source:VB Community Annotation]	0.0580005	0.0398213	139	43775793	43776765
									AGAP009342	GSTU3	glutathione S-transferase unclassified 3 [Source:VB Community Annotation]	0.0678647	0.039797	193	31556477	31558957
									AGAP009842		ribonuclease T2 [Source:VB Community Annotation]	0.0532972	0.039742	235	44093269	44094393
									AGAP009349			0.0624294	0.0397258	321	31590412	31591699
									AGAP009348		ubiquitin carboxyl-terminal hydrolase 14 [Source:VB Community Annotation]	0.0551633	0.0396782	312	31577440	31586407
									AGAP009874	CPR76	cuticular protein RR-1 family 76 [Source:VB Community Annotation]	0.101921	0.0396138	184	44647714	44648784
									AGAP009051	LL1	lipopolysaccharide-induced TNF-alpha transcription factor (LITAF-like 1) [Source:VB Community Annotation]	0.0375149	0.0395538	122	24800910	24804831
									AGAP009836			0.0711416	0.0395203	63	44070058	44075946
									AGAP008133		Retinaldehyde binding protein 1 [Source:VB Community Annotation]	0.0699195	0.0394776	325	6030948	6032182
									AGAP009260		centrin-1 [Source:VB Community Annotation]	0.0690673	0.0394423	114	30052521	30053632
									AGAP008188			0.0509195	0.0392152	124	6491076	6496591
									AGAP009987			0.0386296	0.0391736	76	47252286	47253028
									AGAP008578		ATP-dependent RNA helicase DDX4 [Source:VB Community Annotation]	0.0814904	0.0391391	451	13260489	13264626
									AGAP008236	Thoc2	THO complex subunit 2 [Source:VB Community Annotation]	0.0676867	0.0388713	989	7550796	7558593
									AGAP010037			0.0738095	0.0388497	103	48106748	48108129
									AGAP009866		dolichol-phosphate mannosyltransferase [Source:VB Community Annotation]	0.0538077	0.0387475	114	44587157	44588197
									AGAP008776			0.052874	0.038692	269	17530878	17534652
									AGAP008223		Armadillo repeat-containing protein 4 [Source:VB Community Annotation]	0.062688	0.0386793	456	7143325	7145780
									AGAP009125	Bbs8	Bardet-Biedl syndrome 8 [Source:VB Community Annotation]	0.0658174	0.0386635	479	26345232	26350938
									AGAP008099		Ubiquitin-fold modifier-conjugating enzyme 1 [Source:UniProtKB/Swiss-Prot;Acc:Q7PND3]	0.0588871	0.0386515	119	5662954	5664244
									AGAP008265		seryl-tRNA synthetase [Source:VB Community Annotation]	0.0686271	0.0386074	455	8085120	8087104
									AGAP008857		COP9 signalosome complex subunit 8 [Source:VB Community Annotation]	0.0642138	0.0385752	131	19629559	19630442
									AGAP009570		RNA-binding protein with serine-rich domain 1 [Source:VB Community Annotation]	0.0481102	0.038463	212	36365691	36367317
									AGAP009517			0.0365547	0.0384017	100	35109746	35114428
									AGAP009147		forkhead box protein G [Source:VB Community Annotation]	0.0643537	0.0382138	254	27561995	27563272
									AGAP008784			0.0480966	0.0382052	55	0	0
									AGAP009414		1-acyl-sn-glycerol-3-phosphate acyltransferase alpha [Source:VB Community Annotation]	0.0980128	0.0381132	145	32357598	32359136
									AGAP010210		Translocase of inner mitochondrial membrane 23 homolog [Source:VB Community Annotation]	0.0983916	0.0378963	47	50835619	50836797
									AGAP008116			0.111673	0.037857	185	5871544	5872482
									AGAP013720			0.0502673	0.0378057	273	31591808	31593592
									AGAP009899			0.0542573	0.0376683	191	45088535	45090088
									AGAP008023	en	segmentation polarity homeobox protein engrailed [Source:VB Community Annotation]	0.0559918	0.0376682	572	4384025	4390541
									AGAP010248		U11/U12 small nuclear ribonucleoprotein 20 kDa protein [Source:VB Community Annotation]	0.0344487	0.0376186	70	51650343	51651057
									AGAP009263	CLIPB16	CLIP-domain serine protease [Source:VB Community Annotation]	0.0650717	0.0375685	334	30075961	30080381
									AGAP008008		coiled-coil domain-containing protein 72 homolog [Source:VB Community Annotation]	0.0486244	0.0375397	42	4021110	4021707
									AGAP008498		PCI domain-containing protein 2 [Source:VB Community Annotation]	0.0402745	0.0373614	340	11337233	11338420
									AGAP009136			0.0670254	0.0373526	582	26870544	26872982
									AGAP008213	CYP6M3	cytochrome P450 [Source:VB Community Annotation]	0.0547688	0.0372716	507	6931811	6933699
									AGAP009159		AMP dependent ligase [Source:VB Community Annotation]	0.0505964	0.0370722	441	27777570	27779578
									AGAP008606		forkhead box protein L [Source:VB Community Annotation]	0.0551325	0.0370129	253	13524426	13527578
									AGAP010226			0.0358531	0.0367533	13	51272221	51289162
									AGAP007931			0.0478413	0.0367172	79	3048639	3049120
									AGAP008907		carnitine O-palmitoyltransferase 2 [Source:VB Community Annotation]	0.048915	0.03667	774	20622606	20625303
									AGAP009608			0.0536025	0.0364265	615	36986648	36989742
									AGAP008572		TIM21-like protein, mitochondrial precursor [Source:VB Community Annotation]	0.0548784	0.0364209	276	13081312	13082354
									AGAP008225		trehalose 6-phosphate phosphatase [Source:VB Community Annotation]	0.0394074	0.0364071	263	7163635	7165312
									AGAP008431			0.0648672	0.036361	214	10610688	10611628
									AGAP009098		Protein-glutamine gamma-glutamyltransferase E [Source:VB Community Annotation]	0.0794613	0.0363585	785	25583653	25586392
									AGAP010205			0.0857894	0.0363488	151	50696700	50698440
									AGAP008796			0.0860239	0.0362661	490	17956228	17958817
									AGAP010089	GPROP9	short wavelength sensitive opsin [Source:VB Community Annotation]	0.078755	0.0362304	110	48805823	48807270
									AGAP013729			0.277101	0.0362139	19	6114746	6116401
									AGAP009590		amiloride-sensitive sodium channel, other [Source:VB Community Annotation]	0.0829039	0.0361877	450	36718666	36720361
									AGAP009322		vesicle transport through interaction with t-SNAREs 1 [Source:VB Community Annotation]	0.0582996	0.0361377	165	31265521	31266790
									AGAP009286			0.0507147	0.0359861	643	30818617	30820836
									AGAP009697			0.062826	0.0359772	23	38993868	39017067
									AGAP013724	SG7c	salivary gland protein 7-like 3 [Source:VB Community Annotation]	0.0691416	0.0359587	208	6960223	6960891
									AGAP028004			0.0777345	0.0359351	1506	20805827	20809444
									AGAP008224			0.0586733	0.0358383	216	7146471	7156301
									AGAP028031			0.103718	0.0358279	261	26189585	26190545
									AGAP009442		cyclin-dependent kinase regulatory subunit CKS1 [Source:VB Community Annotation]	0.203526	0.0357939	29	33502242	33503126
									AGAP009822		DNA-binding protein rfxank [Source:VB Community Annotation]	0.0913322	0.0357869	125	43803407	43804237
									AGAP008702	GPRNPR2	putative neuropeptide receptor 2 [Source:VB Community Annotation]	0.0434533	0.0357832	466	15615162	15633369
									AGAP008897			0.0673174	0.0357348	605	20511496	20514375
									AGAP009499		proto-oncogene C-crk [Source:VB Community Annotation]	0.0712316	0.0356425	151	34761139	34761978
									AGAP008517			0.0392079	0.0356343	80	11721000	11722485
									AGAP009123			0.0548844	0.0355977	964	26217371	26247296
									AGAP028097			0.0579125	0.0355063	197	16329395	16330743
									AGAP007774			0.0609442	0.0355032	1039	538457	547311
									AGAP009958		arginine and glutamate-rich protein 1 [Source:VB Community Annotation]	0.055261	0.0354808	48	46570723	46574186
									AGAP013733			0.0406325	0.0354445	115	3989080	3989936
									AGAP009578		adenosine monophosphate-protein transferase FICD homolog [Source:VB Community Annotation]	0.0539902	0.0353689	273	36507665	36508936
									AGAP008893	CPLCP8	cuticular protein CPLCP8 [Source:VB Community Annotation]	0.0531496	0.035265	158	20470811	20472208
									AGAP009381		cellular retinaldehyde-binding protein [Source:VB Community Annotation]	0.0464957	0.0352518	184	31870518	31872069
									AGAP009152	mRpS21	28S ribosomal protein S21, mitochondrial [Source:VB Community Annotation]	0.0785264	0.0352136	55	27688655	27691180
									AGAP009549			0.0506085	0.0351942	126	36017052	36017994
									AGAP008143			0.0880541	0.0350796	624	6130273	6133267
									AGAP009004		U3 small nucleolar RNA-associated protein 10 [Source:VB Community Annotation]	0.0616945	0.0350736	2269	23176617	23183401
									AGAP008798		guanine nucleotide exchange factor MSS4 [Source:VB Community Annotation]	0.0377242	0.0350567	97	17959091	17959786
									AGAP009488		histone transcription regulator [Source:VB Community Annotation]	0.053607	0.0350126	583	34704741	34708032
									AGAP028204		Alpha-mannosidase [Source:UniProtKB/TrEMBL;Acc:A0A1S4HD42]	0.0589844	0.0350109	783	13281070	13284385
									AGAP028213			0.0573191	0.0349165	167	20392863	20393772
									AGAP009063			0.0554643	0.0348437	1027	25144380	25154093
									AGAP010020			0.0630917	0.0346777	149	47765360	47767135
									AGAP009839		Phosphatase 1 regulatory subunit 7 [Source:VB Community Annotation]	0.056272	0.0346685	239	44086477	44088125
									AGAP007953		ATP-dependent RNA helicase YTHDC2 [Source:VB Community Annotation]	0.0755631	0.034655	865	3286187	3289463
									AGAP010194			0.0406894	0.0346107	193	50414991	50416886
									AGAP008917		DNA topoisomerase II [Source:VB Community Annotation]	0.0622773	0.0345838	1064	20786735	20793729
									AGAP009756	ANCE6	angiotensin-converting enzyme 6 [Source:VB Community Annotation]	0.0482674	0.0345498	28	42374985	42377093
									AGAP008161		ribonuclease H2 subunit B [Source:VB Community Annotation]	0.0658281	0.0344708	368	6277513	6278493
									AGAP008371			0.0642421	0.0343712	477	10095901	10097447
									AGAP009963			0.045139	0.0343406	26	46662335	46663053
									AGAP008880			0.0609881	0.0343326	280	20257941	20258731
									AGAP010235		TBC1 domain family member 24 [Source:VB Community Annotation]	0.0446669	0.034261	109	51345177	51357275
									AGAP009161		deoxyribose-phosphate aldolase [Source:VB Community Annotation]	0.0462845	0.0341986	306	27935307	27936825
									AGAP013587	U1	U1 spliceosomal RNA [Source:RFAM;Acc:RF00003]	0.0431867	0.0341254	36	16406524	16406689
									AGAP008074		phosphatidylinositol glycan, class U [Source:VB Community Annotation]	0.0614433	0.0340751	470	5086684	5088586
									AGAP008215	SG7b	salivary gland protein 7-like [Source:VB Community Annotation]	0.0745203	0.0340677	132	6961084	6961708
									AGAP009313			0.0691395	0.0340335	314	31186323	31187434
									AGAP008496	Med30	mediator of RNA polymerase II transcription subunit 30 [Source:VB Community Annotation]	0.0446939	0.0340288	245	11333045	11334147
									AGAP009661	GPRNNB2	putative GPCR class b orphan receptor 2 [Source:VB Community Annotation]	0.0720393	0.0339995	221	37683536	37684851
									AGAP009122			0.0690468	0.0339318	272	26188238	26189170
									AGAP009173	fbp	fructose-1,6-biphosphatase [Source:VB Community Annotation]	0.0600457	0.0338241	172	28117508	28120385
									AGAP008241		dual-specificity tyrosine-(Y)-phosphorylation regulated kinase [Source:VB Community Annotation]	0.0675081	0.0338215	413	7573073	7590724
									AGAP009470			0.0650131	0.0337862	146	0	0
									AGAP009479			0.0582583	0.0337494	781	34393517	34397075
									AGAP008469		Cuticular protein CPLCG family (CPLCG21) [Source:UniProtKB/TrEMBL;Acc:A0A1S4GZ24]	0.0868123	0.033742	726	10933665	10936447
									AGAP009512		E3 ubiquitin-protein ligase UBR7 [Source:VB Community Annotation]	0.0659844	0.0336881	327	35021624	35023250
									AGAP008749		ER degradation enhancer, mannosidase alpha-like 3 [Source:VB Community Annotation]	0.0785037	0.033612	600	16873221	16877560
									AGAP009471	ABCG19	ATP-binding cassette transporter (ABC transporter) family G member 19 [Source:VB Community Annotation]	0.0513343	0.0335829	495	34017810	34019878
									AGAP009446		solute carrier family 9 (sodium/hydrogen exchanger), member 8 [Source:VB Community Annotation]	0.05986	0.0335432	515	33539496	33541618
									AGAP013737			0.0938396	0.0334943	302	5874203	5875164
									AGAP008630			0.0709158	0.0334836	222	13760161	13761149
									AGAP009011			0.0679483	0.0334559	301	23512171	23514252
									AGAP009156			0.0587046	0.033452	244	27700858	27709185
									AGAP008691		atrial natriuretic peptide receptor A [Source:VB Community Annotation]	0.0557522	0.0333702	964	14920096	14938451
									AGAP008990		lysophospholipase III [Source:VB Community Annotation]	0.0510949	0.0333598	350	22786769	22789722
									AGAP008440		urate oxidase [Source:VB Community Annotation]	0.0845609	0.0333505	202	10810826	10814913
									AGAP008888			0.0782603	0.0333445	325	20318229	20319346
									AGAP008737		cytohesin-1 [Source:VB Community Annotation]	0.046521	0.0333107	616	16331255	16387753
									AGAP009459	cdk1	cyclin-dependent kinase 1 [Source:VB Community Annotation]	0.0802118	0.0332931	179	33814493	33815820
									AGAP008770			0.0655216	0.0332195	1445	17382306	17386996
									AGAP008117			0.0805395	0.0332088	2682	5876959	5886110
									AGAP009641		kelch-like protein diablo [Source:VB Community Annotation]	0.0624733	0.0331996	297	37469761	37481185
									AGAP008877			0.0526218	0.0330118	525	20237201	20239210
									AGAP008557		AMP-binding domain protein [Source:VB Community Annotation]	0.0634234	0.0329892	677	12704151	12711704
									AGAP008402			0.0497693	0.0329574	114	10355333	10355822
									AGAP009281		Apolipoprotein D precursor [Source:VB Community Annotation]	0.0842177	0.032896	175	30581871	30586646
									AGAP009906			0.0712711	0.0328687	77	45185906	45186489
									AGAP009514	GPRGBB3	putative GABA-B receptor 3 [Source:VB Community Annotation]	0.0594991	0.0328146	847	35049851	35054224
									AGAP008194			0.0431941	0.0327851	1119	6565512	6568785
									AGAP009264		ethanolamine-phosphate cytidylyltransferase [Source:VB Community Annotation]	0.0467094	0.032759	219	30083631	30094094
									AGAP009439		membrane protein GNA1220 [Source:VB Community Annotation]	0.0576652	0.0327027	302	33492000	33493483
									AGAP007920		glucuronosyltransferase [Source:VB Community Annotation]	0.0555496	0.0326955	326	2815239	2822435
									AGAP009065	OBP42	odorant-binding protein 42 [Source:VB Community Annotation]	0.0421412	0.0325549	219	25310798	25311664
									AGAP009604			0.0404393	0.0325208	220	36972579	36976781
									AGAP009979		glycoprotein-N-acetylgalactosamine 3-beta-galactosyltransferase [Source:VB Community Annotation]	0.0478283	0.0325187	170	47081779	47083516
									AGAP009692			0.0854546	0.032513	67	38899431	38900289
									AGAP009700		COMPASS component SWD2 [Source:VB Community Annotation]	0.0531563	0.0325087	118	39152788	39153820
									AGAP008935		recombining binding protein suppressor of hairless [Source:VB Community Annotation]	0.0417712	0.0325065	396	21186761	21201022
									AGAP008135		Gonadotropin inducible transcription factor [Source:VB Community Annotation]	0.066139	0.0324972	599	6047269	6049092
									AGAP007809	AP7862		0.0791617	0.0324722	436	1328087	1329667
									AGAP009302			0.0538049	0.0324178	635	30920062	30926401
									AGAP009081		TMCO1 [Source:VB Community Annotation]	0.0800182	0.0324171	114	25449435	25450733
									AGAP007790		sodium/potassium-transporting ATPase subunit beta [Source:VB Community Annotation]	0.0641143	0.0324125	234	872547	879905
									AGAP008950			0.0527928	0.0324069	395	21788966	21790292
									AGAP009664		nuclear receptor coactivator 2 [Source:VB Community Annotation]	0.0545394	0.0323819	930	37779744	37791731
									AGAP008908		actin-related protein 2/3 complex subunit 1A [Source:VB Community Annotation]	0.0499691	0.0323661	272	20625706	20627463
									AGAP008661			0.0618341	0.0323572	515	14565312	14566901
									AGAP008206	CYP6N2	cytochrome P450 [Source:VB Community Annotation]	0.0789967	0.0323396	560	6908594	6910234
									AGAP009107			0.0656373	0.0323272	296	25652186	25653179
									AGAP007785			0.0520581	0.0320921	316	836877	837877
									AGAP008555			0.0625322	0.0320432	226	12644451	12654467
									AGAP007956			0.0650404	0.0320076	463	3296793	3297950
									AGAP009151			0.0556744	0.0319783	638	27685794	27688201
									AGAP028228	CPLCP4	cuticular protein (putative) CPLCP4 [Source:VB Community Annotation]	0.0663728	0.0318945	204	20377486	20378127
									AGAP009428		ankyrin repeat domain-containing protein 29 [Source:VB Community Annotation]	0.0490081	0.0318429	262	33217282	33231939
									AGAP009225		Dimeric dihydrodiol dehydrogenase [Source:VB Community Annotation]	0.0622534	0.0318391	239	28891750	28893381
									AGAP008580			0.0965254	0.0318314	91	13271796	13272650
									AGAP008881		ethanolaminephosphotransferase [Source:VB Community Annotation]	0.0564587	0.0318182	243	20272105	20274644
									AGAP008891		serine protease snake [Source:VB Community Annotation]	0.0347501	0.0318062	280	20441977	20443898
									AGAP009519	Or2	odorant receptor 2 [Source:VB Community Annotation]	0.0493208	0.0317453	275	35175416	35178788
									AGAP009649		solute carrier family 17, member 5 [Source:VB Community Annotation]	0.0452547	0.0316104	327	37609386	37618770
									AGAP009031	RpL5	60S ribosomal protein L5 [Source:VB Community Annotation]	0.0581491	0.0315412	157	24355406	24357849
									AGAP009344			0.0697372	0.031527	690	31564662	31568936
									AGAP009533			0.0492538	0.0315096	640	35432310	35435232
									AGAP010012		Leucine-rich repeat and calponin-like proteiny domain-containing protein 3 [Source:VB Community Annotation]	0.0489611	0.0314374	282	47585606	47612484
									AGAP009490		Necdin-like 2 [Source:VB Community Annotation]	0.0665829	0.0313954	185	34709682	34710631
									AGAP009103			0.0816965	0.0313812	191	25621289	25628279
									AGAP008388			0.0572347	0.0312326	525	10243335	10244659
									AGAP009767			0.0257556	0.0312153	4	0	0
									AGAP028243			0.0257556	0.0312153	4	0	0
									AGAP010188		stress-induced-phosphoprotein 1 [Source:VB Community Annotation]	0.0726563	0.031214	101	50353363	50355492
									AGAP008773	mRpS18C	28S ribosomal protein S18C, mitochondrial [Source:VB Community Annotation]	0.0497531	0.0312058	170	17390941	17391559
									AGAP009443		excitatory amino acid transporter 3 [Source:VB Community Annotation]	0.0411272	0.0311757	278	33508377	33532252
									AGAP009546		endoplasmic reticulum lectin 1 [Source:VB Community Annotation]	0.0610049	0.0311553	339	35939518	35941664
									AGAP008226		Protein YIPF [Source:UniProtKB/TrEMBL;Acc:A0A1S4GYB9]	0.0525943	0.031141	199	7165454	7166891
									AGAP009314			0.048867	0.0311256	301	31192630	31194592
									AGAP008136		peptidyl-prolyl cis-trans isomerase-like 4 [Source:VB Community Annotation]	0.0669504	0.0311209	746	6050821	6053266
									AGAP008071			0.0548014	0.0311011	313	5066281	5067342
									AGAP008931		inorganic phosphate cotransporter [Source:VB Community Annotation]	0.0514649	0.0310583	411	21108387	21119979
									AGAP008822		FK506-binding protein 14 [Source:VB Community Annotation]	0.0480971	0.0310537	115	18540559	18561664
									AGAP009092			0.0469222	0.0310411	266	25562851	25564008
									AGAP009688		Leucine-rich repeats and immunoglobulin-like domains protein 3 [Source:VB Community Annotation]	0.0528553	0.0310291	558	38705707	38708285
									AGAP009296		splicing factor 45 [Source:VB Community Annotation]	0.0507732	0.0310088	365	30910541	30912360
									AGAP008951		Pin2-interacting protein X1 [Source:VB Community Annotation]	0.046929	0.0309967	726	21791374	21793413
									AGAP008561			0.0824501	0.03099	410	12769759	12771151
									AGAP008217	CYP6Z3	cytochrome P450 [Source:VB Community Annotation]	0.0792843	0.0309125	56	6971669	6973290
									AGAP008405	mRpL24	39S ribosomal protein L24, mitochondrial [Source:VB Community Annotation]	0.0546414	0.0308872	204	10362528	10363563
									AGAP010008		PI-PLC X domain-containing protein 3 [Source:VB Community Annotation]	0.0589199	0.0307915	111	47559881	47560955
									AGAP028006			0.0586295	0.0307859	435	16049291	16056014
									AGAP028029			0.0514319	0.0307656	325	13763201	13764177
									AGAP008002		cyclin K [Source:VB Community Annotation]	0.0562983	0.0307652	233	3993602	3994789
									AGAP008914			0.0506921	0.0307324	199	20746054	20763944
									AGAP008890	CPLCP5	cuticular protein (putative) CPLCP5 [Source:VB Community Annotation]	0.0366775	0.0307161	75	20393219	20399784
									AGAP008929		threonyl-tRNA synthetase [Source:VB Community Annotation]	0.0498395	0.0306672	640	21102576	21105967
									AGAP009047		replication factor C subunit 3/5 [Source:VB Community Annotation]	0.0357649	0.0306652	328	24681078	24682383
									AGAP009463	ABCG11	ATP-binding cassette transporter (ABC transporter) family G member 11 [Source:VB Community Annotation]	0.0470578	0.0306545	380	33943638	33951119
									AGAP009018			0.094272	0.03063	86	23734604	23735273
									AGAP009368	plugin	plugin [Source:VB Community Annotation]	0.0771255	0.0305906	80	31814166	31814685
									AGAP009777		mothers against decapentaplegic homolog 2/3 [Source:VB Community Annotation]	0.0487539	0.0305466	122	43188372	43210942
									AGAP009588		alkylated DNA repair protein alkB homolog 4 [Source:VB Community Annotation]	0.0754981	0.0305172	286	36692772	36693988
									AGAP008089			0.0484282	0.0305108	280	5310180	5311426
									AGAP008511	IR21a	ionotropic receptor IR21a [Source:VB Community Annotation]	0.0588493	0.0305073	800	11468382	11471590
									AGAP009528			0.0736445	0.0305041	121	35381848	35394920
									AGAP009893		nocturnin [Source:VB Community Annotation]	0.0559885	0.0305015	213	44900146	44902267
									AGAP028011			0.0666626	0.0304933	742	12490174	12492813
									AGAP009321		general transcription factor 3C polypeptide 5 (transcription factor C subunit [Source:VB Community Annotation]	0.0681322	0.0303668	338	31263733	31265040
									AGAP008048			0.0578053	0.0303104	500	4857721	4860656
									AGAP010036			0.0498254	0.0302262	47	48079043	48083969
									AGAP008549		U4/U6.U5 tri-snRNP-associated protein 1 [Source:VB Community Annotation]	0.0415856	0.0301687	70	12494010	12494702
									AGAP007779			0.0580232	0.0301593	478	751509	753599
									AGAP008416		cyclic AMP-dependent transcription factor ATF-2 [Source:VB Community Annotation]	0.0597655	0.0301437	534	10520950	10523122
									AGAP009571			0.050533	0.0300916	634	36367935	36371610
									AGAP007983		lunapark [Source:VB Community Annotation]	0.044093	0.0300888	379	3662878	3666201
									AGAP007965			0.0599863	0.0300769	570	3384227	3386165
									AGAP008114	Or22	odorant receptor 22 [Source:VB Community Annotation]	0.0935097	0.0299673	343	5847009	5848464
									AGAP008879			0.0671967	0.0298735	576	20249016	20256314
									AGAP008653		NADH dehydrogenase (ubiquinone) 1 alpha subcomplex 12 [Source:VB Community Annotation]	0.0468334	0.0298729	107	14061814	14063076
									AGAP008896		dynamin 1-like protein [Source:VB Community Annotation]	0.0798458	0.0298641	487	20503677	20507659
									AGAP007944			0.03007	0.0298474	77	3248131	3249703
									AGAP028073			0.0493892	0.0298328	314	16065746	16067161
									AGAP009598		voltage-dependent calcium channel alpha-2/delta, invertebrate [Source:VB Community Annotation]	0.0527083	0.0298136	619	36880342	36887019
									AGAP008831		Stress-activated map kinase-interacting protein 1 [Source:VB Community Annotation]	0.0482661	0.0298135	467	19121510	19123360
									AGAP008086		mitochondrial processing peptidase [Source:VB Community Annotation]	0.0458075	0.0297874	464	5295961	5298115
									AGAP009675		sphingosine-1-phosphate phosphatase 1 [Source:VB Community Annotation]	0.0707378	0.0297759	263	38251678	38253285
									AGAP009477		bruno [Source:VB Community Annotation]	0.065066	0.0297234	180	34352536	34367020
									AGAP008019	CYP12F3	cytochrome P450 [Source:VB Community Annotation]	0.0606237	0.0295504	550	4321507	4323866
									AGAP008742		Discoidin domain receptor family, member 1 [Source:VB Community Annotation]	0.0608579	0.0295199	754	16675792	16780824
									AGAP009574		WD repeat-containing protein 69 [Source:VB Community Annotation]	0.0476009	0.0295135	283	36380951	36382288
									AGAP009831			0.0522178	0.0294531	267	44033191	44041412
									AGAP009645		apoptosis inhibitor [Source:VB Community Annotation]	0.0582863	0.02945	355	37511611	37514030
									AGAP008814		transcription factor 4/12 [Source:VB Community Annotation]	0.0697791	0.0294493	353	18279203	18284644
									AGAP009275	Sk	sulfakinin neuropeptide [Source:VB Community Annotation]	0.0616453	0.0294176	239	30524242	30525109
									AGAP008195		protein kinase, AMP-activated, beta 2 non-catalytic subunit [Source:VB Community Annotation]	0.0505855	0.0294059	210	6568878	6570755
									AGAP008200		potassium voltage-gated channel Shaw-related subfamily C, invertebrate [Source:VB Community Annotation]	0.0467155	0.0293881	281	6721518	6734693
									AGAP009845			0.0427903	0.0293871	82	44103151	44105918
									AGAP008283	D7r3	D7 short form salivary protein [Source:VB Community Annotation]	0.0905822	0.0293753	219	8561534	8562256
									AGAP008614			0.040012	0.0293617	623	13682581	13692245
									AGAP008098			0.0606887	0.0293615	2680	5643873	5659901
									AGAP007938	cact	protein cactus (TOLL pathway signalling) [Source:VB Community Annotation]	0.0738026	0.0293427	288	3214448	3217145
									AGAP013738			0.08318	0.0292397	438	3260861	3262352
									AGAP007819			0.0742088	0.0291757	369	1386433	1391229
									AGAP009005		solute carrier family 30 (zinc transporter), member 2 [Source:VB Community Annotation]	0.085037	0.0291182	272	23186369	23221976
									AGAP009305		glucosamine-6-phosphate isomerase [Source:VB Community Annotation]	0.0508408	0.0291016	185	31019301	31024345
									AGAP009580			0.0654005	0.0290039	40	36545792	36547398
									AGAP009497		mitochondrial import receptor subunit TOM70 [Source:VB Community Annotation]	0.0469249	0.0288893	391	34744428	34746143
									AGAP009876	CPR78	cuticular protein RR-1 family 78 [Source:VB Community Annotation]	0.0340284	0.0288332	25	44655489	44658811
									AGAP009087		PH domain and leucine-rich repeat-containing protein phosphatase [Source:VB Community Annotation]	0.0580787	0.028822	1576	25482136	25497115
									AGAP009445			0.0515978	0.028796	334	33534993	33537024
									AGAP009162			0.0441244	0.0287717	265	27937090	27939199
									AGAP013763			0.0743174	0.0287712	122	2120623	2121210
									AGAP009058	Exo3	exocyst complex component 3 [Source:VB Community Annotation]	0.0570626	0.0287199	578	24953317	24955681
									AGAP009101			0.0648932	0.0287131	291	25600079	25602412
									AGAP013728			0.0581487	0.0286058	431	4492632	4493873
									AGAP009364			0.0435248	0.0285841	73	31797221	31802838
									AGAP009852		mitochondrial fission 1 protein [Source:VB Community Annotation]	0.0723772	0.028533	68	44347545	44348684
									AGAP028420			0.0249749	0.0285329	158	6698035	6698445
									AGAP013712			0.0568772	0.0285283	140	7010647	7019784
									AGAP008354		Janus kinase 2 [Source:VB Community Annotation]	0.0490747	0.0285254	787	9749532	9774796
									AGAP008147		tRNA-splicing ligase RtcB homolog [Source:UniProtKB/Swiss-Prot;Acc:Q7Q412]	0.0679696	0.0285153	388	6187934	6189616
									AGAP007800		Hyperpolarization activated cyclic nucleotide-gated potassium channel [Source:VB Community Annotation]	0.0689354	0.0284897	660	1110058	1111890
									AGAP008953		TIMELESS-interacting protein [Source:VB Community Annotation]	0.0507013	0.0283974	321	21795563	21796432
									AGAP028042	CPLCP6	cuticular protien (putative) CPLCP6 [Source:VB Community Annotation]	0.0690761	0.0283608	126	20421811	20422393
									AGAP010010		oligosaccharyltransferase complex subunit gamma [Source:VB Community Annotation]	0.0643196	0.028341	119	47577971	47579507
									AGAP027996			0.0470243	0.0283348	529	21544863	21625740
									AGAP008227		trehalose 6-phosphate synthase/phosphatase [Source:VB Community Annotation]	0.0455104	0.0282855	509	7167425	7172871
									AGAP007957		choline/ethanolamine kinase [Source:VB Community Annotation]	0.0567544	0.028249	471	3298230	3308235
									AGAP007985		homeobox protein aristaless-related [Source:VB Community Annotation]	0.0421717	0.0282469	288	3691424	3752570
									AGAP009566		zinc finger protein 271 [Source:VB Community Annotation]	0.0508381	0.0282373	146	36297895	36333175
									AGAP008899		proto-oncogene tyrosine-protein kinase Ret [Source:VB Community Annotation]	0.0523845	0.028234	1542	20554610	20567010
									AGAP008263		pre-mRNA-processing factor 40 [Source:VB Community Annotation]	0.0704621	0.0281832	735	8077879	8081101
									AGAP008943		protein turtle [Source:VB Community Annotation]	0.0386968	0.0281818	571	21367947	21378902
									AGAP009654			0.0413039	0.0281798	74	37628093	37628754
									AGAP008584		lysosomal alpha-mannosidase [Source:VB Community Annotation]	0.049436	0.0281336	1127	13292076	13297285
									AGAP008654	TEP12	thioester-containing protein 12 [Source:VB Community Annotation]	0.0455254	0.028124	1187	14064429	14067173
									AGAP007844		aspartyl-tRNA synthetase [Source:VB Community Annotation]	0.0520796	0.0281211	730	1851091	1853117
									AGAP009325			0.0526233	0.0280091	138	31270801	31272465
									AGAP008381		U4/U6.U5 tri-snRNP-associated protein 2 [Source:VB Community Annotation]	0.0373375	0.0279599	382	10151305	10152990
									AGAP008339		signal recognition particle subunit SRP14 [Source:VB Community Annotation]	0.0877015	0.0279369	72	9414408	9415410
									AGAP009868	CPR73	cuticular protein RR-1 family 73 [Source:VB Community Annotation]	0.0459457	0.0279175	72	44595744	44596889
									AGAP009405	CPAP3-E		0.0869877	0.0278564	194	32315535	32317217
									AGAP008701			0.0429466	0.0278505	273	15605058	15605909
									AGAP007857			0.0596771	0.0278083	705	2246181	2251845
									AGAP009485		tRNA-splicing endonuclease subunit Sen2 [Source:VB Community Annotation]	0.0272333	0.0277012	135	34691867	34692805
									AGAP008417		cyclin H [Source:VB Community Annotation]	0.0466609	0.0276792	204	10551394	10553170
									AGAP008013			0.0586528	0.0276584	751	4174998	4178345
									AGAP009010			0.0559443	0.0276358	440	23508677	23510442
									AGAP007859		Sugar transporter ERD6-like 6 [Source:VB Community Annotation]	0.05893	0.027627	205	2275016	2276491
									AGAP009498		solute carrier family 17 (anion/sugar transporter), member 5 [Source:VB Community Annotation]	0.0384351	0.0276174	250	34755650	34758602
									AGAP009042			0.0584327	0.0275359	420	24656299	24663329
									AGAP008394	aga-mir-125		0.0209104	0.0275166	7	10270160	10270271
									AGAP013725		HemK methyltransferase family member 1 [Source:VB Community Annotation]	0.0432296	0.0275096	373	3628100	3629316
									AGAP008083			0.0572143	0.0274831	652	5269317	5271374
									AGAP009678	aga-mir-275		0.0385403	0.0273685	20	38377342	38377436
									AGAP028274			0.0385403	0.0273685	18	0	0
									AGAP010019		RWD domain-containing protein 4A [Source:VB Community Annotation]	0.0548213	0.0273205	93	47762956	47763908
									AGAP009482		zinc finger protein 500 [Source:VB Community Annotation]	0.0503189	0.0273049	35	34576921	34579363
									AGAP013734			0.0495616	0.0272927	40	31761639	31762792
									AGAP009507		ubiquitin thioesterase protein OTUB1 [Source:VB Community Annotation]	0.0778187	0.0272768	170	34967760	34968950
									AGAP009164			0.064372	0.0272763	167	28002776	28040962
									AGAP010016		cytochrome b5 domain-containing protein 1 [Source:VB Community Annotation]	0.0450452	0.0272595	128	47718643	47719449
									AGAP009243			0.0471935	0.0271292	62	29270042	29273911
									AGAP009639		nucleosome assembly protein 1-like 4 [Source:VB Community Annotation]	0.0809398	0.0271128	52	37442728	37456992
									AGAP009082	DOX-A2	26S proteasome non-ATPase regulatory subunit 3 [Source:VB Community Annotation]	0.0615979	0.0270775	343	25451065	25452555
									AGAP008655			0.0508462	0.0270681	372	14081780	14092543
									AGAP008726		eyes absent homolog 1 [Source:VB Community Annotation]	0.0480635	0.0270356	662	16150604	16154551
									AGAP009650		YEATS domain-containing protein 4 [Source:VB Community Annotation]	0.052615	0.0268697	132	37619649	37620625
									AGAP009912			0.0378882	0.026838	63	45203842	45204628
									AGAP008598		COP9 signalosome complex subunit [Source:VB Community Annotation]	0.0518304	0.0268041	283	13494373	13496794
									AGAP009908	mRpL13	39S ribosomal protein L13, mitochondrial [Source:VB Community Annotation]	0.125009	0.0268001	71	45189819	45190731
									AGAP007979			0.0558486	0.0267414	369	3640949	3642000
									AGAP008422			0.0518431	0.0266886	70	10577083	10577785
									AGAP008131		UDP-N-acetylglucosamine--dolichyl-phosphate N-acetylglucosaminephosphotransferase [Source:VB Community Annotation]	0.0654889	0.0266833	355	6012374	6018434
									AGAP008343			0.0594082	0.0266787	248	9506796	9507627
									AGAP008985		DnaJ homolog subfamily C member 7 [Source:VB Community Annotation]	0.0778633	0.0266751	340	22689182	22692721
									AGAP008740			0.057965	0.026652	150	16537656	16540531
									AGAP007870		ubiquitin conjugation factor E4 B [Source:VB Community Annotation]	0.060984	0.02658	972	2394950	2400492
									AGAP007885		ER membrane protein complex subunit 3 [Source:UniProtKB/TrEMBL;Acc:Q7Q3I0]	0.0587515	0.0265644	202	2468211	2469523
									AGAP008926		shingomyelin synthase [Source:VB Community Annotation]	0.0614385	0.026521	314	21070735	21094022
									AGAP008269		protein pelota [Source:VB Community Annotation]	0.0598407	0.0264345	254	8109785	8120595
									AGAP007968		cysteine-rich with EGF-like domain protein 2 [Source:VB Community Annotation]	0.036882	0.0264065	341	3391275	3393996
									AGAP009520	Or10	odorant receptor 10 [Source:VB Community Annotation]	0.0394629	0.0263935	263	35206072	35207685
									AGAP008156		COP9 signalosome complex subunit 6 [Source:VB Community Annotation]	0.0632788	0.0263652	275	6261939	6263851
									AGAP008736			0.0563107	0.026344	920	16325486	16328010
									AGAP007871		mitochondrial import receptor subunit TOM40 [Source:VB Community Annotation]	0.0485325	0.0262882	222	2401595	2403740
									AGAP009616			0.0350701	0.0262867	69	37041535	37042324
									AGAP009903		tRNA pseudouridine synthase (Fragment) [Source:UniProtKB/TrEMBL;Acc:Q7Q194]	0.04694	0.0262803	302	45180851	45182495
									AGAP008063		exosome complex component CSL4 [Source:VB Community Annotation]	0.0686671	0.0262773	209	4973470	4974199
									AGAP009229			0.0513004	0.0262028	6	0	0
									AGAP009009			0.0683117	0.0261858	900	23502180	23506525
									AGAP009766			0.0625434	0.0261572	102	42482116	42483180
									AGAP008423		WW domain-containing oxidoreductase [Source:VB Community Annotation]	0.0591605	0.0261121	332	10577993	10593987
									AGAP008164		La-related protein 7 [Source:VB Community Annotation]	0.0614026	0.0260917	618	6280388	6282383
									AGAP008859			0.0557854	0.0260654	2820	19648453	19834928
									AGAP028141			0.0636308	0.0260329	1098	15603861	15608581
									AGAP008415		jumonji domain-containing protein 4 [Source:VB Community Annotation]	0.0476149	0.0260298	445	10519401	10520597
									AGAP009000		chymotrypsin like protease [Source:VB Community Annotation]	0.0413283	0.0260289	750	22953739	22972726
									AGAP008756		syntaxin 5 [Source:VB Community Annotation]	0.0420719	0.0259766	404	17129227	17131455
									AGAP008747			0.0446229	0.0258821	879	16866272	16868254
									AGAP010196	CTLGA1	C-type lectin (CTL) - galactose binding [Source:VB Community Annotation]	0.0401675	0.0258814	13	50438641	50439462
									AGAP007933		beat protein [Source:VB Community Annotation]	0.0840928	0.0258311	203	3138988	3140001
									AGAP008282	D7r2	D7 short form salivary protein [Source:VB Community Annotation]	0.0671609	0.025828	147	8559675	8560536
									AGAP008163		U4/U6 small nuclear ribonucleoprotein SNU13 [Source:VB Community Annotation]	0.0476267	0.0258176	95	6279502	6280318
									AGAP028267			0.0505977	0.0258175	7	0	0
									AGAP009496			0.0459399	0.0257488	417	34735754	34742388
									AGAP009064		Nuclear transcription factor Y subunit gamma [Source:UniProtKB/TrEMBL;Acc:A0A1S4H0T2]	0.0533469	0.0257347	167	25246081	25246638
									AGAP009628		phosphatidylinositol-3,4,5-trisphosphate 3-phosphatase and dual-specificity [Source:VB Community Annotation]	0.0575698	0.0256747	138	37275842	37300372
									AGAP007948		NET1-associated nuclear protein 1 (U3 small nucleolar RNA-associated protein 1 [Source:VB Community Annotation]	0.0819714	0.0256155	933	3264641	3270557
									AGAP007879		Steroid dehydrogenase [Source:VB Community Annotation]	0.0642314	0.0255988	393	2459577	2460804
									AGAP007950		Uncharacterized protein KIAA0152 [Source:VB Community Annotation]	0.0610994	0.0255881	201	3273438	3275122
									AGAP007977		Fas-associated factor [Source:VB Community Annotation]	0.0557971	0.0255825	308	3624887	3626613
									AGAP008660		peptidylprolyl isomerase domain and WD repeat-containing protein 1 [Source:VB Community Annotation]	0.0491576	0.0255749	575	14561556	14565025
									AGAP008412		ubiquitin thioesterase CYLD [Source:VB Community Annotation]	0.0535413	0.0255564	1078	10498385	10509344
									AGAP007891		methionyl-tRNA synthetase [Source:VB Community Annotation]	0.0670237	0.0255309	916	2530399	2533785
									AGAP009460		c-Jun N-terminal kinase [Source:VB Community Annotation]	0.0545322	0.0254866	321	33816468	33817799
									AGAP009642		prohibitin 2 [Source:VB Community Annotation]	0.0456398	0.0254841	193	37484416	37488167
									AGAP009091		aromatic-L-amino-acid decarboxylase [Source:VB Community Annotation]	0.0550271	0.0254718	307	25553716	25561129
									AGAP009334		V-type H+-transporting ATPase 21kDa proteolipid subunit [Source:VB Community Annotation]	0.0436083	0.0254488	122	31531022	31532801
									AGAP008641			0.0483013	0.0254194	139	13842093	13843258
									AGAP008216	SG7	salivary gland protein 7 [Source:VB Community Annotation]	0.0579798	0.0253927	174	6962517	6963258
									AGAP008678		wingless-type MMTV integration site family, member 5B [Source:VB Community Annotation]	0.040709	0.0253793	199	14726940	14731796
									AGAP008230			0.0500786	0.0253417	365	7206258	7207760
									AGAP008976		hyperpolarization activated cyclic nucleotide-gated potassium channel [Source:VB Community Annotation]	0.0368516	0.0253324	572	22409765	22411507
									AGAP010279		homeobox even-skipped homolog protein [Source:VB Community Annotation]	0.061747	0.0253289	82	51965805	51967867
									AGAP009332			0.0397193	0.0253183	583	31506881	31509139
									AGAP008459	CPLCG15	cuticular protein CPLCG family (CPLCG15) [Source:VB Community Annotation]	0.0788949	0.0253128	113	10897683	10898268
									AGAP009467	ABCG16	ATP-binding cassette transporter (ABC transporter) family G member 16 [Source:VB Community Annotation]	0.0530479	0.0252828	168	34003860	34006100
									AGAP008585		protein kinase, cGMP-dependent [Source:VB Community Annotation]	0.0584843	0.0251832	1198	13297525	13302281
									AGAP009433		arylformamidase [Source:VB Community Annotation]	0.0516421	0.0251144	441	33479122	33480740
									AGAP008886		Tetraspanin [Source:UniProtKB/TrEMBL;Acc:Q7PWQ3]	0.0641551	0.0250925	210	20285403	20286502
									AGAP008735		testis-specific serine kinase [Source:VB Community Annotation]	0.041281	0.0250874	315	16320519	16321780
									AGAP009626		Kv channel-interacting protein 4 isoform 2 [Source:VB Community Annotation]	0.036102	0.0250861	78	37221555	37252208
									AGAP008159		ribosome biogenesis protein ENP2 [Source:VB Community Annotation]	0.0568178	0.02508	696	6265851	6268227
									AGAP013761			0.0610926	0.0250759	198	9189816	9190943
									AGAP009666			0.0639266	0.025032	259	38019201	38033519
									AGAP007889		UDP-N-acetylglucosamine pyrophosphorylase [Source:VB Community Annotation]	0.0636111	0.0250158	477	2534851	2537491
									AGAP010052		carbonic anhydrase [Source:VB Community Annotation]	0.0995568	0.025008	34	48348398	48350675
									AGAP007832		PRKCA-binding protein [Source:VB Community Annotation]	0.0582469	0.0249941	431	1519873	1523048
									AGAP008026		enhancer of polycomb-like protein [Source:VB Community Annotation]	0.0536574	0.0249805	1815	4499175	4507999
									AGAP028000			0.0621523	0.024975	610	22694412	22696150
									AGAP009333		mitochondrial carrier protein (Rim2) [Source:VB Community Annotation]	0.060274	0.024949	218	31516881	31520891
									AGAP009291		Coatomer subunit gamma [Source:VB Community Annotation]	0.0589706	0.0249309	554	30872090	30876039
									AGAP007841		F-type H+-transporting ATPase subunit delta [Source:VB Community Annotation]	0.0352237	0.0249256	118	1841751	1842669
									AGAP010253	Prosalpha6	26S proteasome alpha 6 subunit [Source:VB Community Annotation]	0.0908484	0.0248806	72	51664587	51665791
									AGAP008984			0.046935	0.02479	1784	22681520	22686380
									AGAP007980	CPCFC1	cuticular protein CPCFC family (CPCFC1) [Source:VB Community Annotation]	0.031964	0.0247591	115	3648524	3649937
									AGAP009096			0.0510825	0.0247152	432	25578233	25580290
									AGAP009444		chromobox protein 5 [Source:VB Community Annotation]	0.0338432	0.0246806	107	33532696	33533938
									AGAP009375	CYP9M2	cytochrome P450 [Source:VB Community Annotation]	0.0880291	0.0246795	93	31847940	31848707
									AGAP008739		BTB (POZ) domain containing 9 [Source:VB Community Annotation]	0.0350375	0.0246726	530	16408851	16410232
									AGAP008054	SAP3	sensory appendage protein 3 [Source:VB Community Annotation]	0.128782	0.0246716	87	4879536	4881834
									AGAP008690			0.0447711	0.0246609	697	14893230	14915986
									AGAP008562			0.0689691	0.0246356	414	12774302	12775744
									AGAP008258		lactosylceramide 4-alpha-galactosyltransferase [Source:VB Community Annotation]	0.0614537	0.0246058	298	8060837	8062553
									AGAP007784		enoyl-CoA hydratase / long-chain 3-hydroxyacyl-CoA dehydrogenase [Source:VB Community Annotation]	0.0741717	0.0245389	589	833176	836369
									AGAP008288	TIM	timeless [Source:VB Community Annotation]	0.0594927	0.0245353	828	8592563	8601449
									AGAP009553		sulfotransferase (Sult) [Source:VB Community Annotation]	0.0757599	0.0245275	79	36047923	36049040
									AGAP013753			0.0524217	0.0244626	741	31586834	31589271
									AGAP009083			0.0624937	0.0244404	741	25453261	25459303
									AGAP008347	GPRRK	putative glycoprotein hormone rk-like receptor [Source:VB Community Annotation]	0.0524648	0.0244152	948	9552552	9614564
									AGAP009627			0.0400437	0.0244054	59	37257198	37273562
									AGAP008725	Ift52	intraflagellar transport 52 [Source:VB Community Annotation]	0.0578561	0.024399	436	16069773	16071646
									AGAP009415		lysophosphatidate acyltransferase [Source:VB Community Annotation]	0.063274	0.0243912	111	32371546	32378721
									AGAP013756			0.0358059	0.0243897	92	31764052	31764307
									AGAP008627			0.0662217	0.0243581	351	13750923	13751852
									AGAP008996			0.0433877	0.0242914	1314	22873358	22881174
									AGAP007782			0.0635914	0.0242882	678	784499	786566
									AGAP008183	CLIPD2	CLIP-domain serine protease [Source:VB Community Annotation]	0.0608236	0.0242823	395	6438670	6443979
									AGAP009655		fanconi anemia group I protein [Source:VB Community Annotation]	0.0519012	0.0242815	1120	37629060	37653347
									AGAP009495		kelch domain containing 3 [Source:VB Community Annotation]	0.079501	0.0242333	210	34733788	34735007
									AGAP008563		T-box protein H15 [Source:VB Community Annotation]	0.0373784	0.0242122	715	12783370	12846012
									AGAP010250			0.0400496	0.0241749	129	51656461	51657783
									AGAP028019	CYP4H18	cytochrome P450 [Source:VB Community Annotation]	0.0427305	0.0241654	469	9911648	9913536
									AGAP028200	CPLCP9	cuticular protein (putative) CPLCP9 [Source:VB Community Annotation]	0.0474949	0.0241394	330	23377417	23380114
									AGAP008385			0.0522587	0.0241058	284	10236132	10238059
									AGAP008204	CYP6S1	cytochrome P450 [Source:VB Community Annotation]	0.0611325	0.0240541	556	6905153	6906716
									AGAP007856		Sugar transporter ERD6-like 10 [Source:VB Community Annotation]	0.0486967	0.0240451	196	2204835	2206312
									AGAP009434		Valacyclovir hydrolase [Source:VB Community Annotation]	0.0453968	0.0240076	338	33482026	33483551
									AGAP009050		cyclic nucleotide gated channel, invertebrate [Source:VB Community Annotation]	0.0478842	0.023933	368	24768000	24783391
									AGAP008198			0.0421202	0.0238687	647	6662049	6681027
									AGAP008073			0.0523718	0.0238517	97	5085892	5086579
									AGAP007940		Reticulon-like protein [Source:UniProtKB/TrEMBL;Acc:A0A1S4GWR7]	0.0674723	0.0238199	209	3222828	3227440
									AGAP008898		mitochondrial ATPase inhibitor [Source:VB Community Annotation]	0.04238	0.0237975	79	20515269	20516905
									AGAP008252		Protein of unknown function DUF255 [Source:VB Community Annotation]	0.0545057	0.0237694	831	7902577	7905530
									AGAP009861		Profilin protein [Source:VB Community Annotation]	0.0981145	0.0237617	16	44534843	44557324
									AGAP028304			0.0187027	0.0237389	16	0	0
									AGAP007797	Or23	odorant receptor 23 [Source:VB Community Annotation]	0.0524324	0.0237163	338	1086850	1088386
									AGAP009636			0.0631403	0.0236825	72	37386249	37387516
									AGAP009867		AFG1-family ATPase [Source:VB Community Annotation]	0.0513691	0.0236815	110	44588544	44593264
									AGAP008992			0.0511725	0.0236505	288	22795645	22796648
									AGAP009317		adenylate kinase [Source:VB Community Annotation]	0.0332517	0.0236402	173	31242430	31247670
									AGAP009480			0.0569408	0.0236116	99	34412358	34413336
									AGAP008686		Epoxide hydrolase domain protein [Source:VB Community Annotation]	0.0437983	0.0235771	517	14842290	14843741
									AGAP009182		protein transport protein SEC61 subunit alpha [Source:VB Community Annotation]	0.0595739	0.023577	200	28207738	28211089
									AGAP009027		testis development protein nyd-sp29 [Source:VB Community Annotation]	0.0611883	0.0235546	1562	24095120	24098464
									AGAP008037		KDEL (Lys-Asp-Glu-Leu) containing 1, isoform CRA_a [Source:VB Community Annotation]	0.051686	0.0235404	487	4788774	4791268
									AGAP008379			0.0423295	0.0235247	1298	10123702	10137207
									AGAP009609		homogentisate 1,2-dioxygenase [Source:VB Community Annotation]	0.0527865	0.0234832	309	36994987	36998787
									AGAP008707		Maf-like protein yceF 1 [Source:VB Community Annotation]	0.0515938	0.0234346	250	15820662	15821559
									AGAP028164			0.0508848	0.023433	483	17376875	17381483
									AGAP009622		6-phosphofructo-2-kinase / fructose-2,6-bisphosphatase [Source:VB Community Annotation]	0.0760591	0.0233443	248	37142919	37146582
									AGAP028215			0.0581309	0.0232726	437	1280166	1283531
									AGAP009503		lipoma-prefererred partner [Source:VB Community Annotation]	0.0504045	0.0232311	352	34959674	34961344
									AGAP008129		mitogen-activated protein kinase organizer 1 [Source:VB Community Annotation]	0.0900797	0.0231961	313	6001604	6002710
									AGAP009551		sulfotransferase (Sult) [Source:VB Community Annotation]	0.0374507	0.0231407	203	36043423	36044385
									AGAP028140			0.0461316	0.0230908	202	12410488	12412183
									AGAP009545			0.0331468	0.0230557	111	35936860	35938124
									AGAP009045		UPF0640 protein [Source:VB Community Annotation]	0.0325482	0.0230134	71	24678355	24678784
									AGAP008826			0.0335238	0.0229992	14	18934281	18941479
									AGAP008270			0.0554151	0.0229929	507	8121472	8123101
									AGAP028014			0.0499803	0.0229898	660	17370373	17372436
									AGAP008084		transcription initiation factor TFIID TATA-box-binding protein [Source:VB Community Annotation]	0.0462515	0.0229878	166	5288884	5290043
									AGAP007941		serine palmitoyltransferase [Source:VB Community Annotation]	0.0478941	0.0229841	353	3228355	3230699
									AGAP007838		sodium-coupled monocarboxylate transporter 2 [Source:VB Community Annotation]	0.0497071	0.0229624	666	1551064	1555949
									AGAP008718		solute carrier family 9 (sodium/hydrogen exchanger), member 6/7 [Source:VB Community Annotation]	0.0398116	0.0229584	548	16010795	16015693
									AGAP009509	PIWI	piwi [Source:VB Community Annotation]	0.0493846	0.0229212	552	34973060	34976602
									AGAP008971			0.0467134	0.0227852	400	22366509	22367519
									AGAP009469			0.0579626	0.0227304	229	0	0
									AGAP009508	RpL9	60S ribosomal protein L9 [Source:VB Community Annotation]	0.0963474	0.0227013	80	34969706	34970901
									AGAP008408			0.0370065	0.0226964	722	10414423	10479905
									AGAP008938			0.0378206	0.0226799	593	21216169	21221258
									AGAP028054			0.051838	0.0226664	448	20485906	20487734
									AGAP008876		ATP synthase mitochondrial F1 complex assembly factor 2 [Source:VB Community Annotation]	0.0380925	0.0225845	260	20235747	20236888
									AGAP007810		DNA-directed RNA polymerase II subunit RPB1 [Source:VB Community Annotation]	0.0597859	0.0225705	1005	1316952	1322748
									AGAP009100		Protein-glutamine gamma-glutamyltransferase E [Source:VB Community Annotation]	0.0476408	0.0225487	657	25597268	25599732
									AGAP028084		Metalloendopeptidase [Source:UniProtKB/TrEMBL;Acc:A0A1S4HCU7]	0.063119	0.022524	235	11452636	11454567
									AGAP009535			0.0491794	0.0224908	141	35601633	35602386
									AGAP013772			0.0642315	0.0224891	966	8724194	8730650
									AGAP007954		RING finger protein 10 [Source:VB Community Annotation]	0.0500427	0.0224226	799	3290134	3293468
									AGAP008821		N-myc downstream regulated [Source:VB Community Annotation]	0.0536835	0.0223886	223	18495027	18529394
									AGAP008253			0.0228467	0.0223837	76	7908909	7909193
									AGAP010079			0.072989	0.0223702	23	48658561	48668554
									AGAP009505		T-complex protein 1, delta subunit [Source:VB Community Annotation]	0.0586269	0.0223355	331	34963390	34965774
									AGAP008710			0.0670065	0.0223352	49	15834711	15840880
									AGAP008780		Elongation of very long chain fatty acids protein [Source:UniProtKB/TrEMBL;Acc:Q7PPN4]	0.0636695	0.0223251	191	17743980	17752914
									AGAP008350	DBLOX	Double Oxidase: Two Peroxidase domains. [Source:VB Community Annotation]	0.0602491	0.0223142	901	9726877	9731776
									AGAP008554			0.0467488	0.0223019	1208	12608043	12620927
									AGAP008387			0.0568426	0.022268	527	10240742	10243285
									AGAP008993		ITG-containing peptide [Source:VB Community Annotation]	0.0476974	0.0222571	121	22799937	22817114
									AGAP009538	alpha-Adaptin	AP-2 complex subunit alpha [Source:UniProtKB/Swiss-Prot;Acc:Q7QG73]	0.0403414	0.0222424	586	35609803	35614511
									AGAP008430			0.0557878	0.0222393	496	10608924	10610524
									AGAP008318			0.0516979	0.0222201	1300	8949227	8964788
									AGAP009817			0.0315503	0.0222117	79	43776907	43778136
									AGAP009090		Dopa decarboxylase [Source:VB Community Annotation]	0.0728255	0.0222061	423	25546478	25548206
									AGAP009521			0.0426913	0.0221618	231	35211557	35212543
									AGAP010118			0.0931067	0.02216	19	49216717	49217949
									AGAP009057		CCR4-NOT transcription complex, subunit 1 [Source:VB Community Annotation]	0.0588271	0.0221542	1773	24938431	24951551
									AGAP009350		ETS translocation variant 6/7 [Source:VB Community Annotation]	0.0478222	0.0221511	674	31597663	31601199
									AGAP008828		ATP-binding protein involved in chromosome partitioning [Source:VB Community Annotation]	0.0526217	0.02215	223	19097873	19098944
									AGAP009385		cellular retinaldehyde-binding protein [Source:VB Community Annotation]	0.0542999	0.0221325	182	31904104	31907559
									AGAP028225			0.0516775	0.0221081	122	15515574	15516352
									AGAP008940		solute carrier family 6 (neurotransmitter transporter, GABA) member 6/8/11/12/ [Source:VB Community Annotation]	0.0522156	0.022072	547	21301023	21313860
									AGAP008921			0.0695389	0.0220586	227	21035017	21035926
									AGAP007807		F-box and leucine-rich repeat protein 2/20 [Source:VB Community Annotation]	0.0718056	0.0220112	259	1269163	1276293
									AGAP009662			0.0596982	0.021998	414	37749770	37752537
									AGAP008330		guanine nucleotide-binding protein-like 1 [Source:VB Community Annotation]	0.0369735	0.0219807	500	9182123	9184326
									AGAP007815		kinesin family member 4/7/21/27 [Source:VB Community Annotation]	0.0593552	0.0219538	1023	1357234	1368006
									AGAP008268		Maternal tudor protein [Source:VB Community Annotation]	0.0599905	0.0219341	1846	8099561	8108006
									AGAP009506		U5 snRNP complex subunit [Source:VB Community Annotation]	0.0452518	0.0218963	286	34966165	34967364
									AGAP009026		centrosomal protein CEP78 [Source:VB Community Annotation]	0.0480749	0.021871	585	24092150	24093980
									AGAP009036		solute carrier family 9 (sodium/hydrogen exchanger), member 3 [Source:VB Community Annotation]	0.0572696	0.0218616	947	24426421	24457340
									AGAP009531			0.0614128	0.02183	461	35412251	35419761
									AGAP008547			0.0525692	0.021815	1050	12467654	12474018
									AGAP009003			0.0412164	0.0217882	761	23152726	23169851
									AGAP009347		FK506-binding protein 4/5 [Source:VB Community Annotation]	0.0339376	0.0217861	276	31574719	31576882
									AGAP008324		enhancer of mRNA-decapping protein 4 [Source:VB Community Annotation]	0.0386516	0.02176	1228	9134926	9140756
									AGAP009069			0.0551574	0.0217599	728	25408431	25410352
									AGAP028220			0.0511164	0.0217371	800	17953795	17955961
									AGAP008064		uroporphyrinogen-III synthase [Source:VB Community Annotation]	0.0536111	0.0217162	205	4974521	4975474
									AGAP008593			0.0436708	0.0217021	686	13451500	13466681
									AGAP009335		F-box and leucine-rich repeat protein 15 [Source:VB Community Annotation]	0.0393925	0.0216837	204	31533114	31534700
									AGAP008152			0.0545558	0.0216769	1174	6219262	6227422
									AGAP008540		phosphatidylinositol glycan, class T [Source:VB Community Annotation]	0.0410356	0.0216675	720	12309118	12311116
									AGAP028024			0.0655191	0.0216414	365	3258049	3259997
									AGAP009104			0.0955043	0.0215981	284	25631209	25642403
									AGAP008275		Tektin-2 [Source:VB Community Annotation]	0.0607094	0.0215805	485	8464644	8466095
									AGAP008108		Uncharacterized protein [Source:VB Community Annotation]	0.0533995	0.0215802	481	5814885	5817006
									AGAP008001	RpS27a	40S ribosomal protein S27a [Source:VB Community Annotation]	0.0461873	0.021574	172	3991162	3993222
									AGAP013775		general transcription factor IIH subunit 5 [Source:VB Community Annotation]	0.101047	0.0215267	54	2127401	2127823
									AGAP008315		dolichyl-phosphate beta-glucosyltransferase [Source:VB Community Annotation]	0.0476173	0.0215234	323	8872087	8873530
									AGAP008613		polypeptide N-acetylgalactosaminyltransferase [Source:VB Community Annotation]	0.0455941	0.0215068	433	13599652	13675677
									AGAP008922			0.0603006	0.0214686	91	21037448	21038103
									AGAP008910		DNA polymerase delta small subunit [Source:VB Community Annotation]	0.0447785	0.0214408	516	20629311	20632250
									AGAP028027			0.0523715	0.0214272	647	19492228	19495922
									AGAP008758			0.0397194	0.0214232	741	17132947	17135619
									AGAP008909			0.0519617	0.021422	215	20628255	20628875
									AGAP009567		mitochondrial inner membrane protease ATP23 homolog [Source:VB Community Annotation]	0.0625341	0.0213643	185	36345531	36346699
									AGAP008963			0.0552503	0.02134	557	22245139	22247102
									AGAP008642			0.0279122	0.0213337	126	13843280	13844227
									AGAP009536		KIF1-binding protein homolog [Source:VB Community Annotation]	0.0423084	0.0213316	478	35603244	35605141
									AGAP008473			0.0628687	0.0212913	1750	10991045	10997479
									AGAP009310		peptide chain release factor subunit 3 [Source:VB Community Annotation]	0.0323643	0.0212504	159	31137873	31163226
									AGAP008673		cell cycle checkpoint protein [Source:VB Community Annotation]	0.117102	0.0212296	58	14663850	14665617
									AGAP008150		Metaxin-2 [Source:VB Community Annotation]	0.0875054	0.0212064	272	6211565	6212686
									AGAP009940			0.0544194	0.0211761	57	45725223	45750578
									AGAP007916			0.0578635	0.0211714	1099	2782414	2785612
									AGAP008445	CPLCG2	cuticular protein CPLCG family (CPLCG2) [Source:VB Community Annotation]	0.0393096	0.0211515	121	10868343	10868923
									AGAP009572	RpS15a-2	40S ribosomal protein S15a [Source:VB Community Annotation]	0.0886953	0.0211444	60	36371923	36372669
									AGAP007922		COX assembly mitochondrial protein [Source:UniProtKB/TrEMBL;Acc:A7UUS2]	0.0558913	0.0211387	118	2838172	2838815
									AGAP007932		beat protein [Source:VB Community Annotation]	0.0419899	0.0211328	198	3126461	3127922
									AGAP008518		WAS protein family [Source:VB Community Annotation]	0.043519	0.0211106	419	11743386	11748144
									AGAP009625			0.0390858	0.0210953	228	37164788	37166737
									AGAP007831			0.0497007	0.0210919	481	1502331	1519798
									AGAP008621			0.0393309	0.0210828	395	13722435	13724402
									AGAP008005			0.0534426	0.0210709	234	4006718	4007982
									AGAP009288		Derlin-1 [Source:VB Community Annotation]	0.0342806	0.0210487	179	30852849	30854274
									AGAP008622		Tubulin beta chain [Source:UniProtKB/TrEMBL;Acc:A0A1S4GYS5]	0.0423962	0.021027	248	13725120	13726724
									AGAP008081			0.0564923	0.0210235	1019	5230476	5234018
									AGAP007801		vrille [Source:VB Community Annotation]	0.0537126	0.0210144	668	1126636	1135367
									AGAP009534			0.0811727	0.0210137	59	35498503	35499255
									AGAP010288		YY1-associated factor 2 [Source:VB Community Annotation]	0.107655	0.0210026	21	52172251	52173633
									AGAP008612		Transcription initiation factor TFIID subunit 10 [Source:UniProtKB/TrEMBL;Acc:Q7Q8I7]	0.0357855	0.0209539	93	13592192	13592879
									AGAP007921		sterol carrier protein 2 [Source:VB Community Annotation]	0.0605557	0.0208828	388	2822558	2826000
									AGAP009032		Ezrin-binding protein pace-1 [Source:VB Community Annotation]	0.0523441	0.0208586	681	24358504	24360762
									AGAP009117		calcium uptake protein 1, mitochondrial [Source:VB Community Annotation]	0.0846719	0.0208313	366	26155952	26179137
									AGAP008191		cyclin E [Source:VB Community Annotation]	0.0552594	0.020795	585	6539900	6543544
									AGAP007786		isocitrate dehydrogenase (NAD+) [Source:VB Community Annotation]	0.0655983	0.0207705	235	838019	840304
									AGAP009043			0.0397977	0.0207674	1443	24668110	24673811
									AGAP008162		SNARE-associated protein Snapin [Source:VB Community Annotation]	0.0460696	0.0207561	128	6278504	6279119
									AGAP008945	ABCG6	ATP-binding cassette transporter (ABC transporter) family G member 6 [Source:VB Community Annotation]	0.0541716	0.0207478	593	21489892	21493664
									AGAP009006			0.0567199	0.0207209	941	23233028	23241748
									AGAP008783		arginase [Source:VB Community Annotation]	0.0404603	0.0206819	283	17809542	17810630
									AGAP009351			0.0487041	0.0206675	181	31643148	31645361
									AGAP009061		netrin receptor unc-5 [Source:VB Community Annotation]	0.0362915	0.0206606	997	24971053	25006276
									AGAP009095			0.0863855	0.0206298	327	25574784	25576915
									AGAP009643			0.0529355	0.0205876	599	37490023	37501471
									AGAP008991		CDK-activating kinase assembly factor MAT1 [Source:VB Community Annotation]	0.0495672	0.0205854	238	22793984	22795294
									AGAP008977		G-protein-signaling modulator 2 [Source:VB Community Annotation]	0.0435207	0.0205568	686	22448741	22451966
									AGAP008165		cellular retinaldehyde binding protein [Source:VB Community Annotation]	0.0688863	0.0205228	252	6283222	6293393
									AGAP008158		dCMP deaminase [Source:VB Community Annotation]	0.0617839	0.020517	203	6264999	6265827
									AGAP028056			0.0527936	0.0205017	781	17372916	17374800
									AGAP008969		cyclin Y [Source:VB Community Annotation]	0.0567728	0.0204987	202	22352954	22354642
									AGAP008846			0.0407585	0.0204986	376	19390506	19391800
									AGAP008806		beta-1,3-glucuronyltransferase [Source:VB Community Annotation]	0.0841276	0.0204671	273	18078013	18084867
									AGAP009565		TANK-binding kinase 1 [Source:VB Community Annotation]	0.040783	0.0204651	313	36265130	36267360
									AGAP008049		cell division cycle 123 homolog [Source:VB Community Annotation]	0.0485939	0.0204403	375	4861286	4862564
									AGAP007886			0.0632682	0.0204314	54	2472343	2495188
									AGAP008983			0.0500297	0.0204138	1213	22639207	22651637
									AGAP028055		UDP-glucuronosyltransferase [Source:UniProtKB/TrEMBL;Acc:A0A1S4HCP9]	0.0545487	0.0204104	584	2836386	2838097
									AGAP009316	CTL10	C-type lectin (CTL) [Source:VB Community Annotation]	0.060345	0.0203986	359	31241289	31242351
									AGAP008805		ubiquitin carboxyl-terminal hydrolase 3 [Source:VB Community Annotation]	0.0843371	0.0203982	448	18067329	18070350
									AGAP008764			0.0462075	0.0203805	704	17183855	17215898
									AGAP008301			0.0469475	0.0203446	69	8744458	8745381
									AGAP008925		pre-mRNA-processing factor 17 [Source:VB Community Annotation]	0.0453152	0.0203428	458	21067697	21069799
									AGAP009493	alpha9	nicotinic acetylcholine receptor subunit alpha 9 [Source:VB Community Annotation]	0.0392215	0.0203255	246	34721510	34725375
									AGAP007834		Tubulin gamma chain [Source:UniProtKB/TrEMBL;Acc:Q7Q3E4]	0.061128	0.0203172	324	1530462	1532375
									AGAP007881		Steroid dehydrogenase [Source:VB Community Annotation]	0.0560569	0.0202647	364	2462832	2464336
									AGAP008715			0.0448041	0.0202476	157	15987986	15988612
									AGAP009651		CD63 antigen [Source:VB Community Annotation]	0.0576136	0.0202473	130	37621581	37624684
									AGAP009838		Non-imprinted in Prader-Willi/Angelman syndrome region protein 2-like protein [Source:VB Community Annotation]	0.0444838	0.0202011	228	44077549	44079059
									AGAP009617		fatty-acid amide hydrolase 2 [Source:VB Community Annotation]	0.0424259	0.0201844	419	37045603	37047696
									AGAP007978		histone-lysine N-methyltransferase SETDB [Source:VB Community Annotation]	0.0457041	0.02015	1060	3629506	3634190
									AGAP008289			0.042534	0.0201195	325	8615286	8623519
									AGAP008177			0.0990083	0.020098	248	6394644	6395786
									AGAP028076			0.0452137	0.0200818	652	13796233	13798501
									AGAP009447		S-adenosylmethionine synthetase [Source:VB Community Annotation]	0.0350063	0.0200441	208	33543199	33551061
									AGAP009059		Glia maturation factor beta [Source:VB Community Annotation]	0.0321158	0.0199895	110	24957872	24958772
									AGAP028196			0.0387699	0.0199801	634	20766928	20778755
									AGAP007868		2-hydroxyglutarate dehydrogenase [Source:VB Community Annotation]	0.0445194	0.0199293	381	2391126	2393215
									AGAP009023		cytosolic Fe-S cluster assembly factor AGAP009023 [Source:VB Community Annotation]	0.0479288	0.0198791	470	23775610	23777546
									AGAP008425		peptidyl-tRNA hydrolase ICT1 [Source:VB Community Annotation]	0.0354752	0.0198553	184	10595887	10596680
									AGAP007908			0.0602872	0.0198511	361	2659684	2661938
									AGAP028088			0.0430271	0.0198409	153	15533121	15533775
									AGAP007967		selenide, water dikinase [Source:VB Community Annotation]	0.0509542	0.0198183	203	3388672	3390659
									AGAP008378		amiloride-sensitive sodium channel, other [Source:VB Community Annotation]	0.0420989	0.0197866	393	10118913	10120576
									AGAP009400		nuclear receptor subfamily 5 group A member 3 [Source:VB Community Annotation]	0.0512485	0.0197357	415	32132052	32216768
									AGAP009619		S-adenosylmethionine decarboxylase proenzyme [Source:UniProtKB/TrEMBL;Acc:Q7Q1V3]	0.0599549	0.0197255	184	37052132	37063499
									AGAP007971			0.0582647	0.0197076	407	3435726	3437448
									AGAP008615		Canopy homolog 2 [Source:VB Community Annotation]	0.0358596	0.0196729	180	13712312	13712941
									AGAP009647		proteasome maturation protein [Source:VB Community Annotation]	0.0503361	0.019631	97	37602455	37603229
									AGAP008414		alpha-methylacyl-CoA racemase [Source:VB Community Annotation]	0.0553547	0.0196133	392	10518006	10519257
									AGAP009646	Cad	homeobox protein caudal [Source:VB Community Annotation]	0.0439773	0.0195789	255	37552057	37566571
									AGAP008884		protoheme IX farnesyltransferase [Source:VB Community Annotation]	0.0440917	0.0195566	523	20279731	20281912
									AGAP007912		ribosomal RNA assembly protein mis3, expressed [Source:VB Community Annotation]	0.0716692	0.0195418	308	2720280	2721392
									AGAP008397			0.0397582	0.01954	1059	10312797	10316218
									AGAP008103			0.0614424	0.0195093	989	5785552	5793809
									AGAP009435			0.070576	0.0194974	326	33484068	33485295
									AGAP007854		membrane dipeptidase [Source:VB Community Annotation]	0.0642341	0.0194964	226	2141595	2167641
									AGAP007778		DNA-directed RNA polymerase, mitochondrial [Source:VB Community Annotation]	0.0472208	0.0194732	1282	746035	750795
									AGAP009378			0.0363067	0.0194615	132	31861505	31861948
									AGAP008010			0.037199	0.0194276	445	4170909	4172252
									AGAP009665		coiled-coil domain containing 43 [Source:VB Community Annotation]	0.0609359	0.0193219	120	37901095	37902341
									AGAP008629			0.0516114	0.0192982	265	13757862	13758850
									AGAP009865		NADH dehydrogenase (ubiquinone) 1 beta subcomplex 9 [Source:VB Community Annotation]	0.0443152	0.0192848	62	44586296	44587160
									AGAP008123			0.0694086	0.0192823	354	5907583	5909604
									AGAP008601		ATP-dependent RNA helicase DDX18/HAS1 [Source:VB Community Annotation]	0.0461833	0.0192783	434	13502556	13504908
									AGAP008093		four-jointed box protein 1 [Source:VB Community Annotation]	0.0411941	0.0192671	593	5513870	5515537
									AGAP008530		ubiquitin carboxyl-terminal hydrolase 7 [Source:VB Community Annotation]	0.039496	0.0192524	662	11896815	11900183
									AGAP008664		UDP-glucose 4-epimerase [Source:VB Community Annotation]	0.0488624	0.0192166	244	14578265	14582747
									AGAP009851			0.058255	0.019214	16	44333916	44343239
									AGAP007825		ATP-dependent RNA helicase DDX23/PRP28 [Source:VB Community Annotation]	0.053184	0.0191991	625	1473559	1476104
									AGAP008650			0.0554394	0.0191893	496	14042604	14047126
									AGAP009035		transcription elongation factor S-II [Source:VB Community Annotation]	0.0694049	0.0191715	239	24398929	24401747
									AGAP009048		protein arginine N-methyltransferase 5 [Source:VB Community Annotation]	0.0394663	0.0191624	606	24682665	24684637
									AGAP008157		zinc finger protein 330 homolog [Source:VB Community Annotation]	0.0437021	0.0190872	170	6263401	6264927
									AGAP008871	GPRFZ4	putative frizzled 4-like receptor [Source:VB Community Annotation]	0.0472071	0.0190689	490	20136465	20172456
									AGAP007927	RpL40	60S ribosomal protein L40 [Source:VB Community Annotation]	0.0155921	0.0190595	59	2920155	2921050
									AGAP008372			0.0584182	0.0190594	290	10097506	10099123
									AGAP007795			0.0567249	0.0190494	812	1068622	1070745
									AGAP009014	IR31a	ionotropic receptor IR31a [Source:VB Community Annotation]	0.0538508	0.0190473	688	23550517	23553011
									AGAP009502			0.0597628	0.0190325	131	34805733	34806621
									AGAP008639			0.0512661	0.0190222	1068	13811527	13817050
									AGAP009837			0.052528	0.018996	131	44076147	44077260
									AGAP007897		UbiA prenyltransferase domain containing 1 [Source:VB Community Annotation]	0.0520552	0.0189931	200	2571447	2574285
									AGAP008187			0.0356888	0.0189891	213	6468421	6470496
									AGAP009559		transcription initiation factor TFIIB [Source:VB Community Annotation]	0.0452218	0.0189854	320	36149053	36150335
									AGAP009843			0.0944596	0.0189806	152	44098717	44100130
									AGAP009073			0.0524499	0.0189738	325	25420813	25422322
									AGAP007975		pyruvate dehydrogenase E2 component (dihydrolipoamide acetyltransferase) [Source:VB Community Annotation]	0.0390447	0.0189713	399	3618017	3622285
									AGAP008847		gamma-tubulin complex component 4 [Source:VB Community Annotation]	0.0406989	0.0189463	614	19391805	19394169
									AGAP008656	sema1a	semaphorin 6 [Source:VB Community Annotation]	0.0529174	0.0189371	852	14277282	14311211
									AGAP008096		Sphingomyelin phosphodiesterase [Source:UniProtKB/TrEMBL;Acc:A0A1S4GXA1]	0.0400338	0.0189325	761	5636563	5638783
									AGAP009019		ATP-dependent Clp protease, protease subunit [Source:VB Community Annotation]	0.0406572	0.01893	105	23735799	23736656
									AGAP008948		serine/threonine-protein kinase 40 [Source:VB Community Annotation]	0.0360054	0.0188995	968	21530890	21533851
									AGAP009621		alpha-N-acetylgalactosaminidase [Source:VB Community Annotation]	0.0363242	0.0188817	254	37081806	37089264
									AGAP008413			0.042883	0.018873	1172	10512327	10515851
									AGAP008335		solute carrier family 22 member 3 [Source:VB Community Annotation]	0.0487029	0.0188296	486	9403304	9407655
									AGAP009448			0.057064	0.018804	584	33558232	33560134
									AGAP008489		Fuzzy [Source:VB Community Annotation]	0.0378709	0.0187926	390	11304318	11305920
									AGAP008420	IAP5	inhibitor of apoptosis 5 [Source:VB Community Annotation]	0.0511537	0.0187592	89	10567079	10567579
									AGAP008205	CYP6R1	cytochrome P450 [Source:VB Community Annotation]	0.0721323	0.0187406	710	6906804	6908373
									AGAP009372			0.0375002	0.0187178	75	31825768	31826272
									AGAP008334		nuclear receptor subfamily 4 group A member 2 [Source:VB Community Annotation]	0.0562987	0.0187176	658	9393429	9397061
									AGAP028048			0.0499104	0.0187044	237	9431740	9432570
									AGAP008648			0.0515745	0.0186778	262	13985392	13986445
									AGAP008384			0.0371229	0.0186731	1251	10219813	10235227
									AGAP008154			0.0488769	0.0186687	529	6244602	6246015
									AGAP008272		secretion-regulating guanine nucleotide exchange factor [Source:VB Community Annotation]	0.0566126	0.0186501	382	8124588	8125874
									AGAP007775		ATP-dependent DNA helicase PIF1 [Source:UniProtKB/TrEMBL;Acc:Q7Q395]	0.0741638	0.0186474	536	611974	614177
									AGAP008854	hook	Protein hook [Source:UniProtKB/Swiss-Prot;Acc:Q7PWT9]	0.0500126	0.018631	611	19483357	19485634
									AGAP008556			0.0429603	0.0186246	973	12691341	12701320
									AGAP008952		lupus La protein [Source:VB Community Annotation]	0.042722	0.018574	409	21793684	21795505
									AGAP008675			0.0486005	0.018563	88	14680293	14683482
									AGAP008199			0.0435238	0.0185555	530	6688077	6692983
									AGAP008617		26S proteasome regulatory subunit N11 [Source:VB Community Annotation]	0.0495373	0.0184996	198	13715120	13716701
									AGAP007876			0.0577689	0.0184867	58	2423101	2424362
									AGAP007935			0.05695	0.0184453	593	3148064	3167157
									AGAP028002	CPLCP7	cuticular protein (putative) CPLCP7 [Source:VB Community Annotation]	0.0513918	0.0184395	373	20432858	20434699
									AGAP008482		chromodomain-helicase-DNA-binding protein 7 [Source:VB Community Annotation]	0.0445852	0.0184306	4287	11106602	11133243
									AGAP008636		Pigeon protein [Source:VB Community Annotation]	0.0427414	0.0183832	1203	13799867	13803699
									AGAP008062	CSP4	chemosensory protein 4 [Source:VB Community Annotation]	0.0337083	0.0183826	82	4952197	4972408
									AGAP009648		2-oxo-4-hydroxy-4-carboxy-5-ureidoimidazoline decarboxylase [Source:VB Community Annotation]	0.0418369	0.0183713	131	37604024	37604978
									AGAP007934			0.0516404	0.018368	400	3141306	3144745
									AGAP008755			0.0364185	0.0183454	369	17094487	17122781
									AGAP008092		GDP-L-fucose synthase [Source:VB Community Annotation]	0.0326969	0.0183394	198	5406395	5407761
									AGAP008039		protein kinase A [Source:VB Community Annotation]	0.0487573	0.0183133	208	4791620	4799324
									AGAP009388			0.0364917	0.018313	109	31930954	31938749
									AGAP008513			0.037492	0.0182936	442	11552914	11554950
									AGAP008304		3',5'-cyclic-nucleotide phosphodiesterase [Source:VB Community Annotation]	0.0464412	0.0182906	595	8755798	8803005
									AGAP008353		Scat [Source:VB Community Annotation]	0.0431725	0.01826	483	9738104	9741430
									AGAP008363		cytochrome b5 outer mitochondrial membrane isoform [Source:VB Community Annotation]	0.0381572	0.0182515	107	10059096	10061163
									AGAP008439			0.0522528	0.0182321	308	10805155	10807128
									AGAP008125		all-trans-retinol dehydrogenase (NAD+) [Source:VB Community Annotation]	0.0616718	0.0182223	250	5919150	5929244
									AGAP009046		U3 small nucleolar RNA-associated protein 18 [Source:VB Community Annotation]	0.0401185	0.0182052	569	24679530	24681041
									AGAP009346			0.0496269	0.0181578	521	31572713	31574325
									AGAP008040			0.0408868	0.018141	168	4798709	4800283
									AGAP028087			0.0291192	0.0181136	125	20796223	20797629
									AGAP008382		nuclear receptor subfamily 2 group C [Source:VB Community Annotation]	0.0361873	0.018085	741	10154483	10162481
									AGAP007923			0.0579568	0.0180218	2187	2839594	2853978
									AGAP028209			0.0178544	0.0179943	14	32313418	32315304
									AGAP008406		geranylgeranyl transferase type-1 subunit beta [Source:VB Community Annotation]	0.0536814	0.0179855	293	10363623	10365504
									AGAP007994			0.069731	0.0179693	227	3889324	3890199
									AGAP008370		carboxypeptidase A [Source:VB Community Annotation]	0.0471812	0.0179666	371	10093784	10095488
									AGAP008708		protein-tyrosine phosphatase [Source:VB Community Annotation]	0.0431849	0.0179652	56	15829302	15830494
									AGAP009337			0.0342026	0.0179608	781	31535924	31538209
									AGAP008427	UTP6	U3 small nucleolar RNA-associated protein 6 homolog [Source:VB Community Annotation]	0.0535267	0.0179392	569	10599615	10601435
									AGAP008646		cGMP-specific 3',5'-cyclic phosphodiesterase [Source:VB Community Annotation]	0.0398451	0.0179092	653	13928123	13951332
									AGAP008858			0.0488357	0.0178787	1507	19631611	19636875
									AGAP009451		Rhomboid-like protein [Source:UniProtKB/TrEMBL;Acc:A0A1S4H171]	0.0401282	0.0178703	400	33600692	33612197
									AGAP008190		Gliotactin [Source:VB Community Annotation]	0.0412087	0.0178299	801	6530700	6535470
									AGAP028060		glucuronosyltransferase [Source:VB Community Annotation]	0.0468498	0.0178208	628	10348630	10350373
									AGAP008527		CD63 antigen [Source:VB Community Annotation]	0.041555	0.0178134	166	11773166	11869640
									AGAP009653		Tetraspanin [Source:UniProtKB/TrEMBL;Acc:Q7Q1S1]	0.0480377	0.0177848	221	37626605	37628034
									AGAP008645	GAM1	gambicin anti-microbial peptide [Source:VB Community Annotation]	0.0304101	0.0177839	80	13896514	13897371
									AGAP009013		methionyl aminopeptidase [Source:VB Community Annotation]	0.0512415	0.0177646	361	23541807	23542982
									AGAP007969		Thiamin pyrophosphokinase-related protein [Source:VB Community Annotation]	0.0236128	0.0177492	13	3396163	3398677
									AGAP008620		phospholipase A-2-activating protein [Source:VB Community Annotation]	0.0393685	0.0177437	833	13718968	13721768
									AGAP008632		alpha-aminoadipic semialdehyde synthase [Source:VB Community Annotation]	0.0357488	0.0177192	627	13774427	13779616
									AGAP009060		ATP-dependent DNA helicase HFM1/MER3 [Source:VB Community Annotation]	0.0461232	0.0177178	1608	24959920	24963255
									AGAP008359		sodium-coupled monocarboxylate transporter 1 [Source:VB Community Annotation]	0.0453368	0.0177043	684	10022000	10025324
									AGAP008251		AP-1 complex subunit gamma-1 [Source:VB Community Annotation]	0.0603979	0.0176991	633	7886784	7897364
									AGAP008633			0.0449843	0.0176956	753	13783637	13788218
									AGAP009306			0.0328873	0.0176682	74	31046007	31064590
									AGAP008373			0.0433719	0.0176559	303	10099780	10101327
									AGAP009033	HPX2	heme peroxidase 2 [Source:VB Community Annotation]	0.0571644	0.0176541	807	24362997	24365015
									AGAP008441			0.0607508	0.017631	964	10816147	10818195
									AGAP013713			0.0518683	0.0176031	417	4847593	4848861
									AGAP009315		adenylate cyclase 3 [Source:VB Community Annotation]	0.0471173	0.0175902	872	31206795	31238455
									AGAP009311		Tocopherol (alpha) transfer protein-like [Source:VB Community Annotation]	0.0371039	0.0175892	222	31167033	31176230
									AGAP008043	mRpS18B	28S ribosomal protein S18B, mitochondrial [Source:VB Community Annotation]	0.0532455	0.0175135	218	4804673	4805576
									AGAP007869		Post-GPI attachment to proteins factor 2 [Source:VB Community Annotation]	0.0639822	0.0175027	263	2393397	2394486
									AGAP008600			0.0363919	0.0174939	187	13501570	13502930
									AGAP008130		menin [Source:VB Community Annotation]	0.0675557	0.0174582	620	6003811	6005991
									AGAP008885		parafibromin [Source:VB Community Annotation]	0.0428814	0.0174582	396	20282677	20284789
									AGAP009362			0.0403434	0.0174533	225	31781966	31783022
									AGAP008937			0.0422301	0.017427	249	21212405	21213442
									AGAP008939		DNA excision repair protein ERCC-5 [Source:VB Community Annotation]	0.0390756	0.0174118	1653	21283363	21287901
									AGAP008294	TRYP3	trypsin 3 [Source:VB Community Annotation]	0.0445919	0.0174038	286	8630698	8631623
									AGAP008356	CYP4H16	cytochrome P450 [Source:VB Community Annotation]	0.0361876	0.0174027	437	9860680	9862718
									AGAP007958		acyl-CoA oxidase [Source:VB Community Annotation]	0.0473388	0.0173814	844	3310562	3313579
									AGAP007799			0.0483204	0.0173469	996	1104623	1108175
									AGAP008850		mitochondrial cytochrome c oxidase subunit 6A isoform 3 [Source:VB Community Annotation]	0.0262376	0.0172944	110	19418951	19419211
									AGAP008499		mitochondrial transcription factor A [Source:VB Community Annotation]	0.0306854	0.0172912	291	11338838	11340440
									AGAP009537		cytochrome c [Source:VB Community Annotation]	0.0258378	0.0172843	49	35605568	35607573
									AGAP008539		Translocase of inner mitochondrial membrane 44 [Source:VB Community Annotation]	0.0414736	0.0172799	719	12302445	12303701
									AGAP007926			0.0357716	0.0172416	548	2917078	2919655
									AGAP008105		cullin 3 [Source:VB Community Annotation]	0.0728928	0.0172324	317	5802391	5807804
									AGAP008759	IR41b	ionotropic receptor IR41b [Source:VB Community Annotation]	0.0534696	0.0172259	795	17137047	17139240
									AGAP009812			0.0468202	0.0172151	101	43758110	43761176
									AGAP008962		alpha-glucosidase [Source:VB Community Annotation]	0.036044	0.0172062	575	22241346	22243318
									AGAP008484		tRNA-dihydrouridine synthase 1 [Source:VB Community Annotation]	0.0382082	0.0171631	557	11139634	11145108
									AGAP008091	CLIPE1	CLIP-domain serine protease [Source:VB Community Annotation]	0.0184772	0.0171518	218	5403364	5405361
									AGAP028170			0.0476875	0.0171513	858	20479508	20482393
									AGAP008015		lamin [Source:VB Community Annotation]	0.0407092	0.0171407	511	4186797	4189039
									AGAP008232			0.0400654	0.0171219	1020	7436657	7478834
									AGAP013771			0.0531054	0.0171159	154	2116164	2116872
									AGAP007780		NADH dehydrogenase (ubiquinone) 1 beta subcomplex 10 [Source:VB Community Annotation]	0.0977145	0.0170878	116	755091	760964
									AGAP008970		nuclear pore complex protein Nup214 [Source:VB Community Annotation]	0.0539056	0.0170863	2483	22357784	22363687
									AGAP008175			0.130805	0.0170747	83	6385621	6389769
									AGAP009249			0.0142116	0.0170662	5	29657637	29661106
									AGAP008314		U1 snRNP splicing complex subunit (Luc7) [Source:VB Community Annotation]	0.0392362	0.017065	218	8866473	8870828
									AGAP008843	AQP1	Aquaporin water channel isoform A [Source:UniProtKB/TrEMBL;Acc:F2YNF6]	0.0289391	0.0170229	197	19357918	19378354
									AGAP009403			0.0403753	0.0169738	350	32301162	32306700
									AGAP008842		Aquaporin AQPAn.G [Source:UniProtKB/Swiss-Prot;Acc:Q7PWV1]	0.0496046	0.0169561	142	19307893	19347865
									AGAP007893		Protein FAM36A [Source:VB Community Annotation]	0.0708263	0.0169119	108	2560282	2560826
									AGAP010252	RpL23	60S ribosomal protein L23 [Source:VB Community Annotation]	0.0561833	0.0168643	16	51662576	51663616
									AGAP008419		Ras-related protein Rab-14 [Source:VB Community Annotation]	0.0394966	0.0168363	95	10563171	10566644
									AGAP008827			0.0706852	0.0167999	197	19090863	19094585
									AGAP009379		cellular retinaldehyde-binding protein [Source:VB Community Annotation]	0.0621823	0.016796	227	31864465	31865543
									AGAP008551		mothers against decapentaplegic homolog 1 [Source:VB Community Annotation]	0.0439446	0.0167916	258	12545417	12547013
									AGAP009030		CCR4-NOT transcription complex subunit 3 [Source:VB Community Annotation]	0.0667657	0.016766	475	24345895	24352409
									AGAP008932		WD repeat and FYVE domain-containing protein 2 [Source:VB Community Annotation]	0.0386974	0.0167252	284	21124539	21126722
									AGAP008197			0.0367908	0.0166664	904	6572072	6627395
									AGAP009484			0.045472	0.0166498	136	34644617	34645530
									AGAP008487		Sphingomyelin phosphodiesterase [Source:UniProtKB/TrEMBL;Acc:Q7Q4M5]	0.0478278	0.01663	679	11220766	11223124
									AGAP008901			0.0381447	0.0165942	929	20581730	20584114
									AGAP009869	CPR74	cuticular protein RR-1 family 74 [Source:VB Community Annotation]	0.0599778	0.0165562	61	44599530	44600220
									AGAP008635		protein SDA1 [Source:VB Community Annotation]	0.0399176	0.0165555	658	13792524	13795011
									AGAP009597			0.0631629	0.0165462	81	36871114	36871752
									AGAP008900		facilitated trehalose transporter Tret1-2 homolog [Source:VB Community Annotation]	0.0357391	0.0165344	411	20579510	20581247
									AGAP009833		voltage-dependent anion-selective channel protein 2 [Source:VB Community Annotation]	0.0357473	0.01653	100	44046786	44050960
									AGAP009426		ephrin-B [Source:VB Community Annotation]	0.0319869	0.016525	123	33183821	33184900
									AGAP008472		methyltransferase-like protein 13 [Source:VB Community Annotation]	0.0721392	0.016522	757	10986550	10988827
									AGAP009595		sodium/potassium-transporting ATPase subunit beta [Source:VB Community Annotation]	0.0492636	0.0165102	103	36755388	36771781
									AGAP008535			0.042946	0.0164758	2102	12026844	12045607
									AGAP008085		cation-transporting ATPase 13A1 [Source:VB Community Annotation]	0.0470433	0.0164715	966	5290352	5295046
									AGAP008682	CYP307B1	cytochrome P450 [Source:VB Community Annotation]	0.0467976	0.0164665	495	14807141	14808909
									AGAP009510		Malate dehydrogenase (Fragment) [Source:UniProtKB/TrEMBL;Acc:Q7PSB4]	0.0652588	0.0164473	210	34977878	34981572
									AGAP007896		predicted G-protein coupled receptor GPCR [Source:VB Community Annotation]	0.0553466	0.0164352	428	2567948	2570564
									AGAP009345			0.032961	0.0164309	140	31571181	31572391
									AGAP009882		heat shock factor-binding protein 1 [Source:VB Community Annotation]	0.0213605	0.0164171	21	44736984	44737929
									AGAP008317		tyrosine-protein kinase Tec [Source:VB Community Annotation]	0.0434865	0.0163688	432	8873794	8943972
									AGAP008628			0.0571656	0.016367	346	13756811	13757787
									AGAP007942		synaptotagmin-1 [Source:VB Community Annotation]	0.0432444	0.0163628	143	3231275	3241585
									AGAP008729		alkaline ceramidase [Source:VB Community Annotation]	0.0350495	0.016362	183	16165367	16166763
									AGAP008848		guanylate cyclase [Source:VB Community Annotation]	0.0506105	0.0163536	921	19395474	19402759
									AGAP009402	OBP43	odorant-binding protein 43 [Source:VB Community Annotation]	0.0386786	0.0163446	374	32225167	32226168
									AGAP008853			0.0382635	0.0163421	200	19481808	19482722
									AGAP008815		leucine-rich repeat-containing protein 67 [Source:VB Community Annotation]	0.0488461	0.0163306	344	18289658	18291494
									AGAP009481			0.0847138	0.0163096	68	34574420	34575624
									AGAP008782		23.4 kDa salivary protein [Source:VB Community Annotation]	0.0477146	0.0163048	228	17762311	17763015
									AGAP009341		protein phosphatase 2 (formerly 2A), regulatory subunit B' [Source:VB Community Annotation]	0.0264054	0.0162815	253	31545045	31547555
									AGAP009077	mRpS14	28S ribosomal protein S14, mitochondrial [Source:VB Community Annotation]	0.0490961	0.0162578	114	25443333	25443899
									AGAP008242			0.046161	0.0162548	897	7598243	7606034
									AGAP028201			0.0232586	0.0162434	119	21033247	21034807
									AGAP008906		Brefeldin A-inhibited guanine nucleotide-exchange protein [Source:VB Community Annotation]	0.0476092	0.0161964	1518	20608123	20622580
									AGAP008016		acyl-CoA oxidase [Source:VB Community Annotation]	0.051906	0.0161944	609	4190349	4192896
									AGAP009114		solute carrier family 29 (equilibrative nucleoside transporter), member 1/2/3 [Source:VB Community Annotation]	0.0455449	0.0161597	253	26051863	26053711
									AGAP008458	CPLCG14	cuticular protein CPLCG family (CPLCG14) [Source:VB Community Annotation]	0.0634331	0.0161449	131	10894981	10895533
									AGAP008803			0.0593702	0.0161393	968	18057920	18062361
									AGAP008973			0.0525185	0.0160844	955	22368453	22371161
									AGAP008623			0.0339122	0.0160774	1047	13727375	13731158
									AGAP008912		Rac GTPase-activating protein 1 [Source:VB Community Annotation]	0.0306745	0.0160587	545	20661455	20663662
									AGAP008342		solute carrier family 24 (sodium/potassium/calcium exchanger), member 2 [Source:VB Community Annotation]	0.104989	0.0160045	230	9444808	9495848
									AGAP007798		wee1-like protein kinase [Source:VB Community Annotation]	0.0510745	0.0160038	565	1099684	1101951
									AGAP009329		bone morphogenetic protein receptor type-1B [Source:VB Community Annotation]	0.0512214	0.0159958	385	31272707	31434358
									AGAP009561			0.0642184	0.0159937	201	36187598	36188631
									AGAP008118		serine/threonine-protein kinase Chk1 [Source:VB Community Annotation]	0.0704024	0.0159825	329	5886340	5904286
									AGAP008321		membrane protein, palmitoylated 6 [Source:VB Community Annotation]	0.0337818	0.0159712	504	9104556	9109056
									AGAP008576			0.0508682	0.0159402	700	13248396	13250747
									AGAP008625	GPRSMO	putative smoothened receptor [Source:VB Community Annotation]	0.0374695	0.0158609	1055	13732951	13736635
									AGAP008802	Pgk	Phosphoglycerate kinase [Source:UniProtKB/TrEMBL;Acc:Q7Q850]	0.0615517	0.015854	323	18054898	18056796
									AGAP008488			0.0455659	0.0158034	514	11228270	11230273
									AGAP007787			0.042054	0.015803	305	840598	841555
									AGAP008434		Globin 2 [Source:VB Community Annotation]	0.0659356	0.015802	200	10686978	10687613
									AGAP008947		mevalonate kinase [Source:VB Community Annotation]	0.035478	0.015782	580	21526958	21528244
									AGAP008732			0.0474242	0.0157605	663	16187006	16194150
									AGAP008233			0.0457784	0.0157584	415	7543137	7544776
									AGAP009407		1-acyl-sn-glycerol-3-phosphate acyltransferase alpha [Source:VB Community Annotation]	0.0494626	0.0157466	274	32321500	32322934
									AGAP009025			0.0446016	0.0157417	1249	23787357	23825290
									AGAP008403			0.0436964	0.0157411	800	10356645	10360168
									AGAP008649		Enterokinase light chain [Source:VB Community Annotation]	0.0402426	0.0157126	358	14030725	14031489
									AGAP009539		DNA-directed RNA polymerase I subunit RPA2 [Source:VB Community Annotation]	0.0508478	0.0157082	879	35617194	35620867
									AGAP008967		calcium/calmodulin-dependent 3',5'-cyclic nucleotide phosphodiesterase [Source:VB Community Annotation]	0.037917	0.015681	686	22269588	22318895
									AGAP008728		transcriptional repressor NF-X1 [Source:VB Community Annotation]	0.0410669	0.0156696	893	16160143	16163329
									AGAP008533		cyclin-dependent kinase 5 activator 1 [Source:VB Community Annotation]	0.0516858	0.0156593	398	11962693	12019423
									AGAP008883		Anamorsin homolog [Source:UniProtKB/Swiss-Prot;Acc:Q7PWQ6]	0.0493469	0.0156497	255	20278158	20279484
									AGAP007992		Vesicular glutamate transporter 2 [Source:VB Community Annotation]	0.0392128	0.0156159	386	3850538	3854632
									AGAP009028		Teashirt-like protein [Source:VB Community Annotation]	0.053592	0.0156156	1195	24162051	24175586
									AGAP008303		splicing factor, arginine/serine-rich 7 [Source:VB Community Annotation]	0.0586049	0.0156082	153	8749123	8752556
									AGAP009793			0.140224	0.0155748	44	43431091	43432588
									AGAP008056			0.0298535	0.0155575	53	4886075	4887788
									AGAP008082			0.0639058	0.0155464	193	5238162	5260831
									AGAP008812			0.0489806	0.0155176	1116	18154362	18171159
									AGAP008836		crossover junction endonuclease MUS81 [Source:VB Community Annotation]	0.0408211	0.0155011	602	19285945	19287406
									AGAP008295	TRYP2	trypsin 2 [Source:VB Community Annotation]	0.0444824	0.0155008	333	8632843	8633779
									AGAP008596		long-chain-fatty-acid--CoA ligase ACSBG [Source:VB Community Annotation]	0.0325828	0.0154524	537	13468585	13491630
									AGAP008763			0.043942	0.0154363	448	17163723	17173826
									AGAP009016		LIX1-like protein [Source:VB Community Annotation]	0.0251809	0.0154323	185	23582806	23611749
									AGAP008746		Protein bem46 [Source:VB Community Annotation]	0.0565638	0.0153914	276	16856685	16865502
									AGAP009336			0.0268439	0.0153905	303	31534665	31535614
									AGAP009871	CPR75	cuticular protein RR-1 family 75 [Source:VB Community Annotation]	0.0783345	0.0153791	63	44606879	44609038
									AGAP008060	IDGF2	imaginal disc growth factor 2 [Source:VB Community Annotation]	0.0484282	0.015301	381	4934320	4937305
									AGAP008574		PQ-loop repeat-containing protein 1 [Source:VB Community Annotation]	0.0560903	0.0152979	740	13087395	13115503
									AGAP009556		FBN8 [Source:VB Community Annotation]	0.0559745	0.0152905	193	36127568	36145659
									AGAP008298		U5 snRNP protein, DIM1 family [Source:VB Community Annotation]	0.0341747	0.015288	85	8640494	8641029
									AGAP008811			0.0369728	0.0152609	303	18133961	18140874
									AGAP008887		hepatocyte growth factor-regulated tyrosine kinase substrate [Source:VB Community Annotation]	0.0603326	0.015242	640	20286712	20295005
									AGAP008155		forkhead box protein D [Source:VB Community Annotation]	0.0593346	0.0152343	668	6254608	6256758
									AGAP008313			0.0320008	0.0152323	191	8865166	8866096
									AGAP008927		protein TILB homolog [Source:VB Community Annotation]	0.0378818	0.0152229	493	21096066	21097356
									AGAP028169			0.0306835	0.0152099	447	3441807	3443334
									AGAP008148		RING finger and SPRY domain-containing protein 1 [Source:VB Community Annotation]	0.0507937	0.0151985	462	6191658	6198182
									AGAP008007		cullin 1 [Source:VB Community Annotation]	0.0469545	0.0151949	377	4013398	4019836
									AGAP009602		NADH dehydrogenase (ubiquinone) 1 beta subcomplex 6 [Source:VB Community Annotation]	0.0519155	0.0151814	110	36953753	36954686
									AGAP007880		3-ketoacyl-CoA reductase [Source:VB Community Annotation]	0.0547962	0.0151802	405	2461233	2462248
									AGAP028125			0.0396902	0.0151657	1542	21163969	21177607
									AGAP008538			0.0355386	0.0151085	504	12152313	12217833
									AGAP008839			0.0407353	0.0150974	596	19293273	19296611
									AGAP010100	CPR84	cuticular protein RR-2 family 84 [Source:VB Community Annotation]	0.0216669	0.0150893	3	49137589	49138196
									AGAP008312			0.0422301	0.0150729	460	8862223	8864527
									AGAP008113			0.0798851	0.0150694	102	5834900	5839018
									AGAP013774			0.0661709	0.015061	286	6311995	6328744
									AGAP007939		starch phosphorylase [Source:VB Community Annotation]	0.0392803	0.0150417	453	3217893	3222170
									AGAP008720			0.0455459	0.0150145	467	16023330	16029858
									AGAP009453	GPRMTH3	methuselah receptor 3 [Source:VB Community Annotation]	0.0378483	0.0149996	437	33626306	33778241
									AGAP009021			0.063845	0.0149981	243	23746174	23760299
									AGAP028212			0.0567214	0.0149874	425	10350867	10355222
									AGAP007824			0.0669327	0.0149676	358	1464254	1465183
									AGAP008569		T-box protein 20 [Source:VB Community Annotation]	0.0322309	0.0149674	491	12977925	13019487
									AGAP009614			0.0542711	0.0149498	240	37008569	37009490
									AGAP007794		Regucalcin protein [Source:VB Community Annotation]	0.0469305	0.0149255	338	1057478	1058929
									AGAP008666		uncharacterized protein CG11426 [Source:VB Community Annotation]	0.0455911	0.014921	261	14623096	14635187
									AGAP008443			0.0418815	0.0148782	358	10836681	10858641
									AGAP008281	D7r4	D7 short form salivary protein [Source:VB Community Annotation]	0.0656475	0.0148434	133	8558169	8558901
									AGAP013754			0.06564	0.0148372	210	4919592	4920641
									AGAP008358	CYP4H17	cytochrome P450 [Source:VB Community Annotation]	0.0565317	0.0148343	477	9926157	9927906
									AGAP008407	TEP13	thioester-containing protein 13 [Source:VB Community Annotation]	0.0340013	0.0147981	1411	10368017	10375160
									AGAP008965		maltase [Source:VB Community Annotation]	0.0377269	0.0147595	872	22252242	22257789
									AGAP008700		inositol-pentakisphosphate 2-kinase [Source:VB Community Annotation]	0.034578	0.0147474	565	15518787	15528023
									AGAP009611		glyoxylate reductase/hydroxypyruvate reductase, gene 2 [Source:VB Community Annotation]	0.0394138	0.0146631	377	37003915	37005017
									AGAP009135		ATP-dependent RNA helicase DDX6/DHH1 [Source:VB Community Annotation]	0.055047	0.0146603	170	26477405	26485974
									AGAP008476			0.0572989	0.0146496	72	11018914	11050254
									AGAP008769		very long chain acyl-CoA dehydrogenase [Source:VB Community Annotation]	0.0508966	0.0146177	555	17366324	17369142
									AGAP009339			0.0492927	0.0146162	1007	31540795	31543833
									AGAP008785		Ras suppressor protein 1 [Source:VB Community Annotation]	0.0569561	0.0146125	245	17861920	17865094
									AGAP008532		paxillin [Source:VB Community Annotation]	0.027831	0.0145882	195	11915359	11952433
									AGAP009282		Hyphantrin [Source:VB Community Annotation]	0.0417916	0.0145882	253	30588594	30589623
									AGAP008961		maltase [Source:VB Community Annotation]	0.0446776	0.0145789	629	22226381	22228287
									AGAP008327		DnaJ homolog subfamily B member 11 [Source:VB Community Annotation]	0.0411225	0.0145695	286	9150722	9152756
									AGAP007981		short chain dehydrogenase/reductase family 16c member 5 [Source:VB Community Annotation]	0.0277504	0.0145575	341	3651890	3655557
									AGAP008474		calcium and integrin-binding protein 1 [Source:VB Community Annotation]	0.0648126	0.0145571	113	11010126	11011197
									AGAP009266		low molecular weight phosphotyrosine protein phosphatase [Source:VB Community Annotation]	0.0452838	0.0145347	114	30152999	30153679
									AGAP008442			0.0804147	0.0145217	486	10821247	10825794
									AGAP008450			0.0457852	0.01452	223	10882189	10882897
									AGAP008874			0.0446322	0.0144921	573	20230609	20232654
									AGAP008107		etoposide-induced 2.4 mRNA [Source:VB Community Annotation]	0.0662944	0.0144876	364	5811803	5813698
									AGAP009527			0.0361745	0.0144854	95	35368953	35369518
									AGAP008374		Inosine triphosphate pyrophosphatase [Source:UniProtKB/Swiss-Prot;Acc:Q7Q4F5]	0.028861	0.0144723	206	10111582	10112385
									AGAP008536			0.0315216	0.0144621	453	12132463	12136365
									AGAP028039			0.0845284	0.0144423	49	31775668	31775923
									AGAP008964		maltase [Source:VB Community Annotation]	0.0499282	0.0144406	806	22247708	22249818
									AGAP009044		fidipidine [Source:VB Community Annotation]	0.0445126	0.0144398	638	24675614	24678055
									AGAP008978		Probable methyltransferase BMT2 homolog [Source:UniProtKB/TrEMBL;Acc:A0A1S4H0J8]	0.0515402	0.014423	425	22446168	22447193
									AGAP007973	ODR1	odd-skipped related [Source:VB Community Annotation]	0.0304201	0.0144122	448	3544102	3550781
									AGAP008757			0.0298336	0.0143731	180	17131816	17133016
									AGAP008222	ODR2	odd-skipped related [Source:VB Community Annotation]	0.0449363	0.0143159	754	7095141	7117980
									AGAP008767		aquaporin [Source:VB Community Annotation]	0.035716	0.0143126	518	17336289	17360706
									AGAP008771		DNA-directed RNA polymerases I and III subunit RPAC1 [Source:VB Community Annotation]	0.0634682	0.0143059	68	17387770	17388627
									AGAP008203	CYP6S2	cytochrome P450 [Source:VB Community Annotation]	0.0451612	0.0143032	138	6903106	6904696
									AGAP008768		Leucine carboxyl methyltransferase 1 protein [Source:VB Community Annotation]	0.0396455	0.0142329	235	17363744	17365304
									AGAP028187			0.0517735	0.0142223	296	25608348	25612261
									AGAP008685		Epoxy hydrolase [Source:VB Community Annotation]	0.0378576	0.0142149	757	14840565	14842018
									AGAP028086			0.0430815	0.014211	237	30670296	30670934
									AGAP008738			0.0353402	0.0141901	705	16395179	16399178
									AGAP008297		leucyl-tRNA synthetase [Source:VB Community Annotation]	0.0359411	0.0141713	1097	8636105	8640030
									AGAP009492			0.164312	0.0141376	52	0	0
									AGAP008492			0.0299739	0.0141211	839	11316804	11318771
									AGAP008234		NTF2-related export protein 1/2 [Source:VB Community Annotation]	0.0456915	0.014089	99	7544754	7545471
									AGAP008727		cytochrome c oxidase subunit 4, mitochondrial precursor [Source:VB Community Annotation]	0.0441294	0.0140649	89	16157743	16159238
									AGAP008631		ethanolaminephosphotransferase [Source:VB Community Annotation]	0.0524514	0.0140397	351	13765207	13771666
									AGAP009615		U3 small nucleolar RNA-associated protein 13 [Source:VB Community Annotation]	0.0478365	0.0140362	726	37009693	37012169
									AGAP008357		kinesin family member 26 [Source:VB Community Annotation]	0.032114	0.0140347	549	9870960	9890511
									AGAP008286		WD repeat-containing protein 55 homolog [Source:VB Community Annotation]	0.0820449	0.0140236	400	8575793	8577794
									AGAP008972			0.0400678	0.0139125	143	22367558	22368538
									AGAP008566			0.0513813	0.0138769	547	12882410	12883846
									AGAP009085		Cysteine-rich secretory protein 2 precursor [Source:VB Community Annotation]	0.0558614	0.0138747	225	25470858	25477994
									AGAP028124	CPLCP2	cuticular protein (putative) CPLCP2 [Source:VB Community Annotation]	0.0326091	0.0138658	511	17153835	17157007
									AGAP009070		neuralized-like protein 2 [Source:VB Community Annotation]	0.0754689	0.0138286	133	25411825	25413655
									AGAP008699			0.0406669	0.0137904	55	15424058	15425446
									AGAP008923			0.0450536	0.0137896	136	21042156	21046135
									AGAP008235			0.0526542	0.0137869	703	7548888	7550549
									AGAP007847		dual specificity tyrosine-phosphorylation-regulated kinase [Source:VB Community Annotation]	0.0204906	0.0137865	367	1975248	1991158
									AGAP008392		hsp70-interacting protein [Source:VB Community Annotation]	0.0301854	0.0137329	336	10259142	10260422
									AGAP008168			0.0620561	0.0137227	127	6327361	6328479
									AGAP008875		conserved oligomeric Golgi complex component 4 [Source:VB Community Annotation]	0.0387533	0.0136976	687	20233032	20235748
									AGAP009501			0.083522	0.0136913	40	34772175	34779879
									AGAP008507			0.0392827	0.0136553	720	11370758	11372462
									AGAP009440			0.04846	0.013651	74	33493923	33495983
									AGAP008904		glutamate decarboxylase [Source:VB Community Annotation]	0.0349552	0.0136443	410	20598181	20605801
									AGAP008840			0.0549345	0.0136306	766	19297093	19299665
									AGAP008329	RpS5	40S ribosomal protein S5 [Source:VB Community Annotation]	0.0589685	0.0136215	86	9178834	9181317
									AGAP007865			0.0517143	0.0136203	1583	2359418	2366662
									AGAP009637		Bardet-Biedl syndrome 2 protein homolog [Source:UniProtKB/TrEMBL;Acc:Q7Q1T6]	0.0418484	0.0136092	464	37391355	37398595
									AGAP009330		Troponin C isoform 4'' [Source:VB Community Annotation]	0.0914675	0.0135934	79	31447219	31460565
									AGAP008693		Leptin receptor overlapping transcript-like 1 [Source:VB Community Annotation]	0.0275337	0.0135744	87	14948849	14950034
									AGAP009017		cytochrome b-561 domain containing protein 2 [Source:VB Community Annotation]	0.0318411	0.0135585	191	23614074	23615014
									AGAP028103			0.0504563	0.0135379	594	3437593	3439180
									AGAP008892			0.0469791	0.0135353	555	20451456	20453496
									AGAP008400			0.0381836	0.0135063	1935	10331036	10338704
									AGAP009696	CYP325C3	cytochrome P450 [Source:VB Community Annotation]	0.0829786	0.0134978	43	38988757	38990755
									AGAP009624	CTPsyn	CTP synthase [Source:VB Community Annotation]	0.0510703	0.0134778	349	37158716	37163336
									AGAP008997			0.042003	0.0134226	572	22908320	22916650
									AGAP008692			0.0452891	0.0134185	527	14945868	14947503
									AGAP009558		transcription initiation factor TFIIB [Source:VB Community Annotation]	0.0398608	0.0134094	160	36146181	36147802
									AGAP028197			0.0319647	0.0133764	165	20586457	20587698
									AGAP008035			0.0425457	0.0133703	1203	4769799	4788402
									AGAP009587		AP endonuclease 1 [Source:VB Community Annotation]	0.0413773	0.0133569	586	36689165	36691619
									AGAP007929			0.052015	0.0133533	370	2940915	2941661
									AGAP008711		solute carrier organic anion transporter family, member 3A [Source:VB Community Annotation]	0.0423302	0.0133272	1131	15872602	15925670
									AGAP008845			0.0422283	0.0133056	884	19385445	19388753
									AGAP007999		nuclear pore complex protein Nup155 [Source:VB Community Annotation]	0.0446937	0.0132984	1220	3980964	3986024
									AGAP008872	Ift57	intraflagellar transport 57 [Source:VB Community Annotation]	0.0373277	0.0132907	377	20189200	20190636
									AGAP008291	TRYP5	trypsin 5 [Source:VB Community Annotation]	0.0530259	0.013272	181	8625667	8626808
									AGAP008604		glycyl-tRNA synthetase [Source:VB Community Annotation]	0.0408067	0.0132631	573	13509472	13512415
									AGAP008662			0.0418684	0.0132351	246	14568427	14574952
									AGAP009110			0.0552027	0.0131583	510	25663470	25664772
									AGAP008128			0.082981	0.0130882	116	5964305	5969902
									AGAP009068		zinc finger protein HPF2 [Source:VB Community Annotation]	0.0661545	0.0130266	525	25405516	25407549
									AGAP008410			0.0360939	0.0129874	148	10480448	10481570
									AGAP009623	GAPDH	glyceraldehyde 3-phosphate dehydrogenase [Source:VB Community Annotation]	0.0483954	0.0129717	152	37154051	37155049
									AGAP007982	ANCE8	angiotensin-converting enzyme 8 [Source:VB Community Annotation]	0.0416281	0.0129663	666	3659631	3661799
									AGAP009429			0.0685439	0.012944	70	33439610	33440066
									AGAP008449	CPLCG5	cuticular protein CPLCG family (CPLCG5) [Source:VB Community Annotation]	0.0762193	0.012932	127	10877642	10878471
									AGAP008053		sphingomyelin phosphodiesterase 2 [Source:VB Community Annotation]	0.0480445	0.0129273	356	4869630	4871915
									AGAP008348			0.0435731	0.0129141	275	9632817	9724478
									AGAP008799			0.0509334	0.0128832	123	17960998	17962518
									AGAP028095			0.0497188	0.012875	106	26193159	26202025
									AGAP008545		AMP dependent ligase [Source:VB Community Annotation]	0.0296819	0.0128371	504	12414226	12415933
									AGAP028145			0.0389795	0.0128248	513	15398758	15400367
									AGAP008012			0.045534	0.012823	224	4173267	4174199
									AGAP009689	tRNA-Lys		0.00928827	0.0128037	11	38713407	38713479
									AGAP008167		abhydrolase domain containing 4 [Source:VB Community Annotation]	0.0436896	0.0127917	246	6299174	6302429
									AGAP008274		snail, invertebrate [Source:VB Community Annotation]	0.0397404	0.0127872	477	8430477	8432369
									AGAP009001		histidine decarboxylase [Source:VB Community Annotation]	0.0416862	0.0127788	821	23005231	23012975
									AGAP009366			0.0558427	0.0127733	104	31807985	31808730
									AGAP008460	CPLCG16	cuticular protein CPLCG family (CPLCG16) [Source:VB Community Annotation]	0.0735265	0.0127358	165	10900248	10900829
									AGAP008528		pre-mRNA-splicing factor ATP-dependent RNA helicase PRP16 [Source:VB Community Annotation]	0.0359765	0.0127163	757	11874799	11880654
									AGAP009644		DNA-directed RNA polymerases I and III subunit RPAC2 [Source:VB Community Annotation]	0.0200634	0.0126511	52	37509151	37509605
									AGAP007817		protein NEDD1 [Source:VB Community Annotation]	0.0639339	0.01265	684	1371898	1374163
									AGAP008493		Palmitoyltransferase [Source:UniProtKB/TrEMBL;Acc:A0A1S4GYF5]	0.0297058	0.0126311	217	11321082	11322267
									AGAP007936			0.0364783	0.0126256	165	3211735	3212626
									AGAP008980		LIM homeobox protein 2/9 [Source:VB Community Annotation]	0.0386246	0.0126019	358	22547690	22608395
									AGAP008816	Prosalpha5	26S proteasome alpha 5 subunit [Source:VB Community Annotation]	0.0471995	0.0125931	164	18292685	18294165
									AGAP008490		solute carrier family 36 (proton-coupled amino acid transporter) [Source:VB Community Annotation]	0.0323614	0.0125106	350	11308044	11309658
									AGAP008974		protein cornichon homolog [Source:VB Community Annotation]	0.0553039	0.0124817	88	22372829	22374198
									AGAP008895		actin related protein 2/3 complex, subunit 5 [Source:VB Community Annotation]	0.0208171	0.0124814	106	20500962	20502001
									AGAP009109			0.0916799	0.0124693	350	25657765	25658658
									AGAP008097		glucose-fructose oxidoreductase domain-containing protein 2 precursor [Source:VB Community Annotation]	0.0498667	0.0124153	349	5640503	5641765
									AGAP009582			0.0683399	0.0123973	165	36568519	36577702
									AGAP028061			0.0385005	0.0123332	1790	16001224	16008982
									AGAP007996		nuclear receptor-binding protein [Source:VB Community Annotation]	0.0474476	0.0123206	326	3941588	3971603
									AGAP027983			0.0224542	0.012308	114	24740769	24741486
									AGAP008804		peroxin-19 [Source:VB Community Annotation]	0.0638442	0.0123006	246	18063077	18064929
									AGAP028421		STIP [Source:UniProtKB/TrEMBL;Acc:A1XDB5]	0.0392215	0.0122878	778	15392782	15395325
									AGAP008302			0.038427	0.0122805	139	8747031	8747868
									AGAP008819	EGFR	putative epidermal growth factor receptor [Source:VB Community Annotation]	0.0477877	0.0122717	1069	18394584	18488709
									AGAP008537		homocysteine S-methyltransferase [Source:VB Community Annotation]	0.0309177	0.0122391	346	12141065	12147108
									AGAP008774			0.0571837	0.0122357	232	17391964	17393051
									AGAP008982		CzcD (Cation-efflux system membrane protein) [Source:VB Community Annotation]	0.0479151	0.0122345	554	22630282	22635603
									AGAP007864		F-actin capping protein subunit beta [Source:VB Community Annotation]	0.0326994	0.0122282	169	2354275	2357722
									AGAP007866	SPZ4	spaetzle-like cytokine 4 [Source:VB Community Annotation]	0.0448569	0.0121955	520	2368647	2370615
									AGAP013741	Med11	mediator of RNA polymerase II transcription subunit 11 [Source:VB Community Annotation]	0.0259062	0.0121464	94	2419811	2420289
									AGAP028153			0.0248522	0.0121267	341	24936101	24937610
									AGAP009605			0.046471	0.0121175	156	36977688	36978778
									AGAP008832		cyclic AMP-dependent transcription factor ATF-6 alpha [Source:VB Community Annotation]	0.0322948	0.0120819	772	19124307	19127177
									AGAP008210	CYP6N1	cytochrome P450 [Source:VB Community Annotation]	0.0202973	0.0120551	67	6918282	6922439
									AGAP007970	APG18A	autophagy related gene [Source:VB Community Annotation]	0.0372012	0.0120188	286	3402046	3432882
									AGAP008305		phosphoglucomutase [Source:VB Community Annotation]	0.0373248	0.0119913	651	8803846	8861386
									AGAP009002	HR3	hormone receptor 3 [Source:VB Community Annotation]	0.0391976	0.011968	786	23116822	23136730
									AGAP028026			0.0327875	0.0118724	203	21097383	21098164
									AGAP008638			0.0403143	0.0118704	347	13808488	13809348
									AGAP007843		diacylglycerol O-acyltransferase 1 [Source:VB Community Annotation]	0.0417854	0.0118635	341	1844560	1851026
									AGAP008998	CLIPD7	CLIP-domain serine protease [Source:VB Community Annotation]	0.0338136	0.0118326	357	22928195	22930946
									AGAP009116		ER-derived vesicles protein ERV14 [Source:VB Community Annotation]	0.0511944	0.0117246	132	26153335	26154453
									AGAP008483			0.0393797	0.0117157	283	11136410	11137821
									AGAP008448			0.0248883	0.0117102	48	10875314	10875750
									AGAP008500			0.0377889	0.0116639	374	11340831	11342189
									AGAP028025			0.0551593	0.0116161	935	19043427	19047902
									AGAP008716			0.0467701	0.0115965	788	15989730	15992075
									AGAP007913		ubiquitin-like protein Nedd8 [Source:VB Community Annotation]	0.051319	0.0115295	49	2721537	2722225
									AGAP008717		hydroxymethylglutaryl-CoA lyase [Source:VB Community Annotation]	0.0388063	0.0115252	328	15992541	15994072
									AGAP008779			0.0438337	0.0115021	235	17727806	17728715
									AGAP008651		cryptochrome [Source:VB Community Annotation]	0.0406245	0.0114468	651	14048998	14050747
									AGAP013732			0.049144	0.0114134	278	3635131	3636574
									AGAP008502		L-xylulose reductase [Source:VB Community Annotation]	0.0350107	0.011403	315	11346304	11347597
									AGAP009504		U3 small nucleolar RNA-associated protein 24 [Source:VB Community Annotation]	0.0475682	0.0113807	149	34962466	34963077
									AGAP008447	CPLCG4	cuticular protein CPLCG family (CPLCG4) [Source:VB Community Annotation]	0.0941835	0.011373	125	10873291	10874010
									AGAP010298		V-type H+-transporting ATPase subunit D [Source:VB Community Annotation]	0.0138417	0.0113471	16	52655670	52657280
									AGAP008541		cyclin-dependent kinase 9 [Source:VB Community Annotation]	0.0483747	0.0113103	280	12311169	12312867
									AGAP007964			0.0529205	0.0112689	417	3379516	3381609
									AGAP008721		facilitated trehalose transporter Tret1-2 homolog [Source:VB Community Annotation]	0.0408404	0.0112017	559	16032802	16042062
									AGAP013726			0.0536331	0.0111993	183	2117529	2118273
									AGAP008377		TBC1 domain family member 19 [Source:VB Community Annotation]	0.0552967	0.0111949	319	10115600	10117543
									AGAP008918		STIP1 homology and U-box containing protein 1 [Source:VB Community Annotation]	0.0485798	0.0111921	192	20800081	20804403
									AGAP008863	for	protein kinase, cGMP-dependent [Source:VB Community Annotation]	0.0491408	0.0111834	990	19883780	19998837
									AGAP008838		minor histocompatibility antigen H13 [Source:VB Community Annotation]	0.0393533	0.0111132	314	19290577	19292653
									AGAP009088		LIM/homeobox protein Lhx3 [Source:VB Community Annotation]	0.0541738	0.011112	324	25498184	25501754
									AGAP008202		potassium voltage-gated channel Shaw-related subfamily C, invertebrate [Source:VB Community Annotation]	0.0416678	0.0110889	504	6842693	6863682
									AGAP008515			0.0316775	0.0110181	799	11684422	11693298
									AGAP008522		transcription initiation factor TFIIH subunit 3 [Source:VB Community Annotation]	0.0290125	0.0109114	238	11767850	11769148
									AGAP009652		NADH dehydrogenase (ubiquinone) 1 alpha subcomplex 13 [Source:VB Community Annotation]	0.0606399	0.0108937	87	37625140	37625956
									AGAP028190		Protein quiver [Source:UniProtKB/TrEMBL;Acc:A0A1S4HE94]	0.0389116	0.0108902	78	10532977	10536883
									AGAP009500		POU domain transcription factor, class 2 [Source:VB Community Annotation]	0.0471148	0.010853	293	34768056	34769658
									AGAP009132		CKLF-like MARVEL transmembrane domain-containing protein 4 [Source:VB Community Annotation]	0.0682087	0.0108459	134	26468741	26470802
									AGAP008869		chromosome transmission fidelity protein 18 [Source:VB Community Annotation]	0.0524498	0.0108156	1140	20110313	20131754
									AGAP007901		Ras-related protein Rab-5C [Source:VB Community Annotation]	0.0316692	0.010779	78	2585748	2593117
									AGAP008444	CPLCG1	cuticular protein CPLCG family (CPLCG1) [Source:VB Community Annotation]	0.0792484	0.0107348	153	10866472	10867194
									AGAP008360	SPZ3	spaetzle-like cytokine 3 [Source:VB Community Annotation]	0.0473198	0.010674	469	10027389	10043692
									AGAP008326			0.0352447	0.0106647	654	9143119	9145275
									AGAP008860			0.0104185	0.0106589	39	19859407	19860419
									AGAP008855			0.0440094	0.0106173	420	19489446	19491361
									AGAP008619		nuclear pore complex protein Nup53 [Source:VB Community Annotation]	0.0390392	0.0106171	395	13717276	13718628
									AGAP009367			0.0843471	0.0105076	101	31811191	31811989
									AGAP009550			0.0605086	0.0105015	368	36028604	36029909
									AGAP007818		potassium inwardly-rectifying channel [Source:VB Community Annotation]	0.0601468	0.0104959	384	1374396	1375728
									AGAP007890		coiled-coil domain-containing protein 130 [Source:VB Community Annotation]	0.0395602	0.0104686	378	2528681	2529789
									AGAP009544			0.0285638	0.0104315	95	35935093	35936044
									AGAP028147			0.0372491	0.0104006	342	10861450	10862334
									AGAP008975			0.0195775	0.0103808	198	22404807	22408687
									AGAP008391			0.0333644	0.0103719	371	10253181	10255114
									AGAP008523			0.0356916	0.0103141	564	11769085	11770834
									AGAP008271			0.0446396	0.0102581	282	8123184	8124245
									AGAP008570		Steroid dehydrogenase [Source:VB Community Annotation]	0.046808	0.0102452	232	13073862	13080059
									AGAP008820			0.0334234	0.0102021	64	18490734	18491551
									AGAP009848			0.0313811	0.0101967	168	44154841	44168621
									AGAP008166		heparan sulfate 2-O-sulfotransferase HS2ST1 [Source:VB Community Annotation]	0.0594365	0.0101684	274	6296466	6297905
									AGAP008267		Ran GTPase-activating protein 1 [Source:VB Community Annotation]	0.0728872	0.0101608	506	8096999	8099128
									AGAP008602		butyryl-CoA dehydrogenase [Source:VB Community Annotation]	0.0339741	0.0101112	461	13506963	13508616
									AGAP009029		Protein real-time [Source:VB Community Annotation]	0.0491138	0.0101042	498	24311284	24334526
									AGAP008284	D7r1	D7 short form salivary protein [Source:VB Community Annotation]	0.0440484	0.0100964	157	8562770	8563560
									AGAP008571			0.0385132	0.0100559	485	13080241	13081311
									AGAP008051	SAP1	sensory appendage protein 1 [Source:VB Community Annotation]	0.0556343	0.0100447	101	4866376	4867629
									AGAP009084			0.0329156	0.0100371	257	25465559	25466264
									AGAP008599			0.0362438	0.0100002	616	13497412	13499076
									AGAP028068			0.0391148	0.00998639	352	20261737	20262671
									AGAP008512			0.0346694	0.00998544	2190	11475679	11504073
									AGAP008041		RING finger protein 121 [Source:VB Community Annotation]	0.0464974	0.00993607	189	4800830	4803086
									AGAP008913			0.0414427	0.00991288	270	20742390	20743133
									AGAP008781		elongation of very long chain fatty acids protein 5 [Source:VB Community Annotation]	0.0552599	0.00987409	258	17754120	17756115
									AGAP009324	RpL34	60S ribosomal protein L34 [Source:VB Community Annotation]	0.0665738	0.00984939	63	31268756	31270480
									AGAP008398	OBP21	odorant-binding protein 21 [Source:VB Community Annotation]	0.0159934	0.00979996	167	10317255	10317835
									AGAP008399			0.0347907	0.00972148	238	10328811	10329910
									AGAP008393		DNA-directed RNA polymerase II subunit RPB9 [Source:VB Community Annotation]	0.0339578	0.00971105	76	10260769	10261491
									AGAP008567			0.0386404	0.00970592	540	12904381	12907976
									AGAP028066			0.0421823	0.00969437	72	24678074	24678296
									AGAP008192			0.0131866	0.00955922	16	6555372	6556471
									AGAP007812		peroxin-11B [Source:VB Community Annotation]	0.0398015	0.00953504	230	1325434	1326623
									AGAP013760			0.0419711	0.00952746	384	4763368	4764864
									AGAP009489		Cytidine deaminase [Source:UniProtKB/TrEMBL;Acc:Q7QG43]	0.0685005	0.00951457	88	34708406	34709391
									AGAP008818		paired box protein 5 [Source:VB Community Annotation]	0.0575101	0.00947528	530	18377797	18390407
									AGAP008986			0.0566811	0.0094471	202	22696675	22697460
									AGAP009024		RNA polymerase I-specific transcription initiation factor RRN3 [Source:VB Community Annotation]	0.0351674	0.00937404	543	23783517	23786406
									AGAP009039		glucose-6-phosphate 1-epimerase [Source:VB Community Annotation]	0.039301	0.00934789	231	24480337	24527159
									AGAP028230			0.0287037	0.00932681	383	11330376	11331752
									AGAP008411		Repressor of RNA polymerase III transcription MAF1 [Source:UniProtKB/TrEMBL;Acc:A0A1S4GY73]	0.0516079	0.00932211	135	10485321	10490295
									AGAP009163			0.0648367	0.00927935	116	27944386	27945236
									AGAP013747		dynactin 5 (p25) [Source:VB Community Annotation]	0.0476166	0.00926927	122	4021692	4022706
									AGAP009494		ETS-type family, other [Source:VB Community Annotation]	0.0456174	0.00923036	250	34726913	34731801
									AGAP008688			0.0334343	0.00910739	170	14849206	14862231
									AGAP008045		transcription initiation factor TFIID subunit 13 [Source:VB Community Annotation]	0.0411949	0.0089968	85	4808998	4809724
									AGAP007884		protein dpy-30 [Source:VB Community Annotation]	0.0406461	0.00898185	62	2467651	2468034
									AGAP028111			0.0408318	0.00894866	639	24337859	24339549
									AGAP008521		low density lipoprotein receptor adapter protein 1 [Source:VB Community Annotation]	0.0261474	0.00893105	298	11758101	11767112
									AGAP007972	ODDA	odd skipped-like protein [Source:VB Community Annotation]	0.0528557	0.00884629	65	3476831	3478758
									AGAP008552	CYP4H27	cytochrome P450 [Source:VB Community Annotation]	0.062696	0.00880027	133	12569038	12574028
									AGAP009599			0.0406767	0.00879854	139	36904703	36905753
									AGAP010046			0.0264012	0.00877147	10	48208310	48209024
									AGAP009102			0.0418158	0.00874789	242	25614154	25619629
									AGAP008575		ubiquitin-conjugating enzyme E2 Q [Source:VB Community Annotation]	0.052821	0.00872738	309	13155480	13159302
									AGAP008753		Barrier-to-autointegration factor B [Source:VB Community Annotation]	0.0763965	0.00870589	53	17092835	17093585
									AGAP007878			0.059575	0.0086446	583	2456409	2458757
									AGAP008052	SAP2	sensory appendage protein 2 [Source:VB Community Annotation]	0.0802452	0.00864384	95	4868639	4869304
									AGAP008516		nicotinate phosphoribosyltransferase [Source:VB Community Annotation]	0.0305581	0.00854626	629	11698730	11717549
									AGAP028273			0.0408823	0.00852804	8	0	0
									AGAP009610		glyoxylate/hydroxypyruvate reductase [Source:VB Community Annotation]	0.0783596	0.00852651	282	37001849	37003632
									AGAP008509		histone demethylase [Source:VB Community Annotation]	0.031489	0.00850979	784	11432001	11443813
									AGAP008851		E3 ubiquitin-protein ligase mind-bomb [Source:VB Community Annotation]	0.0385683	0.00845227	945	19422437	19446274
									AGAP013742		40S ribosomal protein S27a [Source:VB Community Annotation]	0.0864131	0.00838514	64	3990212	3991035
									AGAP009404		N-acetyllactosaminide beta-1,3-N-acetylglucosaminyltransferase [Source:VB Community Annotation]	0.063927	0.00837224	74	32311205	32313124
									AGAP007806		myosin light chain, invertebrate [Source:VB Community Annotation]	0.0262681	0.00834237	75	1258784	1266457
									AGAP008919			0.0427191	0.00826	433	20819160	20821602
									AGAP009072		NADH dehydrogenase (ubiquinone) Fe-S protein 6 [Source:VB Community Annotation]	0.0676893	0.00825591	119	25418794	25419600
									AGAP008698		chromodomain-helicase-DNA-binding protein 1 [Source:VB Community Annotation]	0.0360695	0.00820507	1991	15402215	15413725
									AGAP009635			0.0337847	0.00817807	86	37367914	37368590
									AGAP028217			0.0616271	0.00816425	144	20528822	20529181
									AGAP008634		zinc finger CCCH domain-containing protein 15 [Source:VB Community Annotation]	0.0509683	0.00810254	281	13789758	13791615
									AGAP008280	D7r5	D7 short form salivary protein [Source:VB Community Annotation]	0.0594629	0.00806775	195	8556979	8558021
									AGAP013715			0.0356124	0.00800156	265	3882309	3882973
									AGAP008544		AMP dependent ligase [Source:VB Community Annotation]	0.0418088	0.00791327	268	12401761	12403461
									AGAP013773			0.0173456	0.00788956	197	3986652	3987698
									AGAP008376	mRpL28	39S ribosomal protein L28, mitochondrial [Source:VB Community Annotation]	0.0278817	0.0078808	247	10114102	10115511
									AGAP008247		TGF-beta receptor type-1 [Source:VB Community Annotation]	0.0589247	0.00784159	26	7803498	7870162
									AGAP008395	aga-let-7		0.0377268	0.00779813	13	10270708	10270797
									AGAP008637	APG7A	autophagy related gene [Source:VB Community Annotation]	0.045791	0.00779383	555	13805489	13808317
									AGAP009049	Cht16	chitinase [Source:VB Community Annotation]	0.0273592	0.0077799	428	24686604	24687722
									AGAP007791		sodium/potassium-transporting ATPase subunit beta [Source:VB Community Annotation]	0.0454002	0.00777075	199	888097	910032
									AGAP008849		D-3-phosphoglycerate dehydrogenase [Source:VB Community Annotation]	0.0296867	0.00776048	308	19411718	19417377
									AGAP009618			0.02582	0.0075347	94	37048121	37048840
									AGAP008750		tripartite motif-containing protein 9/67 [Source:VB Community Annotation]	0.0298175	0.00750482	252	16968144	16999195
									AGAP008624			0.0463456	0.00745078	59	13731378	13731909
									AGAP008375		mannose-P-dolichol utilization defect 1 [Source:VB Community Annotation]	0.044917	0.00744385	221	10112777	10113835
									AGAP009613	mRpS7	28S ribosomal protein S7, mitochondrial [Source:VB Community Annotation]	0.0468188	0.00739928	166	37006967	37007866
									AGAP009491		F-type H+-transporting ATPase subunit g [Source:VB Community Annotation]	0.0146684	0.00731287	60	34710674	34711477
									AGAP009034		doublecortin and CaM kinase-like 1 [Source:VB Community Annotation]	0.0422735	0.00720543	403	24371323	24373977
									AGAP008988		Glutamine synthetase [Source:UniProtKB/TrEMBL;Acc:Q7PWF1]	0.0390598	0.0070782	299	22731159	22732367
									AGAP010104	CPR87	cuticular protein RR-2 family 87 [Source:VB Community Annotation]	0.062107	0.00707578	6	49155284	49155745
									AGAP007851			0.0458617	0.00697279	203	2114232	2115606
									AGAP007937	mRpL4	39S ribosomal protein L4, mitochondrial [Source:VB Community Annotation]	0.0409051	0.00692875	243	3212645	3213532
									AGAP013103			0.0508106	0.0067395	108	5095195	5095821
									AGAP028142			0.0155294	0.00671557	103	31923492	31928332
									AGAP008323			0.0118464	0.00658782	67	9120749	9124734
									AGAP009427			0.0523323	0.00653704	81	33186970	33188450
									AGAP009331		Slowpoke-binding protein [Source:VB Community Annotation]	0.0111753	0.00652327	261	31485838	31501564
									AGAP028117			0.0676732	0.00647356	7	21828903	21829699
									AGAP008211	tRNA-Lys		0.0745125	0.00640209	5	6927995	6928067
									AGAP008514		lysosomal acid lipase [Source:VB Community Annotation]	0.0264673	0.00627183	472	11579090	11580388
									AGAP007906		Spink6 [Source:VB Community Annotation]	0.0758975	0.0062646	95	2639446	2639682
									AGAP007805		STE20-related kinase adapter protein alpha isoform 1 [Source:VB Community Annotation]	0.035071	0.00604371	287	1256662	1257961
									AGAP008075		cellular nucleic acid-binding protein [Source:VB Community Annotation]	0.090232	0.00595587	76	5095629	5101271
									AGAP008494		signal transducing adaptor molecule [Source:VB Community Annotation]	0.035449	0.00594588	693	11324209	11329097
									AGAP007768		mitochondrial cytochrome c oxidase subunit VIC [Source:VB Community Annotation]	0.00818183	0.00591615	28	508104	508916
									AGAP008659			0.0555514	0.00585061	86	14559609	14561415
									AGAP028023		phosphatidylinositol glycan, class M [Source:VB Community Annotation]	0.0198075	0.00583432	86	3626956	3627707
									AGAP008510		Envelysin [Source:VB Community Annotation]	0.0341077	0.00565428	62	11457795	11464150
									AGAP009431	RpS21	40S ribosomal protein S21 [Source:UniProtKB/TrEMBL;Acc:Q7PTN4]	0.0171517	0.00565311	40	33472462	33473304
									AGAP008495		bis(5'-nucleosidyl)-tetraphosphatase [Source:VB Community Annotation]	0.0246319	0.00548682	106	11331476	11332689
									AGAP008328			0.029903	0.00535036	671	9164600	9168306
									AGAP009576		collagen alpha 1 [Source:VB Community Annotation]	0.0457427	0.00528008	34	36434025	36434797
									AGAP008352		DNA polymerase delta subunit 3 [Source:VB Community Annotation]	0.0359146	0.00526707	544	9734744	9736542
									AGAP008011			0.0279229	0.005255	129	4172817	4173485
									AGAP008697		U3 small nucleolar ribonucleoprotein protein LCP5 [Source:VB Community Annotation]	0.0169845	0.00525129	310	15348628	15389486
									AGAP008122		U6 snRNA-associated Sm-like protein LSm7 [Source:VB Community Annotation]	0.0150735	0.00522415	73	5906148	5907529
									AGAP013714			0.0188033	0.00511992	55	31769116	31769740
									AGAP009287	tRNA-Arg		0.00280849	0.0050344	4	30826562	30826634
									AGAP028035			0.0600649	0.00493732	59	10484775	10485062
									AGAP008834	Akh1	adipokinetic hormone 1 [Source:VB Community Annotation]	0.0469558	0.00488653	76	19279830	19280289
									AGAP008829			0.0197576	0.00476303	64	19099136	19099829
									AGAP008170			0.00132619	0.00470699	13	6366372	6367535
									AGAP008078		DET1- and DDB1-associated protein 1 [Source:VB Community Annotation]	0.0517991	0.00467135	55	5197863	5199325
									AGAP009475			0.00247876	0.00463036	5	34251999	34268765
									AGAP008446	CPLCG3	cuticular protein CPLCG family (CPLCG3) [Source:VB Community Annotation]	0.0701907	0.00461897	122	10871404	10872220
									AGAP008837		20S proteasome subunit beta 4 [Source:VB Community Annotation]	0.0507237	0.00451082	136	19288903	19290004
									AGAP007966		F-type H+-transporting ATPase subunit gamma [Source:VB Community Annotation]	0.0339196	0.00446486	154	3386476	3388154
									AGAP009663			0.116527	0.00427319	13	0	0
									AGAP008852			0.0233882	0.00422382	40	19479277	19481393
									AGAP008905			0.0365199	0.00422	193	20605879	20606867
									AGAP008762			0.00457215	0.00414264	44	17144470	17150973
									AGAP008196		anaphase-promoting complex subunit 11 [Source:VB Community Annotation]	0.0458439	0.0040746	43	6570922	6572070
									AGAP008390		INO80 complex subunit C [Source:VB Community Annotation]	0.0242587	0.00406154	102	10252283	10252690
									AGAP008960	CPR110	cuticular protein RR-2 family 110 [Source:VB Community Annotation]	0.0338128	0.00404047	169	22056035	22057957
									AGAP028214			0.033021	0.00402742	145	15093103	15165344
									AGAP009300	tRNA-Gln		0.106093	0.00399271	2	30915644	30915715
									AGAP009054	LL4	lipopolysaccharide-induced TNF-alpha transcription factor (LITAF-like 4) [Source:VB Community Annotation]	0.000645978	0.00394717	9	24811951	24812639
									AGAP008597			0.0399191	0.00393979	105	13491556	13492571
									AGAP009951			0.0328708	0.00390702	16	46148454	46164104
									AGAP008030	tRNA-Lys		0.00334792	0.00390095	16	4555079	4555151
									AGAP008618	tRNA-Asp		0.001234	0.00389515	10	13716858	13716929
									AGAP028045			0.0126086	0.00389293	161	15422576	15423530
									AGAP009401			0.0315826	0.00380485	102	32222434	32223586
									AGAP009430			0.0333332	0.00378367	33	33464487	33464907
									AGAP009540		glucose dehydrogenase (acceptor) [Source:VB Community Annotation]	0.0166249	0.00375461	37	35856838	35858660
									AGAP028251			0.142644	0.00374332	12	0	0
									AGAP009698	tRNA-Lys		0.00258297	0.00366316	20	39041112	39041184
									AGAP028247			0.144949	0.00364861	11	0	0
									AGAP028353			0.000376451	0.00356701	9	0	0
									AGAP009864			0.00861514	0.00351693	12	44572956	44583525
									AGAP008287		Programmed cell death protein [Source:VB Community Annotation]	0.0294076	0.00325079	120	8578154	8580618
									AGAP008491		oligosaccharyltransferase complex subunit epsilon [Source:VB Community Annotation]	0.0347349	0.00323105	86	11316065	11316746
									AGAP007907		salivary Kazal 1 [Source:VB Community Annotation]	0.0102832	0.00316318	76	2643010	2643264
									AGAP010099	CPR108	cuticular protein RR-2 family 108 [Source:VB Community Annotation]	0.0938702	0.0028409	6	49136221	49136690
									AGAP008059	CSP1	chemosensory protein 1 [Source:VB Community Annotation]	0.0244715	0.00269267	73	4927310	4932869
									AGAP008231			0.0187	0.00268564	203	7265356	7270554
									AGAP008529			0.016217	0.00266741	62	11894293	11895057
									AGAP009113	tRNA-Ala		0.0044883	0.00264097	34	26006376	26006448
									AGAP009953		guanine nucleotide-binding protein G(I)/G(S)/G(O) subunit gamma-13 [Source:VB Community Annotation]	0.119806	0.00261133	11	46187605	46206053
									AGAP008670			0.195773	0.00244589	2	14647699	14650399
									AGAP008508			0.0849267	0.00231458	38	11383318	11385891
									AGAP009052	LL2	lipopolysaccharide-induced TNF-alpha transcription factor (LITAF-like 2) [Source:VB Community Annotation]	0.0322376	0.00222549	50	24806579	24807979
									AGAP009148			0.0140367	0.00211175	22	0	0
									AGAP008603	tRNA-Glu		-0.000488116	0.00173492	10	13509144	13509215
									AGAP008396	aga-mir-100		0.00213311	0.00170843	13	10274677	10274768
									AGAP008817	CPLCP3	cuticular protein (putative) CPLCP3 [Source:VB Community Annotation]	0.017806	0.00138872	145	18320427	18322000
									AGAP013691	aga-mir-1891		-0.000395131	0.00133764	10	5819038	5819138
									AGAP008583			4.71e-05	0.00127749	10	0	0
									AGAP007943			0.0628396	0.00107008	98	3243299	3244438
									AGAP008421	aga-mir-1		0.00709656	0.000908706	18	10569154	10569251
									AGAP013552			0.0114015	0.000905612	12	0	0
									AGAP008485	tRNA-Lys		0.00121576	0.000833145	31	11156537	11156609
									AGAP007848			0.00728737	0.000817746	61	2031813	2033203
									AGAP007974	drm	Protein drumstick [Source:UniProtKB/Swiss-Prot;Acc:Q7PN68]	0.0196381	0.000763984	16	3593158	3604623
									AGAP009194	GSTE2	glutathione S-transferase epsilon class 2 [Source:VB Community Annotation]	0.419197	0.000730242	7	28597652	28598640
									AGAP008457	CPLCG13	cuticular protein CPLCG family (CPLCG13) [Source:VB Community Annotation]	-0.00130065	0.00065216	1	10893264	10893933
									AGAP007867			0.0335899	0.000649011	43	2377001	2386652
									AGAP008543			0.00298906	0.000622316	8	0	0
									AGAP028256			0.00724627	0.000597541	10	0	0
									AGAP028325			0.00724627	0.000597541	10	0	0
									AGAP008531			0.0179003	0.000497795	33	11905710	11914908
									AGAP008591	tRNA-Glu		0.00231548	0.000398693	28	13440200	13440271
									AGAP008503			0.0243764	0.000347622	114	11348299	11351174
									AGAP008029	tRNA-Lys		0.00169851	0.000249381	17	4551713	4551785
									AGAP028312			0.0114187	0.000158832	5	0	0
									AGAP028343			0.0114187	0.000158832	5	0	0
									AGAP009425			-0.00204839	7.03e-05	15	0	0
									AGAP009055	aga-mir-14		0.00683596	4.28e-05	7	24898041	24898134
									AGAP008671			-0.000555684	9.88e-07	6	14655492	14657391
									AGAP008793	tRNA-Lys		-0.00270648	-5.77e-05	18	17901902	17901974
									AGAP008581	tRNA-Val		-0.000331459	-0.000447108	17	13280547	13280619
									AGAP008452	CPLCG8	cuticular protein CPLCG family (CPLCG8) [Source:VB Community Annotation]	-0.00271217	-0.000532235	3	10886826	10887458
									AGAP008094		gamma-secretase subunit PEN-2 [Source:VB Community Annotation]	0.0577798	-0.000807578	88	5631567	5632285
									AGAP028332			0.00326134	-0.000826882	7	0	0
									AGAP008346	tRNA-Gly		-0.000395343	-0.000852763	27	9549982	9550053
									AGAP028323			0.00222594	-0.000925385	5	0	0
									AGAP009892			0.00656536	-0.000967597	4	0	0
									AGAP008519			0.00165367	-0.00138959	7	0	0
									AGAP008587	tRNA-Cys		0.00855821	-0.00181135	4	13317099	13317170
									AGAP007952		ubiquitin-conjugating enzyme E2 D/E [Source:VB Community Annotation]	-0.00127103	-0.00181135	1	3280091	3283095
									AGAP028315			-0.00127103	-0.00181135	2	0	0
									AGAP008605	tRNA-Leu		-0.00233341	-0.00181135	2	13521462	13521541
									AGAP008383	tRNA-Arg		-0.00368066	-0.00181135	4	10173484	10173556
									AGAP009679	aga-mir-305		0.000894275	-0.00192341	3	38386246	38386335
									AGAP028253			0.000894275	-0.00192341	3	0	0

## Sheet: chro3L
Cluster 3L-i									Cluster 3L-ii									Cluster 3L-iii									Cluster 3L-iv									Cluster 3L-v
Gene ID	Gene name	Gene description	fst.general	fst.m_s	snp	gene_start	gene_end		Gene ID	Gene name	Gene description	fst.general	fst.m_s	snp	gene_start	gene_end		Gene ID	Gene name	Gene description	fst.general	fst.m_s	snp	gene_start	gene_end		Gene ID	Gene name	Gene description	fst.general	fst.m_s	snp	gene_start	gene_end		Gene ID	Gene name	Gene description	fst.general	fst.m_s	snp	gene_start	gene_end
AGAP010744			0.374078	0.526244	38	9646585	9647559		AGAP011018			0.26106	0.224787	88	14570004	14570740		AGAP010835		GINS complex subunit 1 (Psf1 homolog) [Source:VB Community Annotation]	0.202184	0.281353	92	11724169	11724981		AGAP010470			0.149026	0.174004	45	4033321	4034114		AGAP010750		ryanodine receptor 2 [Source:VB Community Annotation]	0.167232	0.211363	1273	9789482	9818643
AGAP012100	RpS26	40S ribosomal protein S26 [Source:UniProtKB/Swiss-Prot;Acc:Q9GT45]	0.260469	0.374389	46	37645770	37647104		AGAP010782		Ral guanine nucleotide exchange factor 2 [Source:VB Community Annotation]	0.196081	0.223266	304	10284200	10296516		AGAP027982		Tetraspanin [Source:UniProtKB/TrEMBL;Acc:A0A1S4HDP2]	0.150787	0.270746	43	1333668	1386667		AGAP028003			0.190762	0.140497	55	4015345	4016403		AGAP013327	HPX15	heme peroxidase 15 [Source:VB Community Annotation]	0.128563	0.161396	409	10786057	10788017
AGAP010796			0.248336	0.352312	33	10484116	10484370		AGAP010498		RNA 3'-terminal phosphate cyclase-like protein [Source:VB Community Annotation]	0.165153	0.214299	94	5052440	5053759		AGAP010332			0.127461	0.239945	149	1262956	1265492		AGAP028110			0.1089	0.125006	63	4030587	4031541		AGAP010842		methyltransferase C20orf7 homolog, mitochondrial [Source:VB Community Annotation]	0.154572	0.143297	219	11872437	11873586
AGAP012414		Polypeptide N-acetylgalactosaminyltransferase (Fragment) [Source:UniProtKB/TrEMBL;Acc:Q7Q0E9]	0.254462	0.315851	135	41826549	41828336		AGAP012411		T-cell specific transcription factor [Source:VB Community Annotation]	0.17731	0.196379	114	41808845	41811309		AGAP010766			0.123483	0.18161	132	10021853	10023142		AGAP010370		solute carrier family 17 (anion/sugar transporter), member 5 [Source:VB Community Annotation]	0.137221	0.112276	83	2280874	2285568		AGAP010851	GPRLKK	putative leukokinin receptor [Source:VB Community Annotation]	0.163892	0.133079	317	12012686	12016397
AGAP012426			0.348076	0.287781	42	41950563	41952426		AGAP011014			0.274893	0.192553	136	14563761	14564471		AGAP010543		Yellow-x [Source:VB Community Annotation]	0.129467	0.178178	104	5999835	6001192		AGAP010390	COE12O	carboxylesterase [Source:VB Community Annotation]	0.0802148	0.106092	175	2483237	2485667		AGAP010825			0.160224	0.131476	144	11496992	11498410
AGAP010311		dehydrogenase/reductase SDR family member 11 precursor [Source:VB Community Annotation]	0.164842	0.274479	15	119535	125410		AGAP010856			0.161362	0.181487	321	12084589	12089643		AGAP010341		testis-specific serine kinase [Source:VB Community Annotation]	0.117429	0.170156	55	1792937	1794099		AGAP010480		Kinase [Source:UniProtKB/TrEMBL;Acc:A0A1S4H446]	0.179762	0.104089	140	4221936	4230816		AGAP010548			0.116008	0.111502	120	6175022	6176322
AGAP010331		heat shock protein 110kDa [Source:VB Community Annotation]	0.16473	0.26769	103	1237241	1252839		AGAP027999			0.129415	0.14899	48	844301	850457		AGAP010377			0.141199	0.167688	123	2369606	2371607		AGAP010478		Protein crossbronx homolog [Source:UniProtKB/Swiss-Prot;Acc:Q7PRH1]	0.0814053	0.101146	57	4180679	4182001		AGAP011007			0.255397	0.111269	122	14548861	14549558
AGAP010663		female reproductive tract protease GLEANR_2575 [Source:VB Community Annotation]	0.194915	0.257552	83	8162815	8163527		AGAP010876		molecular chaperone DnaK [Source:VB Community Annotation]	0.115977	0.145508	301	12372349	12376747		AGAP010392		calumenin [Source:VB Community Annotation]	0.10861	0.15548	53	2596885	2599728		AGAP028078			0.196794	0.0992458	102	4006900	4007721		AGAP010833	CLIPB14	CLIP-domain serine protease [Source:VB Community Annotation]	0.117096	0.104828	218	11652564	11654020
AGAP010728			0.159913	0.245317	81	9009362	9011263		AGAP010815	TEP1	thioester-containing protein 1 [Source:VB Community Annotation]	0.214885	0.141753	59	11202091	11206882		AGAP010807		tRNA pseudouridine38/39 synthase [Source:VB Community Annotation]	0.101917	0.146288	375	10707771	10711179		AGAP010474		anoctamin 5 [Source:VB Community Annotation]	0.0970282	0.0967137	206	4164168	4170962		AGAP010836		peroxin-2 [Source:VB Community Annotation]	0.137137	0.104413	215	11725016	11726028
AGAP012419		Feline leukemia virus subgroup C receptor-related protein 1 [Source:VB Community Annotation]	0.16578	0.244424	117	41839709	41841606		AGAP010817			0.159163	0.126647	301	11244116	11260285		AGAP028614			0.0907608	0.143674	78	6470512	6472709		AGAP010393			0.0918377	0.0854637	535	2602194	2608966		AGAP010795			0.135507	0.1008	118	10466587	10473091
AGAP011768		growth factor receptor-binding protein 2 [Source:VB Community Annotation]	0.303977	0.242055	74	33033843	33059444		AGAP011549			0.0990049	0.12589	230	27206923	27207870		AGAP010345		OTU domain-containing protein 7 [Source:VB Community Annotation]	0.10001	0.142685	156	1905308	1909582		AGAP028173			0.127234	0.0853056	75	4024000	4025025		AGAP010861		solute carrier family 6 (neurotransmitter transporter, serotonin) [Source:VB Community Annotation]	0.118851	0.0966758	245	12122622	12124546
AGAP011479		hyaluronoglucosaminidase [Source:VB Community Annotation]	0.172418	0.235211	217	25056391	25071436		AGAP010764		Metalloendopeptidase [Source:UniProtKB/TrEMBL;Acc:Q7Q209]	0.150277	0.121127	146	10011452	10012510		AGAP028223			0.119436	0.137317	59	2448546	2449463		AGAP010435		dynein heavy chain 9, axonemal [Source:VB Community Annotation]	0.107686	0.0805129	522	3313175	3329751		AGAP010997			0.179881	0.0962348	154	14532272	14533018
AGAP010312		keren [Source:VB Community Annotation]	0.187621	0.231063	23	168567	195705		AGAP011951	CASPS4	short caspase 4 [Source:VB Community Annotation]	0.0963962	0.110946	278	35507128	35508078		AGAP010459		transcriptional adapter 3 [Source:VB Community Annotation]	0.0939055	0.123249	96	3926280	3928501		AGAP010469			0.176143	0.0795139	152	4025803	4027867		AGAP010855		solute carrier family 45, member 1/2/4 [Source:VB Community Annotation]	0.149387	0.0917746	313	12071641	12081592
AGAP010433			0.138538	0.220775	15	3305192	3305806		AGAP011016			0.157262	0.108793	116	14566614	14567461		AGAP010396		kinesin family member 3/17 [Source:VB Community Annotation]	0.0820175	0.11621	170	2698657	2702822		AGAP028205			0.0748782	0.0736723	287	4903258	4907740		AGAP010754			0.119154	0.0914823	444	9841645	9847734
AGAP010322			0.120395	0.215909	15	670627	671544		AGAP011791	CLIPA1	CLIP-domain serine protease [Source:VB Community Annotation]	0.124409	0.106312	379	33281980	33283464		AGAP028146			0.0961353	0.114756	82	2351022	2354300		AGAP010462		SWI/SNF related, matrix associated, actin dependent regulator of chromatin [Source:VB Community Annotation]	0.0951024	0.07096	301	3935917	3944131		AGAP010809			0.282339	0.0862216	26	10750190	10755136
AGAP010721		Cysteine-rich PDZ-binding protein [Source:VB Community Annotation]	0.152456	0.212319	47	8982350	8982847		AGAP011197			0.0903312	0.104267	257	19242344	19243189		AGAP010481		solute carrier family 6 (neurotransmitter transporter, amino acid) member 5/7/ [Source:VB Community Annotation]	0.114056	0.103899	113	4232869	4235209		AGAP010414	CYP4C28	cytochrome P450 [Source:VB Community Annotation]	0.0892074	0.0704732	157	2957334	2970919		AGAP011216	HPX16	heme peroxidase 16 [Source:VB Community Annotation]	0.132621	0.0807895	452	19446199	19448003
AGAP010794			0.134454	0.207606	169	10431886	10436001		AGAP010673			0.104734	0.0946313	185	8207540	8245728		AGAP010577		tyrosyl-DNA phosphodiesterase 1 [Source:VB Community Annotation]	0.0970743	0.100844	185	6466650	6468852		AGAP028162			0.202558	0.0639259	44	3983237	3984003		AGAP010642			0.152155	0.0798685	34	7927581	7927856
AGAP010360			0.12292	0.20445	151	2224225	2226755		AGAP010676			0.0907188	0.0900541	420	8277402	8288257		AGAP010503		potassium intermediate/small conductance calcium-activated channel subfamily N [Source:VB Community Annotation]	0.104542	0.0999254	89	5073429	5118821		AGAP010473		Pleckstrin-like proteiny domain-containing family G member 5 [Source:VB Community Annotation]	0.104894	0.0577049	271	4044239	4143720		AGAP011006			0.305868	0.0794372	131	14547302	14548013
AGAP010565			0.134544	0.202631	38	6421493	6424472		AGAP011651			0.119553	0.088125	48	30815590	30816741		AGAP010395		calpain-C [Source:VB Community Annotation]	0.0857357	0.093085	111	2667745	2670952		AGAP010351		insulysin [Source:VB Community Annotation]	0.0924052	0.0572251	175	1950397	1953971		AGAP010725		Prestin [Source:VB Community Annotation]	0.0861763	0.0739737	300	8995077	8998846
AGAP010819	TEP10	thioester-containing protein 10 [Source:VB Community Annotation]	0.150911	0.200565	84	11291103	11295788		AGAP010823			0.0886973	0.0876289	113	11443685	11449916		AGAP028037			0.111948	0.0895325	60	4034399	4035079		AGAP010368		2-hydroxyacyl-CoA lyase 1 [Source:VB Community Annotation]	0.112459	0.056538	140	2272134	2274785		AGAP010860		sodium-dependent nutrient amino acid transporter 2 [Source:VB Community Annotation]	0.185032	0.0723359	188	12110694	12117109
AGAP010627			0.177767	0.198432	78	0	0		AGAP010339		WW domain-binding protein 4 [Source:VB Community Annotation]	0.0794154	0.0867958	75	1689490	1690978		AGAP010406		origin recognition complex subunit 3 [Source:VB Community Annotation]	0.0831177	0.0873735	186	2787330	2789650		AGAP028198			0.118166	0.0560417	108	3967316	3969010		AGAP011015			0.305786	0.0668575	87	14565069	14565794
AGAP010748			0.130495	0.197463	31	9766616	9767128		AGAP010609		DnaJ (Hsp40) homolog subfamily C [Source:VB Community Annotation]	0.0582629	0.0864812	82	7152086	7152733		AGAP010429		succinate dehydrogenase (ubiquinone) flavoprotein subunit [Source:VB Community Annotation]	0.0697246	0.0819934	122	3189363	3192278		AGAP010371			0.0943167	0.0549695	157	2288072	2290171		AGAP010976			0.116211	0.0666526	140	14407809	14410223
AGAP010385			0.157311	0.197039	21	2430997	2433934		AGAP010621		glycine transporter [Source:VB Community Annotation]	0.132181	0.0832161	97	7316110	7330690		AGAP010582	ABCE2	ATP-binding cassette transporter (ABC transporter) family E member 2 [Source:VB Community Annotation]	0.0852742	0.0727357	453	6495035	6501129		AGAP010468			0.164142	0.0539676	56	4000285	4001272		AGAP012140	eIF3b	Eukaryotic translation initiation factor 3 subunit B [Source:UniProtKB/Swiss-Prot;Acc:Q7PZY1]	0.112178	0.0662497	426	38007368	38011706
AGAP010740			0.178532	0.195314	75	9160379	9174725		AGAP010727			0.114328	0.0748294	58	9005661	9008995		AGAP010611			0.0735631	0.0688382	222	7159111	7167882		AGAP010466			0.214918	0.0499082	182	3978732	3981888		AGAP010899	HPX11	heme peroxidase 11 [Source:VB Community Annotation]	0.14673	0.065739	419	12786986	12788946
AGAP011022			0.225144	0.193567	77	14575679	14576455		AGAP010656		ATP-dependent RNA helicase DDX46/PRP5 [Source:VB Community Annotation]	0.0766696	0.0740701	248	8096839	8100472		AGAP010403		enoyl-CoA hydratase domain-containing protein 3, mitochondrial [Source:VB Community Annotation]	0.0846183	0.0650158	79	2776773	2778881		AGAP010482			0.118664	0.04809	121	4264714	4266507		AGAP010743			0.128043	0.0631259	64	9377532	9378555
AGAP028130			0.132494	0.192342	103	35742517	35744752		AGAP010535		3-demethylubiquinone-9 3-methyltransferase 2 [Source:VB Community Annotation]	0.0965836	0.0737749	77	5816818	5817756		AGAP010451		Lon-like ATP-dependent protease [Source:VB Community Annotation]	0.0985174	0.0631622	165	3859897	3863378		AGAP028219			0.166679	0.047095	106	4019673	4021580		AGAP010866		6-phosphogluconolactonase [Source:VB Community Annotation]	0.118985	0.0548444	223	12155398	12156577
AGAP010335		NEL-LIKE PROTEIN 1 [Source:VB Community Annotation]	0.179791	0.191578	43	1628435	1648884		AGAP010930			0.0740584	0.0656032	180	13335893	13338107		AGAP010491		N-acetyltransferase 10 [Source:VB Community Annotation]	0.0662906	0.0629488	204	5028144	5031692		AGAP028062			0.219385	0.0457958	85	4004622	4005394		AGAP010974			0.180644	0.0542773	57	14394595	14395253
AGAP010336		tubulin polyglutamylase TTLL1 [Source:VB Community Annotation]	0.124464	0.189408	44	1661447	1663508		AGAP011913			0.156054	0.0647736	178	34883818	34885182		AGAP010587		tetratricopeptide repeat protein 7B [Source:VB Community Annotation]	0.0636106	0.0576709	182	6549097	6552583		AGAP010352		DNA/RNA-binding protein KIN17 [Source:VB Community Annotation]	0.127209	0.0455573	63	1954589	1955761		AGAP010722			0.120562	0.0536942	374	8985409	8987389
AGAP010364			0.127021	0.182572	97	2246781	2247865		AGAP010559		transcription initiation factor TFIIH subunit 2 [Source:VB Community Annotation]	0.0928403	0.0645547	92	6373291	6374918		AGAP010479			0.0783853	0.0567955	102	4181864	4184643		AGAP027995			0.0668058	0.0410712	280	3864469	3869921		AGAP010732			0.283162	0.0518507	62	9017565	9020872
AGAP010328			0.194562	0.181001	67	884186	885693		AGAP010518			0.0962151	0.0626926	265	5584080	5586959		AGAP010655			0.0767398	0.0567915	881	8052264	8083377		AGAP010475		tubulin polyglutamylase complex subunit 2 [Source:VB Community Annotation]	0.173247	0.0363523	60	4171794	4172756		AGAP010843			0.0936867	0.0507885	271	11874632	11886649
AGAP010566		ORM1-like 3 [Source:VB Community Annotation]	0.128899	0.179192	50	6429106	6430024		AGAP010356		Ring finger protein 130 [Source:VB Community Annotation]	0.08429	0.0623412	92	2124999	2137326		AGAP010394		Patched-related [Source:VB Community Annotation]	0.0654986	0.0499783	244	2612105	2635382		AGAP028009			0.173236	0.0343878	39	3976103	3976687		AGAP010643		PDS5, regulator of cohesion maintenance homolog A [Source:VB Community Annotation]	0.101824	0.0504642	386	7929754	7934651
AGAP010999			0.225411	0.168353	57	14535265	14535791		AGAP010864			0.0805711	0.0546967	113	12149597	12150345		AGAP010408			0.0548223	0.0479008	106	2794341	2798190		AGAP010397		protein N-terminal methyltransferase [Source:VB Community Annotation]	0.0493448	0.0164318	81	2696620	2698349		AGAP010733		Vanin-like protein 1 [Source:VB Community Annotation]	0.147865	0.0467709	181	9021623	9023664
AGAP010628			0.176761	0.168295	24	0	0		AGAP011650		protein-tyrosine phosphatase [Source:VB Community Annotation]	0.113271	0.0543665	788	30811064	30814958		AGAP010428		1,4-alpha-glucan branching enzyme [Source:VB Community Annotation]	0.0578805	0.0472634	168	3183627	3188651											AGAP010646		Reversion-inducing cysteine-rich protein with Kazal motifs [Source:VB Community Annotation]	0.0877895	0.0446382	206	7943883	7961060
AGAP028693	RpS18	40S ribosomal protein S18 [Source:VB Community Annotation]	0.222486	0.167859	10	2341035	2341997		AGAP013282	HPX10	heme peroxidase 10 [Source:VB Community Annotation]	0.0825604	0.0471835	390	12790004	12791984		AGAP010420		valyl-tRNA synthetase [Source:VB Community Annotation]	0.0694536	0.0455819	262	3012475	3016164											AGAP010638		Ca2+ transporting ATPase, plasma membrane [Source:VB Community Annotation]	0.0730316	0.0417058	259	7837545	7849506
AGAP012424	INR	insulin receptor [Source:VB Community Annotation]	0.203315	0.163343	214	41924090	41939037		AGAP010568		lipoic acid synthetase [Source:VB Community Annotation]	0.117076	0.0459551	97	6437208	6438871		AGAP011118		focal adhesion kinase 1 [Source:VB Community Annotation]	0.0547767	0.0444912	658	17297536	17317711											AGAP010894		signal recognition particle receptor subunit alpha [Source:VB Community Annotation]	0.0742371	0.0363306	422	12707817	12710100
AGAP010658			0.168367	0.163041	86	8119008	8121597		AGAP010427		serine palmitoyltransferase [Source:VB Community Annotation]	0.072706	0.0404241	110	3179990	3181904		AGAP010467			0.096784	0.0412751	50	3969500	3970573											AGAP010731	CLIPA8	CLIP-domain serine protease [Source:VB Community Annotation]	0.13281	0.0347487	162	9015519	9016940
AGAP028661			0.153243	0.154936	211	0	0		AGAP011796		solute carrier family 29 (equilibrative nucleoside transporter), member 4 [Source:VB Community Annotation]	0.0754129	0.0393675	571	33305046	33311689		AGAP010389		Prestin [Source:VB Community Annotation]	0.0739816	0.037055	153	2467694	2472921											AGAP011619			0.129336	0.0345586	396	29992355	29995972
AGAP012235		prefoldin 6 [Source:VB Community Annotation]	0.133299	0.152704	72	39176804	39177692		AGAP011173	RpL11	60S ribosomal protein L11 [Source:VB Community Annotation]	0.109139	0.0390995	88	18232218	18233841		AGAP010417		tetratricopeptide repeat protein 39B [Source:VB Community Annotation]	0.0656403	0.0337408	148	2989771	3002312											AGAP010704			0.118335	0.0322963	250	8769066	8774194
AGAP010877		sulfite oxidase [Source:VB Community Annotation]	0.137825	0.152661	343	12378835	12380905		AGAP011610		amiloride-sensitive sodium channel, other [Source:VB Community Annotation]	0.0464611	0.0343969	567	29694403	29696388		AGAP011573			0.0499775	0.031284	751	27990683	27996090											AGAP010513	GPRMAC1	putative muscarinic acetylcholine receptor 1 [Source:VB Community Annotation]	0.0911346	0.0311837	112	5452687	5480113
AGAP010386		Translocating chain-associated membrane protein 2 [Source:VB Community Annotation]	0.103525	0.152353	71	2436355	2438695		AGAP011089			0.049965	0.0287842	553	16457549	16461141		AGAP010445		Rab11 family-interacting protein 3/4 [Source:VB Community Annotation]	0.0687246	0.0293821	108	3751130	3797383											AGAP010703		sister chromatid cohesion protein DCC1 [Source:VB Community Annotation]	0.091387	0.0294092	199	8753407	8754830
AGAP010990			0.172897	0.150377	98	14519112	14519690		AGAP010530	CLIPE4	CLIP-domain serine protease [Source:VB Community Annotation]	0.0548831	0.0269738	285	5676673	5680124		AGAP010453		ribosome biogenesis protein NSA1 [Source:VB Community Annotation]	0.109529	0.0250972	92	3870922	3872426											AGAP010973		sodium/potassium/calcium exchanger 3 [Source:VB Community Annotation]	0.115771	0.0287772	288	14388801	14390416
AGAP010522	tRNA-Asp		0.235566	0.150347	9	5645769	5645840		AGAP011949	CASPS1	short caspase 1 [Source:VB Community Annotation]	0.0477224	0.0236534	250	35503535	35504293		AGAP010706			0.0361714	0.0208584	100	8853682	8866119											AGAP010702		ATP-dependent RNA helicase DDX24/MAK5 [Source:VB Community Annotation]	0.063419	0.0252205	400	8750479	8753304
AGAP011026		5' nucleotidase, ecto [Source:VB Community Annotation]	0.141026	0.148988	356	14583860	14586128		AGAP011403			0.0325313	0.0235222	296	23869999	23871822		AGAP011963			0.060985	0.0198985	1124	35653156	35656107											AGAP012375		protein aurora borealis [Source:VB Community Annotation]	0.0593909	0.0231858	451	41234121	41236116
AGAP010497		peroxisomal biogenesis factor 12 [Source:VB Community Annotation]	0.128795	0.147441	77	5050675	5051858											AGAP011750		alpha-N-acetylglucosaminidase [Source:VB Community Annotation]	0.0399341	0.0146399	1019	32917179	32919704											AGAP010510		Tubulin beta chain [Source:UniProtKB/TrEMBL;Acc:Q7PPR6]	0.0356121	0.0222407	59	5260848	5284114
AGAP010340			0.135102	0.146814	102	1729138	1738615
AGAP011144			0.0917239	0.1456	117	17964180	17967717
AGAP010343		CTL-like protein 2 [Source:VB Community Annotation]	0.0910001	0.142486	141	1877627	1889368
AGAP010983		BAG family molecular chaperone regulator 2 [Source:VB Community Annotation]	0.0946984	0.142083	97	14476297	14481803
AGAP010593			0.0922715	0.141286	56	6568940	6569730
AGAP011083			0.13042	0.139485	98	16343163	16347734
AGAP010841			0.131531	0.137568	229	11851352	11867408
AGAP010359		Pairberry [Source:VB Community Annotation]	0.101298	0.137543	55	2203034	2221792
AGAP011023			0.255351	0.136685	95	14577825	14578572
AGAP010546			0.0947804	0.134706	91	0	0
AGAP010346	Mer	merlin (moesin-ezrin-radixin-like protein) [Source:VB Community Annotation]	0.092515	0.132965	55	1913738	1918285
AGAP010425		trimethylguanosine synthase [Source:VB Community Annotation]	0.104407	0.132683	106	3130385	3131791
AGAP010422		Limbic system-associated membrane protein [Source:VB Community Annotation]	0.10988	0.131553	76	3068630	3073413
AGAP010327		SH3-binding domain kinase [Source:VB Community Annotation]	0.136846	0.128998	92	869948	875290
AGAP010564		pur-alpha [Source:VB Community Annotation]	0.147351	0.128631	51	6420501	6421385
AGAP010409	OBP22	odorant-binding protein 22 [Source:VB Community Annotation]	0.0937984	0.127636	48	2853087	2853645
AGAP010758		Metalloendopeptidase (Fragment) [Source:UniProtKB/TrEMBL;Acc:Q7Q200]	0.141628	0.127379	35	9881327	9891294
AGAP010797			0.0970346	0.127103	71	10484412	10500425
AGAP028613		solute carrier family 7 (cationic amino acid transporter, y+ system) [Source:VB Community Annotation]	0.101127	0.125955	115	6380628	6392559
AGAP011178		zinc/iron regulated transporter-related protein 1 [Source:VB Community Annotation]	0.0964829	0.125609	303	18274042	18277793
AGAP013705	aga-mir-989		0.129476	0.125101	8	2905395	2905525
AGAP012416		DNA-directed RNA polymerase III subunit RPC7 [Source:VB Community Annotation]	0.120643	0.123752	49	41830112	41831098
AGAP010456			0.0853984	0.1231	142	3889732	3922022
AGAP010745			0.114113	0.122307	33	9696965	9701865
AGAP028707			0.13625	0.121149	359	0	0
AGAP010361			0.0994943	0.120609	32	2232300	2236086
AGAP010982			0.109038	0.119543	304	14466225	14472749
AGAP010354		osiris 21 [Source:VB Community Annotation]	0.0945346	0.11923	46	2060107	2060900
AGAP010920			0.0771237	0.118571	67	13046435	13047067
AGAP010803			0.105709	0.118399	107	10603176	10603922
AGAP010523			0.109407	0.118271	7	0	0
AGAP011131		F-type H+-transporting ATPase subunit d [Source:VB Community Annotation]	0.0906602	0.118113	115	17689307	17690340
AGAP010624		Developmentally regulated GTP-binding protein [Source:VB Community Annotation]	0.108217	0.117674	78	7362973	7364583
AGAP010685		aladin [Source:VB Community Annotation]	0.0914782	0.117047	90	8356583	8358218
AGAP010544		cell cycle arrest protein BUB3 [Source:VB Community Annotation]	0.112617	0.116025	60	6010298	6011447
AGAP011020			0.134501	0.115627	118	14572323	14573018
AGAP011091			0.0809087	0.113708	111	16469472	16470998
AGAP010729		protein FRA10AC1 [Source:VB Community Annotation]	0.134442	0.113481	104	9011771	9012886
AGAP011164			0.0953187	0.113448	149	18187345	18188878
AGAP010424			0.0910971	0.113443	28	3128410	3129162
AGAP010342			0.0706321	0.113377	98	1807945	1815119
AGAP010753			0.114284	0.112826	50	9837172	9840253
AGAP010751			0.122799	0.112342	160	9821899	9823373
AGAP010769		glucosamine-phosphate N-acetyltransferase [Source:VB Community Annotation]	0.0905876	0.112025	101	10102697	10104422
AGAP011637	snRNP-U1-A	U1 small nuclear ribonucleoprotein A [Source:VB Community Annotation]	0.127186	0.112012	87	30460348	30460998
AGAP011021			0.121375	0.11152	97	14573397	14574162
AGAP010852			0.114903	0.111373	79	12024801	12025384
AGAP010622		Era G-protein-like 1 [Source:VB Community Annotation]	0.165301	0.111258	137	7356645	7357957
AGAP011790	CLIPA2	CLIP-domain serine protease [Source:VB Community Annotation]	0.107548	0.110524	260	33279985	33281890
AGAP010977			0.126918	0.110303	75	14410438	14421052
AGAP010696		Uncharacterized oxidoreductase yqjQ [Source:VB Community Annotation]	0.103314	0.109615	104	8701418	8702733
AGAP011975		Ufm1-specific protease 2 [Source:VB Community Annotation]	0.0993068	0.109224	503	35717978	35720109
AGAP010681		5'-nucleotidase [Source:UniProtKB/TrEMBL;Acc:Q7QE29]	0.108094	0.10843	81	8346419	8348684
AGAP010362			0.0949021	0.108341	69	2238487	2239634
AGAP011358			0.085554	0.107799	483	21847951	21850205
AGAP010870		solute carrier family 27 (fatty acid transporter), member 1/4 [Source:VB Community Annotation]	0.0945664	0.107344	310	12291110	12305468
AGAP010398		Flavin-containing monooxygenase FMO GS-OX-like 1 [Source:VB Community Annotation]	0.07825	0.107024	71	2705825	2709589
AGAP010357			0.0879824	0.106976	61	2138012	2140343
AGAP010848			0.114746	0.105118	184	11964898	11967393
AGAP011301			0.0888065	0.103284	114	20702575	20703549
AGAP010875		Ras-related protein Rab-18 [Source:VB Community Annotation]	0.0895142	0.103216	102	12359119	12360314
AGAP010834		calpain-7 [Source:VB Community Annotation]	0.110108	0.102498	403	11719949	11722346
AGAP028702			0.101054	0.10207	175	13983111	13985085
AGAP010580			0.096417	0.101797	41	6474643	6477162
AGAP011094			0.0863578	0.101606	549	16546924	16569914
AGAP011228			0.0628229	0.101303	133	19739577	19740345
AGAP011914			0.139432	0.101239	174	34887067	34888478
AGAP010939	APG5	autophagy related gene [Source:VB Community Annotation]	0.0560136	0.100914	132	13486023	13510619
AGAP011155		dual specificity phosphatase [Source:VB Community Annotation]	0.0735082	0.100058	139	18091736	18097483
AGAP010671		actin-related protein 8 [Source:VB Community Annotation]	0.0960922	0.0993278	188	8203776	8205663
AGAP010821			0.137936	0.0991339	228	11334659	11337261
AGAP010922		transcription factor SOX1/3/14/21 (SOX group B) [Source:VB Community Annotation]	0.0762362	0.0989789	54	13094286	13108520
AGAP010402		abhydrolase domain-containing protein FAM108B1 [Source:VB Community Annotation]	0.108355	0.0977541	43	2721636	2722989
AGAP010464		NADH dehydrogenase (ubiquinone) 1 alpha/beta subcomplex 1 [Source:VB Community Annotation]	0.0867606	0.0975183	32	3944637	3946065
AGAP011377			0.098631	0.096866	203	22492561	22493419
AGAP012131			0.148242	0.0965631	415	37960351	37965533
AGAP010412			0.112555	0.0959013	33	2905921	2906691
AGAP010755		protein mago nashi [Source:VB Community Annotation]	0.0978126	0.0958891	43	9850993	9851807
AGAP010542			0.0749325	0.0954689	62	5903068	5937510
AGAP010373		arginine-tRNA-protein transferase [Source:VB Community Annotation]	0.117333	0.0953084	122	2318591	2323312
AGAP028122			0.104378	0.0949483	46	3879596	3880460
AGAP010653		Synaptotagmin 5 [Source:VB Community Annotation]	0.0931592	0.0946783	138	8018339	8021381
AGAP011795			0.074831	0.094672	447	33302656	33304248
AGAP012162			0.113621	0.0925857	49	38186319	38187184
AGAP010465			0.0853448	0.0917287	29	3955452	3957701
AGAP010419		Rab proteins geranylgeranyltransferase component A [Source:VB Community Annotation]	0.0864272	0.0915265	47	3009729	3011649
AGAP010726			0.0722427	0.0903163	50	8998995	9002919
AGAP010736			0.0854385	0.0902583	270	9117714	9133590
AGAP011095			0.0803552	0.0887843	561	16664897	16675328
AGAP011056			0.0898738	0.0884045	125	15798800	15799845
AGAP010439			0.12061	0.0880171	80	3622183	3627710
AGAP010880			0.0878893	0.087684	116	12391536	12398651
AGAP010641			0.087402	0.087555	276	7909516	7917149
AGAP011062		hemoglobin (Heterodimeric) [Source:VB Community Annotation]	0.0802225	0.0873759	115	15825999	15828447
AGAP012360			0.0687107	0.0871628	209	41093649	41115861
AGAP011122		NAD+ kinase [Source:VB Community Annotation]	0.0694239	0.0864587	364	17385395	17392239
AGAP010348			0.0838458	0.0863316	77	1920848	1922286
AGAP011038			0.0773222	0.086223	427	15417381	15432426
AGAP010583			0.0834865	0.0855518	31	6501975	6503364
AGAP010996			0.165475	0.0855465	84	14531034	14531982
AGAP010502			0.0936341	0.0852347	27	5064690	5065514
AGAP010867			0.0792304	0.0851126	101	12157568	12160730
AGAP010712		scavenger mRNA-decapping enzyme DcpS [Source:VB Community Annotation]	0.0639007	0.084445	142	8915389	8916504
AGAP010694		glycine receptor alpha 1 subunit [Source:VB Community Annotation]	0.0915785	0.0842394	138	8638234	8655749
AGAP011842		signal peptidase complex subunit 2 [Source:VB Community Annotation]	0.0875928	0.0840785	149	33980884	33981757
AGAP010547			0.0694895	0.0835469	127	0	0
AGAP028616			0.0665016	0.0834526	122	12601084	12612703
AGAP010572		protein LTV1 [Source:VB Community Annotation]	0.130434	0.0826347	126	6447136	6449287
AGAP010991			0.153239	0.0820134	44	14519909	14520612
AGAP012413	CycA	cyclin A [Source:VB Community Annotation]	0.107152	0.081965	95	41822706	41824363
AGAP010768		NEFA-interacting nuclear protein NIP30 [Source:VB Community Annotation]	0.0895364	0.0815749	150	10101189	10102363
AGAP010496		splicing factor, arginine/serine-rich 1/9 [Source:VB Community Annotation]	0.109782	0.0814936	32	5043346	5047739
AGAP011473			0.0714436	0.0813266	62	24995226	24995776
AGAP011043			0.111186	0.0806123	66	15673466	15673978
AGAP028492			0.127334	0.0803724	54	0	0
AGAP028696	COE09895	carboxylesterase [Source:VB Community Annotation]	0.072243	0.0801376	328	12902334	12904826
AGAP011171			0.0714279	0.0799278	162	18223436	18227613
AGAP010326		aquaporin [Source:VB Community Annotation]	0.126513	0.0798031	56	850534	859465
AGAP011589			0.0669249	0.0796295	71	28452612	28453393
AGAP010555			0.104326	0.0795542	35	6322962	6346554
AGAP010844		carbonic anhydrase 7 [Source:VB Community Annotation]	0.110501	0.0795268	208	11895934	11896758
AGAP011084		ATP-dependent RNA helicase DDX27 [Source:VB Community Annotation]	0.0804963	0.0790643	580	16351133	16353867
AGAP010623		X box-binding protein 1 [Source:VB Community Annotation]	0.112438	0.0790542	190	7358633	7360547
AGAP011245		chloride channel [Source:VB Community Annotation]	0.063072	0.078913	151	19982606	19983733
AGAP010713			0.0905961	0.078376	221	8916682	8918139
AGAP011119			0.064075	0.0782797	145	17321524	17326732
AGAP010369	CPR112	cuticular protein RR-2 family 112 [Source:VB Community Annotation]	0.103585	0.0781485	46	2279614	2280171
AGAP011316		sentrin-specific protease 8 [Source:VB Community Annotation]	0.0623702	0.0777762	183	20942933	20943586
AGAP011222			0.066858	0.077641	163	19489859	19521047
AGAP012410			0.0833507	0.0770268	137	41783922	41787299
AGAP011538			0.0942619	0.0765866	339	26942040	26943414
AGAP010539		coiled-coil and C2 domain-containing protein 1-like [Source:VB Community Annotation]	0.0879863	0.0759366	290	5823672	5827821
AGAP012275			0.078675	0.0755553	357	39681580	39685695
AGAP010553		poly(U)-binding-splicing factor PUF60 [Source:VB Community Annotation]	0.0652878	0.0755002	104	6298226	6306673
AGAP010919		transcription factor SOX1/3/14/21 (SOX group B) [Source:VB Community Annotation]	0.0845504	0.0749285	211	12968728	12969795
AGAP010659			0.140033	0.0747877	86	0	0
AGAP010415			0.0622137	0.0746545	81	2976207	2978193
AGAP012136	mRpS25	28S ribosomal protein S25, mitochondrial [Source:VB Community Annotation]	0.112893	0.0746516	107	38000934	38001850
AGAP010678			0.0942295	0.0741123	113	8338147	8339437
AGAP010708	CTLMA7	C-type lectin (CTL) - mannose binding [Source:VB Community Annotation]	0.0546989	0.0739145	75	8870420	8870794
AGAP028121			0.0731392	0.0734764	108	3306080	3308410
AGAP010407		elongator complex protein 4 [Source:VB Community Annotation]	0.0806973	0.0730673	84	2790877	2794262
AGAP010918		cleavage stimulation factor subunit 2 [Source:VB Community Annotation]	0.0825793	0.0729309	290	12939011	12940464
AGAP011323			0.0571078	0.0725673	94	21075085	21075773
AGAP011064			0.0715176	0.0723945	268	16136984	16138407
AGAP011208	Hex-A	hexokinase [Source:VB Community Annotation]	0.073663	0.0719627	129	19383698	19394415
AGAP010752			0.0813451	0.0715644	44	9824278	9824703
AGAP010399		Flavin-containing monooxygenase FMO GS-OX-like 1 [Source:VB Community Annotation]	0.0758165	0.0714507	107	2710149	2711749
AGAP010499	AD20590	S-(hydroxymethyl)glutathione dehydrogenase [Source:UniProtKB/TrEMBL;Acc:A0A1S4H465]	0.0579251	0.0713954	91	5054214	5055589
AGAP010936	Med18	mediator of RNA polymerase II transcription subunit 18 [Source:VB Community Annotation]	0.0708982	0.0712593	121	13367862	13370332
AGAP010500			0.0904879	0.0708385	207	5056128	5058317
AGAP010984		transcription initiation factor TFIIH subunit 4 [Source:VB Community Annotation]	0.0791749	0.0707685	125	14482557	14484375
AGAP010700		SWI/SNF-related matrix-associated actin-dependent regulator of chromatin [Source:VB Community Annotation]	0.069114	0.0706306	276	8723313	8727180
AGAP011532		septin [Source:VB Community Annotation]	0.0507201	0.0703758	119	26875745	26881812
AGAP011306		Rasd1 protein [Source:VB Community Annotation]	0.049663	0.0702911	167	20778134	20788894
AGAP011944			0.0611418	0.0695167	142	35469303	35473300
AGAP028697		carboxylesterase [Source:VB Community Annotation]	0.062409	0.069101	24	12909281	12911320
AGAP011117	LRIM19	leucine-rich immune protein (Coil-less) [Source:VB Community Annotation]	0.0556255	0.0690433	252	17278947	17279930
AGAP011219			0.086806	0.0684401	240	19474814	19476567
AGAP010358		paired box protein 3/7 [Source:VB Community Annotation]	0.0679962	0.068254	99	2169245	2174963
AGAP010493		transcription initiation factor TFIID subunit 7 [Source:VB Community Annotation]	0.0956215	0.0681841	74	5034580	5036065
AGAP010883		kinesin-like protein costa [Source:VB Community Annotation]	0.0735138	0.0681762	720	12413547	12416891
AGAP012384			0.0729678	0.0675825	401	41363038	41364509
AGAP010682			0.0678573	0.0671449	80	8350096	8350545
AGAP011541		Ecto-NOX disulfide-thiol exchanger 1 [Source:VB Community Annotation]	0.0877132	0.0670128	308	26953604	26959985
AGAP011085			0.0657845	0.0669898	814	16354719	16363803
AGAP011978	Or62	odorant receptor 62 [Source:VB Community Annotation]	0.117914	0.0669892	474	35792480	35793875
AGAP010718		20S proteasome subunit beta 5 [Source:VB Community Annotation]	0.10425	0.0669719	55	8974021	8975126
AGAP010771			0.0802758	0.0668681	59	10110488	10130552
AGAP011571			0.117059	0.0666176	85	27958642	27964285
AGAP011157		cytosolic prostaglandin-E synthase [Source:VB Community Annotation]	0.0933752	0.0662491	76	18105512	18107214
AGAP010321		DNA-directed RNA polymerase II subunit RPB3 [Source:VB Community Annotation]	0.0521405	0.0662185	26	666756	668138
AGAP010355			0.0720743	0.0656701	179	2088648	2111320
AGAP010347	CuSOD3	copper-zinc superoxide dismutase 3 [Source:VB Community Annotation]	0.0561936	0.0655728	20	1918545	1920511
AGAP012062			0.0844771	0.0655556	184	37196696	37197961
AGAP011782	CLIPE2	CLIP-domain serine protease [Source:VB Community Annotation]	0.0830951	0.0651345	422	33251945	33254243
AGAP010366			0.0784184	0.065052	75	2252095	2257902
AGAP012132			0.132188	0.0643975	169	37969908	37970507
AGAP012047		arylsulfatase B precursor [Source:VB Community Annotation]	0.125146	0.0639826	512	36856282	36865914
AGAP011988		Protein kinase C [Source:UniProtKB/TrEMBL;Acc:A0A1S4H907]	0.116601	0.0636826	465	35903035	35966106
AGAP011040		hemolymph proteinase 9 [Source:VB Community Annotation]	0.248844	0.0635061	12	15486239	15495007
AGAP012409	GNBPA2	3-glucan binding protein [Source:VB Community Annotation]	0.0937644	0.0633222	187	41771464	41773010
AGAP010334		glucosyl/glucuronosyl transferases [Source:VB Community Annotation]	0.0870582	0.0633017	94	1619302	1621133
AGAP010735			0.0784674	0.0631925	41	0	0
AGAP010608		Clathrin light chain [Source:UniProtKB/TrEMBL;Acc:Q5TSE5]	0.0677731	0.0628195	60	7146146	7151785
AGAP012110			0.0726754	0.0627706	241	37756206	37759203
AGAP010734	HPX1	heme peroxidase 1 [Source:VB Community Annotation]	0.0784086	0.062728	213	9047718	9071148
AGAP012027			0.0850642	0.0626049	164	36678614	36680000
AGAP010862			0.0933375	0.0622788	97	12124770	12125571
AGAP010935		porphobilinogen synthase [Source:VB Community Annotation]	0.0646754	0.0618648	303	13364325	13365731
AGAP011097			0.0590418	0.0618507	437	16798641	16820685
AGAP028669			0.0533308	0.0617924	72	23912789	23919152
AGAP012397		DNA-directed RNA polymerases I, II, and III subunit RPABC3 [Source:VB Community Annotation]	0.0803915	0.0614572	46	41720453	41721221
AGAP012148		Mitogen-activated protein kinase [Source:UniProtKB/TrEMBL;Acc:Q7PZY6]	0.138206	0.0614533	56	38070519	38076647
AGAP011806		ornithine decarboxylase [Source:VB Community Annotation]	0.0594472	0.0609034	83	33356674	33357888
AGAP012412		ceramide glucosyltransferase [Source:VB Community Annotation]	0.13963	0.0608719	92	41815484	41816680
AGAP010365			0.0766767	0.0605501	54	2248735	2252327
AGAP010410			0.0717353	0.0601912	230	2855665	2880801
AGAP011638			0.0943978	0.0601541	736	30462307	30468319
AGAP028686			0.086659	0.0600654	107	16286561	16291120
AGAP010686			0.0836841	0.0597492	577	8359268	8372081
AGAP011231		fibrinogen [Source:VB Community Annotation]	0.09187	0.0593959	218	19867991	19868812
AGAP010774			0.0700231	0.0592632	26	10158375	10159070
AGAP011376			0.0525845	0.0590323	97	22490289	22491114
AGAP028620			0.0686142	0.0589388	341	18238915	18244176
AGAP010585			0.0865446	0.0588922	49	6543585	6545311
AGAP010720			0.0897454	0.0588737	97	8980799	8982306
AGAP011957			0.087008	0.0587771	92	35577719	35579037
AGAP010349			0.0657497	0.0585886	64	1937808	1939847
AGAP010538		M-phase phosphoprotein [Source:VB Community Annotation]	0.0618277	0.0584503	56	5822633	5823224
AGAP011720			0.0899989	0.0584446	113	32233618	32265136
AGAP010596		Alkaline phosphatase [Source:UniProtKB/TrEMBL;Acc:Q7Q8R8]	0.0657649	0.0581736	158	6591865	6595810
AGAP028021			0.0756762	0.058173	423	35518387	35519558
AGAP012407		protein disulfide-isomerase A1 [Source:VB Community Annotation]	0.110389	0.0581533	148	41763690	41768421
AGAP010938			0.0636244	0.0581371	515	13388416	13390605
AGAP010388		glucuronyl/N-acetylglucosaminyl transferase EXT1 [Source:VB Community Annotation]	0.0690878	0.0581342	126	2456304	2461278
AGAP010534			0.0785184	0.0580143	59	5790872	5814833
AGAP011227		Tartan [Source:VB Community Annotation]	0.0655994	0.0578293	389	19637989	19643780
AGAP010985		centrosomal protein CEP135 [Source:VB Community Annotation]	0.0722983	0.0577798	710	14484846	14517084
AGAP010405		transcription factor MAFF/G/K [Source:VB Community Annotation]	0.0821502	0.0577699	35	2785613	2786954
AGAP010404	GSTS1	glutathione S-transferase sigma class 1 [Source:VB Community Annotation]	0.0529049	0.0572943	31	2779074	2784473
AGAP011061		phosphotriesterase-related protein [Source:VB Community Annotation]	0.0619049	0.0572894	288	15808210	15809335
AGAP012053		alpha,alpha-trehalase [Source:VB Community Annotation]	0.109165	0.0570034	484	36938555	36942417
AGAP010494		partitioning defective protein 6 [Source:VB Community Annotation]	0.0487811	0.0568693	43	5038382	5040456
AGAP011142		kelch-like protein 18 [Source:VB Community Annotation]	0.0626339	0.056475	370	17851295	17857514
AGAP012164	GPRNPR4	putative neuropeptide receptor 4 [Source:VB Community Annotation]	0.123422	0.0563875	136	38240948	38242531
AGAP010520		krueppel-like factor, other [Source:VB Community Annotation]	0.0598172	0.0563729	62	5637659	5638725
AGAP011948		threonine 3-dehydrogenase [Source:VB Community Annotation]	0.0695699	0.0563162	229	35499481	35502693
AGAP011603		long-chain acyl-CoA synthetase [Source:VB Community Annotation]	0.0603434	0.0562909	494	29279442	29300462
AGAP012420			0.102669	0.0561699	57	41851461	41852294
AGAP011802	RpL39	60S ribosomal protein L39 [Source:VB Community Annotation]	0.0646687	0.0559361	29	33337995	33338630
AGAP010981			0.0555265	0.0555457	27	14450099	14452080
AGAP011100			0.0587451	0.0552853	166	16934469	16939678
AGAP010853			0.0833541	0.0550596	47	12026216	12027470
AGAP011554		muscleblind [Source:VB Community Annotation]	0.0598932	0.0550375	79	27287812	27326404
AGAP011220		Borealin [Source:VB Community Annotation]	0.0578262	0.0549605	322	19483804	19485190
AGAP011319		Pacifastin-related peptide [Source:VB Community Annotation]	0.0538754	0.0549283	188	20960134	20964187
AGAP010438		nuclear receptor subfamily 0 group A [Source:VB Community Annotation]	0.0615137	0.0549143	106	3575181	3579456
AGAP010714		very-long-chain enoyl-CoA reductase [Source:VB Community Annotation]	0.0706516	0.0549017	135	8918830	8922681
AGAP011057		Down syndrome critical region protein 3-like protein [Source:VB Community Annotation]	0.0746852	0.0547161	111	15800142	15801273
AGAP011334		Failed axon connections protein [Source:VB Community Annotation]	0.0908043	0.0546381	273	21299916	21353050
AGAP011813	Or54	odorant receptor 54 [Source:VB Community Annotation]	0.0723069	0.0546059	335	33701576	33703082
AGAP011421		IQ motif and SEC7 domain-containing protein [Source:VB Community Annotation]	0.0738894	0.0545587	821	24378457	24402690
AGAP011049			0.0612383	0.0545564	405	15766970	15772919
AGAP011230			0.0720934	0.0545014	212	19862340	19862870
AGAP011195		opioid binding protein/cell adhesion molecule-like [Source:VB Community Annotation]	0.0647133	0.0544855	261	19106596	19131749
AGAP010492		asparagine synthetase domain-containing protein c [Source:VB Community Annotation]	0.0616209	0.0544653	186	5031897	5033982
AGAP010437	ECH	Eclosion hormone [Source:UniProtKB/TrEMBL;Acc:A0NCV3]	0.0542825	0.0543565	20	3546075	3546412
AGAP011659			0.0690255	0.0543359	287	31031602	31035940
AGAP011063			0.0704761	0.0541786	86	16089670	16089942
AGAP012408		tRNA (uracil-5-)-methyltransferase [Source:VB Community Annotation]	0.0878874	0.0540997	266	41769006	41771149
AGAP010885		(S)-2-hydroxy-acid oxidase [Source:VB Community Annotation]	0.0662003	0.0540435	279	12478591	12480760
AGAP011781	CLIPA12	CLIP-domain serine protease [Source:VB Community Annotation]	0.0887769	0.0534311	358	33247494	33249196
AGAP011092		polyadenylate-binding protein [Source:VB Community Annotation]	0.0615749	0.0534185	338	16471607	16481111
AGAP010554			0.0687901	0.0533182	56	6306985	6307710
AGAP010338	mRpL23	39S ribosomal protein L23, mitochondrial [Source:VB Community Annotation]	0.0804072	0.0532163	28	1687955	1688766
AGAP011031		Peptidylglycine alpha-amidating monooxygenase COOH-terminal interactor protein-1 [Source:VB Community Annotation]	0.0695677	0.0527939	443	14730422	14733225
AGAP010344		solute carrier family 26, other [Source:VB Community Annotation]	0.0600697	0.0526661	100	1896831	1899497
AGAP010994			0.180697	0.0526324	138	14522912	14523556
AGAP010597			0.0740842	0.0526211	223	6789190	6794637
AGAP010684			0.0598452	0.0523662	138	8354043	8355630
AGAP011112			0.0503172	0.0523375	81	17058343	17062902
AGAP011250			0.106521	0.052222	28	20003733	20025596
AGAP011367	OBP56	odorant-binding protein 56 [Source:VB Community Annotation]	0.0574922	0.0522214	186	22025830	22026752
AGAP011052		aldose reductase [Source:VB Community Annotation]	0.0511919	0.0521849	236	15780405	15783229
AGAP010882			0.0851652	0.0520364	187	12411892	12412951
AGAP011480			0.0608876	0.0519313	269	25091436	25092374
AGAP011129			0.113147	0.0518088	89	17602049	17604829
AGAP028096		Alkaline phosphatase [Source:UniProtKB/TrEMBL;Acc:A0A1S4HCW1]	0.075977	0.0517591	486	20761893	20763640
AGAP010820			0.0534469	0.0516266	98	11302054	11303186
AGAP011279		solute carrier family 6 (neurotransmitter transporter, amino acid/orphan) [Source:VB Community Annotation]	0.0664138	0.0515758	344	20508527	20522111
AGAP010776			0.111028	0.0513621	32	10179756	10181847
AGAP012374		NADH dehydrogenase (ubiquinone) 1 beta subcomplex 3 [Source:VB Community Annotation]	0.0499929	0.0512245	87	41232774	41233520
AGAP010629			0.0625236	0.0511988	51	7627528	7638263
AGAP011700			0.0513462	0.0511735	155	31627115	31630485
AGAP010770			0.0688634	0.0511589	249	10105764	10108239
AGAP028615	NAT5	nutrient amino acid transporter 5 [Source:VB Community Annotation]	0.100185	0.0511453	198	12102865	12108449
AGAP010432		DnaJ homolog subfamily C member 11 [Source:VB Community Annotation]	0.0672021	0.0510474	137	3302403	3304596
AGAP010701		proton-coupled amino acid transporter [Source:VB Community Annotation]	0.0665232	0.0510384	190	8728127	8737665
AGAP010517	MnSOD1	manganese-iron superoxide dismutase 1 [Source:VB Community Annotation]	0.0888554	0.0510076	53	5581693	5583118
AGAP010426		general transcription factor 3C polypeptide 3 (transcription factor C subunit [Source:VB Community Annotation]	0.0502592	0.0509619	203	3167933	3170606
AGAP011203		eukaryotic translation initiation factor [Source:VB Community Annotation]	0.0753456	0.0509323	40	19302200	19308928
AGAP011076		ubiquitin-conjugating enzyme E2 I [Source:VB Community Annotation]	0.048685	0.05068	46	16303999	16304695
AGAP012076		transforming growth factor beta, invertebrate [Source:VB Community Annotation]	0.0858615	0.0505936	98	37445875	37446276
AGAP010679	TIM10	mitochrondrial inner membrane translocase subunit TIM10 [Source:VB Community Annotation]	0.0456897	0.050456	23	8340748	8341980
AGAP011920		eupolytin [Source:VB Community Annotation]	0.0649498	0.0501678	164	35135196	35136147
AGAP011060		calcium binding protein 39 [Source:VB Community Annotation]	0.0755509	0.0501418	197	15805306	15806325
AGAP010940			0.0517998	0.0499892	261	13517729	13519004
AGAP011424	RpS16	40S ribosomal protein S16 [Source:VB Community Annotation]	0.0468455	0.0499503	94	24478352	24479192
AGAP010779			0.205382	0.049809	33	10233871	10239941
AGAP011153			0.0609004	0.0497177	89	18064553	18067659
AGAP010954			0.0458926	0.0497176	134	13670899	13671779
AGAP010488		ubiquinone biosynthesis methyltransferase [Source:VB Community Annotation]	0.0619471	0.0495545	58	4938735	4940046
AGAP010455		hydroxyacid oxidase 2 [Source:VB Community Annotation]	0.0818966	0.049498	139	3882566	3884491
AGAP012359			0.0848721	0.049474	99	41079308	41091389
AGAP012078		peptide chain release factor 1 [Source:VB Community Annotation]	0.0344414	0.0494316	24	37454000	37454977
AGAP011346			0.0475045	0.0492638	209	21519971	21521056
AGAP012261		UDP-glucose 4-epimerase [Source:VB Community Annotation]	0.0709592	0.0491317	277	39524698	39526328
AGAP028409			0.0685168	0.0488646	301	17018524	17019663
AGAP011305		Alkaline phosphatase [Source:UniProtKB/TrEMBL;Acc:A7US49]	0.0655669	0.048776	503	20768813	20771393
AGAP011104			0.059978	0.0486909	268	16990272	16991898
AGAP011481	GPR5HT1B	putative serotonin 5HT-1b receptor [Source:VB Community Annotation]	0.0553598	0.0483628	239	25176100	25198543
AGAP028107			0.172875	0.0482278	19	36675338	36676735
AGAP011533		tetratricopeptide repeat protein 15 [Source:VB Community Annotation]	0.0594336	0.0482264	147	26889027	26890643
AGAP011252			0.0615005	0.0481731	273	20080131	20082259
AGAP011844			0.0574957	0.0481514	322	33983528	33984438
AGAP010871		peptidyl-tRNA hydrolase, PTH2 family [Source:VB Community Annotation]	0.0610144	0.047936	125	12309047	12309481
AGAP011045			0.0484352	0.0475512	160	15731655	15735500
AGAP010941			0.0516747	0.0475289	273	13519034	13520120
AGAP010458		Ninjurin 1 [Source:VB Community Annotation]	0.0571583	0.047282	44	3922549	3923253
AGAP028094			0.0560047	0.0472046	32	3949279	3949875
AGAP012067			0.0832176	0.0470881	316	37336670	37338200
AGAP010698		U3 small nucleolar RNA-associated protein 5 [Source:VB Community Annotation]	0.0607117	0.046796	163	8715196	8717087
AGAP011280			0.0851493	0.0467711	55	20524548	20526213
AGAP011207		Spermine oxidase [Source:VB Community Annotation]	0.0559432	0.0467416	383	19379844	19381586
AGAP010506			0.0909926	0.0466557	13	5185540	5186359
AGAP012309		translation initiation factor IF-3 [Source:VB Community Annotation]	0.0806062	0.046083	262	40070975	40071763
AGAP011919		eupolytin [Source:VB Community Annotation]	0.0636464	0.0460597	214	35131337	35132253
AGAP011185			0.0697799	0.0458947	213	18301948	18303469
AGAP011027			0.0787478	0.0458039	87	14586431	14587478
AGAP012393			0.0620484	0.0456859	96	41707173	41708129
AGAP011890		mitogen-activated protein kinase-activated protein kinase 2 [Source:VB Community Annotation]	0.035562	0.0456151	196	34643254	34655244
AGAP010995			0.139039	0.0452616	34	14524185	14524838
AGAP011133		Inosine-5'-monophosphate dehydrogenase [Source:VB Community Annotation]	0.0565525	0.0451569	332	17692379	17696099
AGAP011169			0.0694167	0.0450371	527	18208899	18212003
AGAP012227		Haloacid dehalogenase-like hydrolase domain-containing protein 2 [Source:VB Community Annotation]	0.0626332	0.0447495	345	39154038	39155141
AGAP011789	CLIPA6	CLIP-domain serine protease [Source:VB Community Annotation]	0.0816381	0.0447004	296	33275117	33276554
AGAP011635	mRpL35	39S ribosomal protein L35, mitochondrial [Source:VB Community Annotation]	0.0337664	0.0446284	94	30458469	30459202
AGAP011611		Pickpocket [Source:VB Community Annotation]	0.0426443	0.0446012	529	29699398	29701346
AGAP011302		alkaline phosphatase [Source:VB Community Annotation]	0.0673626	0.0443867	476	20764210	20766129
AGAP010933	RpS19	40S ribosomal protein S19 [Source:VB Community Annotation]	0.0577728	0.0443694	62	13354161	13355241
AGAP010719			0.0646661	0.0441448	195	8976035	8979063
AGAP011158		Kynurenine--oxoglutarate transaminase 3 isoform 1 [Source:VB Community Annotation]	0.0513787	0.044007	349	18109117	18110932
AGAP011507	COE13O	carboxylesterase [Source:VB Community Annotation]	0.0577126	0.0439494	488	25783853	25785931
AGAP011326	IAP2	inhibitor of apoptosis 2 [Source:VB Community Annotation]	0.0907272	0.0437068	164	21109736	21110657
AGAP010695		elongation of very long chain fatty acids protein 4 [Source:VB Community Annotation]	0.0757938	0.0436219	64	8684235	8689700
AGAP012401	AGM1		0.0577912	0.0434673	272	41729162	41731177
AGAP012097	SLC25A11	mitochondrial 2-oxoglutarate/malate transporter (solute carrier family 25) [Source:VB Community Annotation]	0.101888	0.0433396	200	37633780	37638619
AGAP012388			0.0812673	0.0432891	513	41538550	41540271
AGAP010898		meiotic recombination protein [Source:VB Community Annotation]	0.072427	0.0432328	180	12778219	12779188
AGAP011648			0.082579	0.0430734	524	30789301	30791598
AGAP011722		epithelial splicing regulatory protein [Source:VB Community Annotation]	0.0617646	0.0430586	683	32342400	32369675
AGAP010363			0.0422229	0.04305	71	2242730	2243715
AGAP011933		phosphorylated CTD-interacting factor [Source:VB Community Annotation]	0.0511877	0.042952	681	35250550	35254488
AGAP011116		solute carrier family 32 (vesicular inhibitory amino acid transporter) [Source:VB Community Annotation]	0.0464971	0.0429392	309	17231246	17233523
AGAP010514		activator of 90 kDa heat shock protein ATPase [Source:VB Community Annotation]	0.093085	0.0429251	71	5547073	5562155
AGAP012288		Van gogh [Source:VB Community Annotation]	0.0945945	0.0428215	356	39796413	39798179
AGAP011077	RpS12	40S ribosomal protein S12 [Source:UniProtKB/TrEMBL;Acc:Q7PSP8]	0.0308151	0.0427833	46	16305806	16307070
AGAP028414			0.0510661	0.0425461	310	25248891	25249652
AGAP011325			0.132522	0.0424595	218	21098169	21100885
AGAP011453			0.063027	0.0421449	745	24910171	24914786
AGAP010971		Tubulin alpha chain (Fragment) [Source:UniProtKB/TrEMBL;Acc:Q7PSI5]	0.0414803	0.0420655	246	14341371	14342747
AGAP011310		phosphatidylinositol glycan, class P [Source:VB Community Annotation]	0.0686782	0.0419849	194	20838728	20840022
AGAP011893		Potentail helicase MOV-10 [Source:VB Community Annotation]	0.0751073	0.0418884	521	34663626	34671063
AGAP011872		ubiquitin-activating enzyme E1 [Source:VB Community Annotation]	0.0804994	0.0418158	695	34565744	34575160
AGAP012272		blocked early in transport 1 [Source:VB Community Annotation]	0.0621862	0.0417769	109	39660571	39661221
AGAP010878		aquaporin [Source:VB Community Annotation]	0.0599989	0.0416897	143	12382939	12385683
AGAP011247		Longitudinals lacking protein-like [Source:VB Community Annotation]	0.0969847	0.04168	57	19986323	19995087
AGAP011365	COE21998	carboxylesterase [Source:VB Community Annotation]	0.0710557	0.0416591	438	22019003	22020993
AGAP010699		SWI/SNF-related matrix-associated actin-dependent regulator of chromatin [Source:VB Community Annotation]	0.0625677	0.041643	208	8718655	8720681
AGAP028221			0.0650329	0.041592	67	3413050	3429797
AGAP011447		protein DEK [Source:VB Community Annotation]	0.0490077	0.0415222	313	24774637	24778230
AGAP011478			0.0518882	0.0414536	250	25038434	25049152
AGAP010892		Synaptic vesicle glycoprotein 2B [Source:VB Community Annotation]	0.0527576	0.0413783	247	12667002	12679491
AGAP011702			0.065304	0.0412842	971	31645368	31653862
AGAP012129		dimethyladenosine transferase 1, mitochondrial [Source:VB Community Annotation]	0.0784682	0.0412106	398	37935004	37936459
AGAP010931			0.0557845	0.0411529	387	13345342	13346592
AGAP010443		cytochrome c oxidase assembly protein subunit 11 [Source:VB Community Annotation]	0.0524605	0.0410991	40	3742180	3743090
AGAP011103		Pickpocket [Source:VB Community Annotation]	0.0534447	0.041082	425	16954658	16956454
AGAP011662			0.0490651	0.0410666	361	0	0
AGAP011419			0.054316	0.0410268	141	24215619	24216218
AGAP011996		Protein RER1 [Source:UniProtKB/TrEMBL;Acc:Q7PV51]	0.0946541	0.0409175	122	36027081	36029505
AGAP012291	CYP9J3	cytochrome P450 [Source:VB Community Annotation]	0.100559	0.0408669	217	39811877	39813611
AGAP010879			0.0674125	0.040829	91	12385895	12386770
AGAP011204		aubergine [Source:VB Community Annotation]	0.0470338	0.0406942	488	19311459	19315980
AGAP010683			0.0533054	0.0406876	30	8350797	8352095
AGAP011452	GPRGRP1	putative gastrin/bombesin receptor 1 [Source:VB Community Annotation]	0.0603962	0.0406822	197	24864525	24872570
AGAP011935			0.0607201	0.0406401	190	35264498	35265267
[truncated: 903 more rows]

## Sheet: chroX
Cluster X-i										Cluster X-ii									Cluster X-iii
[truncated: 466 more rows]

[truncated: 1 more sheets: Summary]
