# Supplementary material for: Unravelling population structure heterogeneity within the genome of the malaria vector Anopheles gambiae
Source: BMC Genomics. 2021 Jun 8;22:422. doi: 10.1186/s12864-021-07722-y (PMC8185951; doi:10.1186/s12864-021-07722-y)
Supplement: Supplementary file 10 — Additional file 10: S8 Table. Guinea-Bissau cluster. [file 12864_2021_7722_MOESM10_ESM.xlsx]

## Sheet: GuineBissau_Island
S8 Table	List of genes within Guinea-Bissau cluster.
Gene Name	Chromosome	chro2	tsne1	tsne2	fst.general	snp	aom	bfm	bfs	cms	gas	gns	gwa	kes	ugs	Gene description	Gene name
AGAP000573	X	X	-6.23735	-3.67934	0.188403	213	0.135949	0.0663225	0.0146306	0.0276272	0.159991	0.00426253	0.406403	0.187137	0.0106997	CLIP-domain serine protease [Source:VB Community Annotation]	CLIPC4
AGAP000789	X	X	-6.0727	-3.6477	0.165667	140	0.177674	0.0165388	0.0376506	0.0370207	0.22905	0.0259997	0.284997	0.0898751	0.00907665
AGAP001108	2R	2R	-6.28048	-3.65195	0.132948	140	0.122274	0.0186743	0.00720927	0.027091	0.0971962	0.00545312	0.228119	0.248453	0.0159123	mitochondrial import inner membrane translocase subunit TIM50-C [Source:VB Community Annotation]
AGAP001109	2R	2R	-5.57107	-3.30304	0.104594	224	0.139237	0.0295509	0.00654599	0.0154671	0.0330003	0.0106144	0.194269	0.183712	0.0127704	protein-tyrosine phosphatase [Source:VB Community Annotation]
AGAP001110	2R	2R	-6.35981	-3.7025	0.118673	160	0.189015	0.0109004	0.00994135	0.0227214	0.0450803	0.01689	0.269995	0.0924549	0.0141653	Sorting nexin family member 27 isoform 1 [Source:VB Community Annotation]
AGAP001111	2R	2R	-7.12488	-2.86776	0.0922598	483	0.138465	0.0249979	0.00266524	0.0120856	0.0347542	0.00566144	0.164502	0.172806	0.00468509
AGAP001113	2R	2R	-6.91593	-3.25979	0.136828	384	0.271875	0.0441259	0.00678368	0.0115572	0.0600714	0.0059033	0.201042	0.143347	0.0187778	A disintegrin and metalloproteinase with thrombospondin motifs 18 [Source:VB Community Annotation]
AGAP001115	2R	2R	-5.38084	-3.10678	0.078923	267	0.105772	0.0334018	0.00201786	0.0161669	0.0345984	0.00340584	0.128306	0.15061	0.00576773	gustatory receptor 42 [Source:VB Community Annotation]	Gr42
AGAP001130	2R	2R	-6.65339	-4.07115	0.0660287	870	0.0904424	0.0270627	0.00421152	0.00510742	0.0497952	0.00413925	0.117704	0.10852	0.00790851	poly(A) RNA polymerase GLD2 [Source:VB Community Annotation]
AGAP001158	2R	2R	-7.2792	-2.74525	0.095097	517	0.0995571	0.0171806	0.00434327	0.0105068	0.0365108	0.00653582	0.209118	0.189207	0.00814377
AGAP001220	2R	2R	-5.92069	-2.97628	0.0666261	416	0.12529	0.0119304	0.00174049	0.00830455	0.0160585	0.000849611	0.105702	0.135493	0.00550439	NAD-dependent deacetylase sirtuin 7 [Source:VB Community Annotation]
AGAP001229	2R	2R	-6.20573	-3.73898	0.19486	46	0.0726332	0.0253308	0.0112611	0.0163164	0.0285301	0.0143619	0.559675	0.148047	0.0121347	dynein light chain Tctex-type 1 [Source:VB Community Annotation]
AGAP001863	2R	2R	-6.78276	-4.09881	0.229504	424	0.0521176	0.211566	0.0168635	0.0436512	0.0810383	0.0172412	0.511961	0.12867	0.0272757
AGAP002093	2R	2R	-6.22354	-3.91123	0.111564	399	0.1486	0.0566477	0.0123461	0.0246802	0.0835662	0.0106988	0.183026	0.113931	0.0141143
AGAP002333	2R	2Rb	-7.39252	-3.58133	0.14751	299	0.175613	0.0930093	0.0291486	0.0289647	0.134667	0.0121102	0.170776	0.182312	0.0135279
AGAP002353	2R	2Rb	-7.31378	-2.65346	0.106076	324	0.115976	0.0518241	0.0378167	0.0167751	0.0649553	0.00969703	0.136013	0.182787	0.0129228	lipase [Source:VB Community Annotation]
AGAP002417	2R	2Rb	-7.1688	-3.87639	0.155412	465	0.175834	0.0406617	0.0762752	0.0271584	0.0642818	0.0116656	0.277292	0.161135	0.0295076	cytochrome P450 [Source:VB Community Annotation]	CYP4AR1
AGAP002420	2R	2Rb	-6.39216	-3.31902	0.0930073	468	0.098063	0.0304725	0.02282	0.0107311	0.0521914	0.0107688	0.17332	0.140497	0.0229658	alpha-1,2-glucosyltransferase [Source:VB Community Annotation]
AGAP002446	2R	2Rb	-6.05606	-3.54224	0.19624	136	0.233943	0.11092	0.0225572	0.0403819	0.113123	0.0195423	0.305637	0.16639	0.0470404
AGAP002848	2R	2R	-5.08219	-3.13431	0.190232	63	0.216886	0.139181	0.0250887	0.0541483	0.0458963	0.0253493	0.265865	0.176207	0.064138	Niemann-Pick Type C-2 [Source:VB Community Annotation]
AGAP002849	2R	2R	-5.6192	-3.59457	0.198963	62	0.0960207	0.119313	0.0274296	0.0271666	0.0904411	0.0657247	0.326253	0.181948	0.14199	Niemann-Pick Type C-2 [Source:VB Community Annotation]
AGAP003034	2R	2R	-5.68751	-3.07886	0.0725111	241	0.0422454	0.0102835	0.00683146	0.00272989	0.0717173	0.0136306	0.12542	0.190782	0.0050248
AGAP003558	2R	2R	-5.93963	-3.75308	0.131141	48	0.0241187	0.0297294	0.0725412	0.00294291	0.0582515	-0.00551769	0.417475	0.0594206	0.0143452
AGAP003777	2R	2R	-6.34047	-3.63861	0.135078	50	0.143003	0.0168803	0.00655887	0.00677973	0.0470184	0.0259994	0.408729	0.0617313	0.00908306
AGAP003853	2R	2R	-6.8632	-4.10566	0.133592	360	0.173434	0.0679515	0.0112728	0.0273146	0.0510357	0.00487097	0.274842	0.131076	0.0101264	ubiquitin thioesterase ZRANB1 [Source:VB Community Annotation]
AGAP003881	2R	2R	-6.25815	-3.76824	0.16299	48	0.0350418	0.0317335	0.0270623	0.0124721	0.0447004	1.47e-05	0.534347	0.0277214	0.00665554
AGAP003937	2R	2R	-5.20289	-3.68608	0.14475	134	0.211577	0.0876127	0.0215326	0.0238695	0.0439029	0.0285706	0.212811	0.176671	0.0186985
AGAP003995	2R	2R	-7.2904	-3.87494	0.133923	384	0.163839	0.0860036	0.0210944	0.0210106	0.037602	0.0171172	0.2687	0.086196	0.0424973
AGAP004002	2R	2R	-7.17667	-3.72361	0.213733	222	0.234154	0.137849	0.0225974	0.0483877	0.0581533	0.0113125	0.417101	0.115866	0.0351586	60 kDa heat shock protein, mitochondrial precursor [Source:VB Community Annotation]
AGAP004005	2R	2R	-7.29003	-3.6816	0.205279	176	0.195593	0.120873	0.016228	0.0242012	0.0453057	0.0132849	0.467101	0.0880571	0.0476717
AGAP004013	2R	2R	-7.20094	-3.90938	0.1897	281	0.217015	0.1005	0.0228202	0.0418277	0.0790514	0.060034	0.378361	0.0798455	0.0293464		SP11838
AGAP004033	2R	2R	-6.96893	-3.89692	0.20561	407	0.380348	0.0942747	0.0198054	0.0253924	0.0582303	0.0242781	0.288767	0.106228	0.0426466
AGAP004035	2R	2R	-7.24336	-3.95945	0.184332	443	0.248324	0.0431859	0.0340498	0.0284226	0.0498486	0.0201394	0.347668	0.17484	0.0419483	putative glyco-protein hormone fsh-like receptor [Source:VB Community Annotation]	GPRFSH
AGAP004070	2R	2R	-6.95663	-4.1855	0.120695	308	0.208848	0.0377909	0.0320521	0.0235162	0.0331719	0.00984859	0.155154	0.147213	0.0299803	THO complex subunit 1 [Source:VB Community Annotation]	Thoc1
AGAP004141	2R	2R	-5.12945	-3.66825	0.125568	209	0.211565	0.0510275	0.0075042	0.00957286	0.0411601	0.000433521	0.185386	0.174924	0.0359228
AGAP004158	2R	2R	-6.0055	-3.65036	0.0862591	112	0.0843566	0.0434115	0.0215195	0.0243496	0.0450804	0.0175373	0.177837	0.0760945	0.0154017	UDP-sugar diphosphatase [Source:VB Community Annotation]
AGAP004378	2R	2R	-6.0799	-4.70187	0.12395	93	0.0549553	0.0900388	0.0164128	0.0287714	0.0270186	0.0191008	0.289053	0.135288	0.0343264	glutathione S-transferase delta class 11 [Source:VB Community Annotation]	GSTD11
AGAP004677	2L	2L	-5.04219	-3.55999	0.141515	31	0.0284338	0.118209	0.0195613	0.0576975	0.0169455	0.0164405	0.379	0.039981	0.0241717	methylenetetrahydrofolate dehydrogenase(NAD+) / 5,10-methenyltetrahydrofolate [Source:VB Community Annotation]
AGAP004679	2L	2L	-5.14785	-3.87051	0.365016	45	0.108804	0.118725	0.16878	0.0424318	0.0783064	0.160464	0.359045	0.427521	0.316547	Folylpolyglutamate synthase [Source:UniProtKB/TrEMBL;Acc:Q5TSB4]
AGAP004682	2L	2L	-5.01917	-3.68971	0.159808	33	0.0428773	0.140947	0.0201889	0.0407105	0.0127043	0.0121846	0.408295	0.110789	0.0229047	U4/U6 small nuclear ribonucleoprotein PRP3 [Source:VB Community Annotation]
AGAP004695	2L	2L	-5.0965	-3.68001	0.326699	13	0.0271656	0.0672885	0.0263747	0.0562955	0.00317374	0.0176942	0.747284	0.020737	0.0289967	ESCRT-I complex subunit MVB12 [Source:VB Community Annotation]
AGAP005002	2L	2L	-6.41223	-3.67292	0.140374	204	0.108638	0.0754837	0.0257686	0.0305313	0.0320804	0.022683	0.317284	0.126191	0.0374426	putative GPCR class a orphan receptor 18 [Source:VB Community Annotation]	GPRNNA18
AGAP005520	2L	2L	-6.16163	-2.8203	0.0786674	171	0.086907	0.0131448	0.0137505	0.0120549	0.0230668	0.00465148	0.118263	0.190433	0.0167481	cytochrome b-561 [Source:VB Community Annotation]
AGAP005705	2L	2L	-6.59229	-3.83035	0.0724022	241	0.0761816	0.0348327	0.000961284	0.0146737	0.0527289	0.00848451	0.188869	0.045679	0.0104244	serine collagenase 1 precursor [Source:VB Community Annotation]
AGAP005706	2L	2L	-6.23302	-2.72334	0.0715881	239	0.0490535	0.032928	0.00469316	0.00605454	0.0451476	-0.00174581	0.115708	0.18538	0.0103267	serine collagenase 1 [Source:VB Community Annotation]
AGAP005707	2L	2L	-6.56989	-4.05207	0.122217	187	0.115551	0.0951825	0.00354748	0.0111187	0.0532526	0.00430077	0.306399	0.0855147	0.0162474	serine collagenase 1 [Source:VB Community Annotation]
AGAP006547	2L	2La	-5.77576	-4.03507	0.166483	307	0.172926	0.03484	0.0414166	0.0311203	0.0763598	0.0234718	0.189229	0.168592	0.147719
AGAP007142	2L	2L	-6.55048	-4.06212	0.100866	209	0.0633486	0.0282662	0.0116957	0.00998219	0.0472168	0.0118826	0.337551	0.0402791	0.0121432	Serine-type enodpeptidase [Source:VB Community Annotation]
AGAP007271	2L	2L	-6.51486	-2.52163	0.147999	502	0.158258	0.024206	0.0115749	0.00973797	0.022727	0.00340558	0.269518	0.325959	0.0123602
AGAP007272	2L	2L	-6.62152	-3.90894	0.155818	385	0.143787	0.0652516	0.0191006	0.0238332	0.0100101	0.00289945	0.359787	0.19469	0.0274787
AGAP007462	2L	2L	-6.09825	-3.56811	0.239001	176	0.306821	0.023957	0.015661	0.0157706	0.0411812	0.0108415	0.547632	0.119353	0.0151268
AGAP007593	2L	2L	-5.63024	-3.03662	0.0665536	220	0.0755553	0.010655	0.00113638	0.00777421	0.0257433	0.00336149	0.107272	0.183492	0.00551406	glycerol-3-phosphate dehydrogenase (NAD+) [Source:VB Community Annotation]
AGAP007653	2L	2L	-5.99997	-3.78883	0.0842762	177	0.0428464	0.0109561	0.00475066	0.00429304	0.0347673	0.00103223	0.258398	0.147899	0.0100999	mitochondrial folate transporter/carrier [Source:VB Community Annotation]
AGAP007667	2L	2L	-6.59905	-4.0714	0.141048	350	0.123669	0.0148723	0.0047015	0.0185353	0.0345818	0.00122711	0.398778	0.14366	0.0162059	sugar transporter ERD6-like 4 [Source:VB Community Annotation]
AGAP007668	2L	2L	-5.00729	-2.68141	0.108697	140	0.0616985	0.0120013	0.00624787	0.012637	0.0222216	0.00170934	0.192221	0.304711	0.0203208	Eukaryotic translation initiation factor 3 subunit G [Source:UniProtKB/Swiss-Prot;Acc:Q7QJV0]	eIF3g
AGAP007670	2L	2L	-5.9454	-3.74522	0.156619	148	0.0450072	0.0461495	0.00949822	0.014074	0.0751348	0.00202328	0.398864	0.253025	0.0107089	U2 small nuclear ribonucleoprotein A [Source:VB Community Annotation]
AGAP007671	2L	2L	-5.10964	-2.90634	0.0785773	159	0.0340376	0.00716311	0.00122142	0.00450831	0.026542	-0.00121153	0.26031	0.144053	0.00542222
AGAP007678	2L	2L	-6.5533	-3.85405	0.149932	223	0.0488988	0.0151289	0.0051839	0.0165112	0.0755789	-0.00148775	0.457844	0.130068	0.0146683
AGAP007686	2L	2L	-5.01564	-2.8801	0.101622	315	0.0945226	0.0183034	0.00478003	0.00923917	0.0401088	0.00246941	0.12039	0.306586	0.00486408	50 kDa dystrophin-associated glycoprotein [Source:VB Community Annotation]
AGAP007689	2L	2L	-6.5061	-3.87479	0.120559	235	0.0950675	0.0266065	0.00276234	0.0146633	0.0584109	0.000590159	0.369823	0.0758924	0.0127451
AGAP007690	2L	2L	-5.15991	-2.61908	0.089552	528	0.082096	0.00887182	0.00665893	0.00665694	0.0352429	0.00822331	0.153584	0.241364	0.00992946	anaphase-promoting complex subunit 3 [Source:VB Community Annotation]
AGAP007698	2L	2L	-5.89684	-3.59894	0.121557	54	0.0426281	0.0315319	0.00274444	0.017352	0.0238855	0.0115709	0.431026	0.0418608	0.00890986	syntaxin 1A [Source:VB Community Annotation]
AGAP007705	2L	2L	-5.81016	-3.71301	0.0853466	197	0.0897997	0.0161528	0.0052072	0.0125975	0.0315311	0.0130331	0.150716	0.206145	0.00407969	tRNA acetyltransferase TAN1 [Source:VB Community Annotation]
AGAP007706	2L	2L	-5.75627	-3.91097	0.075202	388	0.0448806	0.037108	0.00372836	0.00701823	0.0387668	0.0119061	0.146337	0.182335	0.00513382	kinesin family member 20/23 [Source:VB Community Annotation]
AGAP007712	2L	2L	-6.45841	-3.99966	0.126249	411	0.141177	0.0664396	0.0212188	0.0250672	0.0368378	0.0105636	0.213144	0.208985	0.00920225	A-kinase anchor protein 13 [Source:VB Community Annotation]
AGAP007717	2L	2L	-6.82182	-3.86094	0.105892	836	0.0739532	0.0574635	0.00524315	0.0145929	0.0414377	0.00518661	0.213063	0.212809	0.0105525
AGAP007723	2L	2L	-6.80043	-2.83952	0.181373	309	0.180812	0.0847753	0.0115707	0.0242648	0.0466214	0.00287798	0.248103	0.382641	0.00566528	guanine nucleotide exchange factor DBS [Source:VB Community Annotation]
AGAP007725	2L	2L	-6.673	-3.90466	0.137929	266	0.181404	0.0443196	0.00410004	0.0094839	0.0177627	0.00241195	0.324477	0.191818	0.00553477
AGAP007726	2L	2L	-6.78736	-2.6525	0.17064	255	0.0651885	0.0195142	0.00739126	0.0180924	0.0253817	0.000656308	0.263367	0.472927	0.00243211	ArfGAP with SH3 domain, ankyrin repeat and PH domain 2 [Source:VB Community Annotation]
AGAP007727	2L	2L	-6.7895	-2.50968	0.241822	131	0.0209119	0.0243425	0.0140356	0.0417805	0.0373756	0.0375116	0.299228	0.599204	0.00462228	cullin 4 [Source:VB Community Annotation]
AGAP007728	2L	2L	-6.7144	-2.72603	0.177237	208	0.112236	0.0450041	0.00155445	0.00846864	0.00873891	-0.00097353	0.291029	0.456838	0.00303094	mitochondrial intermediate peptidase [Source:VB Community Annotation]
AGAP007729	2L	2L	-6.18607	-3.8438	0.0953764	133	0.0598028	0.015994	0.00687507	0.00523491	0.0123362	-0.00482352	0.367412	0.0505915	0.00270377	activin receptor type-1 [Source:VB Community Annotation]
AGAP008141	3R	3R	-5.93197	-3.60343	0.18829	305	0.124789	0.0360981	0.00924922	0.0139801	0.0576182	0.0098434	0.377702	0.366913	0.0178001	argininosuccinate lyase [Source:VB Community Annotation]
AGAP008142	3R	3R	-5.94019	-3.65736	0.252422	83	0.0237167	0.0954953	0.00721848	0.020278	0.0585375	0.00979575	0.66059	0.0167699	0.0418941
AGAP009686	3R	3R	-6.12126	-3.89231	0.149198	175	0.169491	0.145066	0.0079031	0.0403606	0.0652416	0.0363978	0.284081	0.0537477	0.0100224
AGAP009803	3R	3R	-6.87517	-4.18147	0.256871	188	0.13161	0.285408	0.07543	0.0596693	0.0359182	0.0554224	0.442071	0.175823	0.0161564	gustatory receptor 11 [Source:VB Community Annotation]	Gr11
AGAP009914	3R	3R	-6.35558	-3.74009	0.0994334	143	0.0856243	0.0528711	0.00720093	0.013981	0.0331993	0.00409885	0.241795	0.131437	0.0173385	nuclear distribution protein NudE [Source:VB Community Annotation]
AGAP009933	3R	3R	-6.07947	-3.94878	0.139732	400	0.260339	0.11371	0.0174536	0.0215738	0.0107272	0.0109466	0.10103	0.172419	0.0409608	dachs [Source:VB Community Annotation]
AGAP010060	3R	3R	-5.86378	-3.80114	0.127641	69	0.159798	0.0867117	0.0126681	0.0221519	0.00933536	0.0121015	0.184753	0.17595	0.0548676	DNA repair protein Rad62 [Source:VB Community Annotation]
AGAP010233	3R	3R	-5.32822	-2.76189	0.0907596	230	0.155808	0.0325128	0.00444754	0.0141951	0.0285044	0.0166761	0.0954613	0.190727	0.00651309	integrin beta 1 [Source:VB Community Annotation]
AGAP010286	3R	3R	-6.12895	-3.82117	0.299213	169	0.326894	0.362207	0.0195365	0.0474517	0.0419224	0.0265878	0.368344	0.229561	0.027446
AGAP010513	3L	3L	-5.55515	-3.83269	0.0911346	112	0.040102	0.0213843	0.0072841	0.00908754	0.00847876	0.00540403	0.25337	0.139167	0.0473047	putative muscarinic acetylcholine receptor 1 [Source:VB Community Annotation]	GPRMAC1
AGAP010548	3L	3L	-6.33963	-3.7572	0.116008	120	0.281644	0.0329374	0.0332437	0.0272889	0.0113195	0.0128535	0.157426	0.0458572	0.00401424
AGAP010642	3L	3L	-5.82683	-3.40012	0.152155	34	0.022919	0.169829	0.0138399	0.0166095	0.036909	-0.00262298	0.349662	0.208645	0.0105623
AGAP010643	3L	3L	-6.36404	-4.57343	0.101824	386	0.115973	0.0865921	0.00668222	0.0144182	0.0129669	0.00474002	0.227474	0.097545	0.0210407	PDS5, regulator of cohesion maintenance homolog A [Source:VB Community Annotation]
AGAP010646	3L	3L	-6.23588	-4.52176	0.0877895	206	0.0531209	0.0476206	0.00496721	0.0156586	0.0122663	-0.000833131	0.252799	0.101501	0.0214987	Reversion-inducing cysteine-rich protein with Kazal motifs [Source:VB Community Annotation]
AGAP010702	3L	3L	-6.67061	-4.01588	0.063419	400	0.0469418	0.0508062	0.0119699	0.016378	0.0232889	0.000963501	0.132461	0.0811294	0.0130189	ATP-dependent RNA helicase DDX24/MAK5 [Source:VB Community Annotation]
AGAP010703	3L	3L	-5.46761	-3.96385	0.091387	199	0.0729148	0.09298	0.00997913	0.00942132	0.016225	0.000128576	0.183733	0.135273	0.0206635	sister chromatid cohesion protein DCC1 [Source:VB Community Annotation]
AGAP010704	3L	3L	-6.79514	-4.086	0.118335	250	0.0858807	0.0149397	0.00459049	0.0104511	0.0285263	0.00136212	0.391688	0.07438	0.0210256
AGAP010722	3L	3L	-6.86639	-4.05467	0.120562	374	0.107595	0.0401122	0.00831993	0.0244	0.0236111	0.0186262	0.34203	0.0726441	0.0224362
AGAP010723	3L	3L	-5.13326	-4.42204	0.134095	207	0.161399	0.0796586	0.0123532	0.0184868	0.0110575	-4.85e-05	0.267119	0.140761	0.0523009
AGAP010725	3L	3L	-5.49974	-2.89456	0.0861763	300	0.093614	0.077129	0.00735973	0.0393102	0.0156713	0.0121998	0.140333	0.0793045	0.015993	Prestin [Source:VB Community Annotation]
AGAP010731	3L	3L	-6.66617	-3.97795	0.13281	162	0.0765531	0.134862	0.00277761	0.0179697	0.012192	-0.00161408	0.329615	0.162927	0.00206505	CLIP-domain serine protease [Source:VB Community Annotation]	CLIPA8
AGAP010732	3L	3L	-6.69999	-4.01287	0.283162	62	0.106156	0.0204298	0.0117802	0.0186644	0.0152009	0.00847331	0.714337	0.0353461	0.0116117
AGAP010733	3L	3L	-6.73919	-4.01888	0.147865	181	0.0354425	0.0940629	0.00624859	0.0119146	0.0447488	0.00268735	0.449436	0.104868	0.00546766	Vanin-like protein 1 [Source:VB Community Annotation]
AGAP010738	3L	3L	-5.99796	-2.52374	0.0765637	325	0.0677965	0.0717242	0.0124877	0.0163672	0.019119	0.0377235	0.115904	0.109464	0.0166883	glycosylphosphatidylinositol transamidase [Source:VB Community Annotation]
AGAP010743	3L	3L	-5.29707	-3.78415	0.128043	64	0.083094	0.0617472	0.0120855	0.0234979	0.0240422	0.0201961	0.376066	0.0792741	0.0106974
AGAP010750	3L	3L	-7.24211	-4.30683	0.167232	1273	0.20937	0.163693	0.0163146	0.0539491	0.0352422	0.0100738	0.141286	0.161415	0.0769411	ryanodine receptor 2 [Source:VB Community Annotation]
AGAP010754	3L	3L	-7.04852	-4.21108	0.119154	444	0.160424	0.061666	0.00829905	0.0199279	0.0502203	0.00778207	0.177631	0.141601	0.0508227
AGAP010795	3L	3L	-5.75346	-3.5248	0.135507	118	0.192536	0.0828849	0.0125645	0.0258764	0.00565084	0.0126969	0.28517	0.0994156	0.0256196
AGAP010809	3L	3L	-5.65772	-3.34659	0.282339	26	0.131479	0.0465021	0.0135351	0.0282129	0.0226888	0.00963588	0.65545	0.229796	0.019718
AGAP010825	3L	3L	-6.37523	-3.90229	0.160224	144	0.200832	0.0999539	0.0120169	0.0179977	0.0330039	0.0560559	0.319936	0.0689895	0.066093
AGAP010833	3L	3L	-5.8443	-4.25676	0.117096	218	0.0491059	0.248649	0.00473713	0.0071656	0.0182611	-0.00039569	0.208252	0.0298164	0.0371481	CLIP-domain serine protease [Source:VB Community Annotation]	CLIPB14
AGAP010836	3L	3L	-5.33931	-3.84074	0.137137	215	0.102449	0.124189	0.0123143	0.0247325	0.0283148	0.00372288	0.210273	0.233143	0.0352746	peroxin-2 [Source:VB Community Annotation]
AGAP010842	3L	3L	-6.67415	-4.00044	0.154572	219	0.301463	0.0294165	0.0183653	0.0291292	0.0424651	0.0119206	0.297368	0.0690813	0.00720043	methyltransferase C20orf7 homolog, mitochondrial [Source:VB Community Annotation]
AGAP010843	3L	3L	-5.80213	-3.78406	0.0936867	271	0.113507	0.0381947	0.00981619	0.0139766	0.0354192	0.00629663	0.167286	0.172473	0.00963875
AGAP010851	3L	3L	-6.75516	-4.33443	0.163892	317	0.234686	0.0828723	0.0458682	0.0490535	0.0323833	0.0257687	0.30714	0.071349	0.0133449	putative leukokinin receptor [Source:VB Community Annotation]	GPRLKK
AGAP010855	3L	3L	-6.73586	-4.22885	0.149387	313	0.0861431	0.0953344	0.0283682	0.0353827	0.040599	0.0190147	0.387108	0.0707577	0.0190646	solute carrier family 45, member 1/2/4 [Source:VB Community Annotation]
AGAP010860	3L	3L	-6.58357	-3.98877	0.185032	188	0.193538	0.0990037	0.0125488	0.0257098	0.0254643	0.00887148	0.432482	0.11928	0.0298749	sodium-dependent nutrient amino acid transporter 2 [Source:VB Community Annotation]
AGAP010861	3L	3L	-6.61928	-3.15807	0.118851	245	0.168434	0.0718581	0.0106809	0.0211639	0.0318775	0.00307932	0.259389	0.0988673	0.00688946	solute carrier family 6 (neurotransmitter transporter, serotonin) [Source:VB Community Annotation]
AGAP010866	3L	3L	-6.54079	-3.53311	0.118985	223	0.0998876	0.0410655	0.0103793	0.0123488	0.0499577	0.00591992	0.296184	0.157382	0.0185119	6-phosphogluconolactonase [Source:VB Community Annotation]
AGAP010894	3L	3L	-6.0381	-3.33413	0.0742371	422	0.0566027	0.0216888	0.0100514	0.0125048	0.0284502	0.0043319	0.102092	0.195674	0.0202551	signal recognition particle receptor subunit alpha [Source:VB Community Annotation]
AGAP010899	3L	3L	-6.73275	-4.12664	0.14673	419	0.202245	0.0545941	0.00788446	0.0163611	0.0284983	0.00424065	0.356179	0.0948314	0.0238307	heme peroxidase 11 [Source:VB Community Annotation]	HPX11
AGAP010973	3L	3L	-6.68173	-3.48051	0.115771	288	0.060119	0.0546763	0.00662867	0.0200808	0.028875	0.00779319	0.3471	0.0985008	0.0149536	sodium/potassium/calcium exchanger 3 [Source:VB Community Annotation]
AGAP010974	3L	3L	-6.51033	-3.81701	0.180644	57	0.0380372	0.0810004	0.0171272	0.0408386	0.0283624	0.0274139	0.496208	0.126312	0.0166865
AGAP010976	3L	3L	-6.02159	-3.72744	0.116211	140	0.0386038	0.11202	0.00440117	0.00672023	0.0639532	0.0148333	0.25268	0.120522	0.0551705
AGAP010997	3L	3L	-5.98931	-3.97942	0.179881	154	0.140269	0.0497427	0.0501014	0.0496162	0.034383	0.0555925	0.378854	0.0959609	0.0819652
AGAP011006	3L	3L	-6.62373	-4.08774	0.305868	131	0.117063	0.0917424	0.0446272	0.0456738	0.0761586	0.0566924	0.607694	0.186966	0.137806
AGAP011007	3L	3L	-5.9516	-3.94292	0.255397	122	0.158119	0.0834704	0.0589941	0.0607185	0.0793715	0.079479	0.468337	0.20481	0.102728
AGAP011015	3L	3L	-5.80797	-4.15105	0.305786	87	0.269895	0.0731445	0.0360793	0.0410556	0.109924	0.0328922	0.532966	0.286917	0.0958167
AGAP011216	3L	3L	-6.63118	-3.52737	0.132621	452	0.153352	0.0721472	0.00561796	0.0245335	0.0708119	0.00672572	0.299268	0.0909964	0.0167394	heme peroxidase 16 [Source:VB Community Annotation]	HPX16
AGAP011619	3L	3L	-6.45751	-3.60643	0.129336	396	0.120618	0.0221697	0.00927768	0.0215	0.0366893	0.0097569	0.369953	0.0940528	0.0171724
AGAP012140	3L	3L	-6.32678	-3.75322	0.112178	426	0.164073	0.0280025	0.00391884	0.00876164	0.0673431	0.00691426	0.13829	0.242633	0.00927553	Eukaryotic translation initiation factor 3 subunit B [Source:UniProtKB/Swiss-Prot;Acc:Q7PZY1]	eIF3b
AGAP013019	2R	2R	-7.12025	-3.69532	0.19098	174	0.202538	0.0974582	0.0143036	0.0393008	0.0376618	0.0129758	0.423466	0.0835961	0.0495136
AGAP013053	2R	2R	-6.37104	-4.93691	0.132707	234	0.143946	0.065782	0.0213746	0.035129	0.0386863	0.0208959	0.278667	0.0706202	0.047751
AGAP013066	2R	2R	-6.00427	-3.53651	0.127122	110	0.0985932	0.0223298	0.0194886	0.0135502	0.0351695	0.0148679	0.384381	0.0824148	0.0173716
AGAP013147	X	X	-6.20607	-3.67097	0.30623	176	0.4239	0.0342407	0.0190997	0.031126	0.241227	0.0250662	0.449594	0.255406	0.0149163
AGAP013187	2R	2R	-6.68255	-3.23672	0.102208	169	0.121794	0.113819	0.00532085	0.0374484	0.0390316	0.0135551	0.150688	0.029681	0.0365068
AGAP013314	2R	2R	-5.03627	-3.01557	0.157212	105	0.174317	0.106099	0.0383209	0.0227191	0.0726195	0.0879867	0.184137	0.219043	0.0236851
AGAP013327	3L	3L	-5.49929	-3.24519	0.128563	409	0.16897	0.156365	0.0141575	0.0213758	0.0395151	0.0214351	0.0952295	0.153034	0.0418379	heme peroxidase 15 [Source:VB Community Annotation]	HPX15
AGAP013453	2R	2Rb	-7.2657	-3.78653	0.17776	437	0.174561	0.0678914	0.0647053	0.0254773	0.0802671	0.0169792	0.352485	0.169838	0.0219407
AGAP013524	2R	2R	-6.54093	-3.95546	0.183441	199	0.194106	0.123326	0.0166536	0.0330457	0.0254331	0.018657	0.410887	0.10096	0.0230326
AGAP013529	2R	2R	-5.18447	-2.9292	0.232871	59	0.147514	0.0522825	0.0582369	0.0702989	0.0658009	0.0496869	0.279901	0.2827	0.185777
AGAP013752	3R	3R	-6.4863	-4.0731	0.102591	420	0.0724478	0.0577565	0.0047347	0.00982263	0.0329388	0.00505818	0.25319	0.154885	0.01909
