# Supplementary material for: Unravelling population structure heterogeneity within the genome of the malaria vector Anopheles gambiae
Source: BMC Genomics. 2021 Jun 8;22:422. doi: 10.1186/s12864-021-07722-y (PMC8185951; doi:10.1186/s12864-021-07722-y)
Supplement: Supplementary file 11 — Additional file 11: S9 Table. GO enrichment analysis. [file 12864_2021_7722_MOESM11_ESM.xlsx]

## Sheet: Biological Process
GO ID	Total of genes	Genes observed	Genes expected	p-value	Cluster	GO description
GO:0050913	51	29	14.39	1.6e-05	kmeans003_cluster002	sensory perception of bitter taste
GO:0015986	19	13	4.46	4e-05	kmeans006_cluster001	ATP synthesis coupled proton transport
GO:1901700	78	25	10.52	1.8e-05	kmeans006_cluster004	response to oxygen-containing compound
GO:0050804	51	23	5.79	1.2e-09	kmeans007_cluster001	modulation of synaptic transmission
GO:0007158	37	18	4.2	1.7e-08	kmeans007_cluster001	neuron cell-cell adhesion
GO:0007416	37	18	4.2	1.7e-08	kmeans007_cluster001	synapse assembly
GO:1901071	114	28	12.94	3.2e-05	kmeans007_cluster001	glucosamine-containing compound metabolic process
GO:0042775	23	16	5.2	2e-06	kmeans007_cluster003	mitochondrial ATP synthesis coupled electron transport
GO:0009084	10	6	0.8	4e-05	kmeans008_cluster001	glutamine family amino acid biosynthetic process
GO:0071478	14	7	1.12	4.1e-05	kmeans008_cluster001	cellular response to radiation
GO:0009115	9	6	0.81	3.4e-05	kmeans008_cluster003	xanthine catabolic process
GO:0050909	60	21	7.15	2.6e-06	kmeans009_cluster001	sensory perception of taste
GO:0006145	11	7	1.08	2e-05	kmeans009_cluster005	purine nucleobase catabolic process
GO:0016310	325	51	30.19	7.4e-06	kmeans009_cluster006	phosphorylation
GO:0043604	281	86	46.32	7.3e-08	kmeans009_cluster009	amide biosynthetic process
GO:0046103	4	4	0.26	1.8e-05	kmeans013_cluster008	inosine biosynthetic process
GO:0006154	4	4	0.26	1.8e-05	kmeans013_cluster008	adenosine catabolic process
GO:0006022	131	22	7.51	1e-05	kmeans014_cluster002	aminoglycan metabolic process
GO:0007264	132	31	12.77	3.4e-06	kmeans015_cluster007	small GTPase mediated signal transduction
GO:0050907	59	17	3.92	1.4e-07	kmeans016_cluster008	detection of chemical stimulus involved in sensory perception
GO:0006412	258	65	22.76	8e-15	kmeans019_cluster011	translation
GO:0007218	12	6	0.72	3.1e-05	kmeans020_cluster005	neuropeptide signaling pathway
GO:0051293	3	3	0.12	6.9e-05	kmeans021_cluster002	establishment of spindle localization
GO:0010037	51	11	2.09	4.8e-06	kmeans021_cluster020	response to carbon dioxide
GO:0019233	51	11	2.09	4.8e-06	kmeans021_cluster020	sensory perception of pain
GO:0008049	52	11	2.13	5.9e-06	kmeans021_cluster020	male courtship behavior
GO:0007635	56	11	2.29	1.2e-05	kmeans021_cluster020	chemosensory behavior
GO:0070816	10	5	0.51	9.4e-05	kmeans022_cluster002	phosphorylation of RNA polymerase II C-terminal domain
GO:1990542	24	8	1.35	3.1e-05	kmeans022_cluster005	mitochondrial transmembrane transport
GO:0007586	10	5	0.54	8.8e-05	kmeans022_cluster011	digestion
GO:0043043	262	38	9.67	7.2e-13	kmeans035_cluster009	peptide biosynthetic process
GO:0071596	3	3	0.1	4.2e-05	kmeans035_cluster016	ubiquitin-dependent protein catabolic process via the N-end rule pathway
GO:0009060	30	7	1.12	9.1e-05	kmeans035_cluster020	aerobic respiration
GO:0006518	337	32	8.93	9.2e-10	kmeans045_cluster004	peptide metabolic process
GO:0008203	6	3	0.1	9.4e-05	kmeans045_cluster013	cholesterol metabolic process
GO:0043065	4	3	0.09	4.9e-05	kmeans050_cluster043	positive regulation of apoptotic process
GO:0051315	3	3	0.09	3e-05	kmeans055_cluster028	attachment of mitotic spindle microtubules to kinetochore
GO:0006874	24	6	0.43	3.5e-05	kmeans060_cluster001	cellular calcium ion homeostasis
GO:0006030	112	14	0.53	9.6e-18	kmeans070_cluster057	chitin metabolic process
GO:0008045	7	5	0.11	1.9e-08	kmeans075_cluster067	motor neuron axon guidance
GO:0006749	37	7	0.16	1.2e-10	kmeans080_cluster051	glutathione metabolic process
GO:0097264	4	3	0.01	4.1e-08	kmeans080_cluster080	self proteolysis
GO:0035069	5	3	0.06	1.9e-05	kmeans085_cluster064	larval midgut histolysis
GO:0050919	2	2	0.02	7.8e-05	kmeans085_cluster074	negative chemotaxis
GO:0032367	11	4	0.09	1.2e-06	kmeans090_cluster059	intracellular cholesterol transport
GO:0055114	445	18	4.93	8.7e-07	kmeans090_cluster068	oxidation-reduction process
GO:0043171	28	5	0.29	8.4e-06	kmeans095_cluster006	peptide catabolic process

## Sheet: Molecular Function
S9 Table
GO ID	Total of genes	Genes observed	Genes expected	p-value	Cluster	GO description
GO:0008137	17	12	3.94	4.4e-05	kmeans005_cluster002	NADH dehydrogenase (ubiquinone) activity
GO:0005525	139	63	31.74	2.9e-09	kmeans006_cluster001	GTP binding
GO:0015078	46	27	10.5	1.6e-07	kmeans006_cluster001	hydrogen ion transmembrane transporter activity
GO:0019843	33	21	7.53	5.9e-07	kmeans006_cluster001	rRNA binding
GO:0042043	37	18	4.38	3.5e-08	kmeans007_cluster001	neurexin family protein binding
GO:0003735	137	83	30.29	1.2e-22	kmeans007_cluster003	structural constituent of ribosome
GO:0003755	22	14	4.86	3.3e-05	kmeans007_cluster003	peptidyl-prolyl cis-trans isomerase activity
GO:0008422	6	5	0.56	3.8e-05	kmeans008_cluster003	beta-glucosidase activity
GO:0004854	10	6	0.93	9.5e-05	kmeans008_cluster003	xanthine dehydrogenase activity
GO:0005179	16	13	3.32	3.7e-07	kmeans008_cluster007	hormone activity
GO:0004984	106	35	12.66	7.8e-09	kmeans009_cluster001	olfactory receptor activity
GO:0033041	58	21	6.93	1.4e-06	kmeans009_cluster001	sweet taste receptor activity
GO:0042302	117	34	9.82	4.6e-11	kmeans010_cluster006	structural constituent of cuticle
GO:0005242	6	5	0.54	3.2e-05	kmeans012_cluster011	inward rectifier potassium channel activity
GO:0005102	128	21	7.71	2.2e-05	kmeans014_cluster002	receptor binding
GO:0050662	126	16	5.4	8.6e-05	kmeans017_cluster013	coenzyme binding
GO:0005198	324	100	28.14	< 1e-30	kmeans019_cluster011	structural molecule activity
GO:0030955	8	5	0.32	5e-06	kmeans021_cluster002	potassium ion binding
GO:0070180	5	4	0.28	4.9e-05	kmeans023_cluster005	large ribosomal subunit rRNA binding
GO:0001227	10	5	0.31	6.5e-06	kmeans029_cluster002	transcriptional repressor activity
GO:0043139	3	3	0.12	7e-05	kmeans029_cluster015	5'-3' DNA helicase activity
GO:0005201	5	3	0.08	3.6e-05	kmeans030_cluster009	extracellular matrix structural constituent
GO:0046914	739	48	27.68	8.9e-05	kmeans030_cluster030	transition metal ion binding
GO:0060590	5	4	0.19	9.6e-06	kmeans035_cluster009	ATPase regulator activity
GO:0030170	33	7	1.12	9.6e-05	kmeans035_cluster015	pyridoxal phosphate binding
GO:0031625	37	8	1.23	2.2e-05	kmeans035_cluster030	ubiquitin protein ligase binding
GO:0001078	8	4	0.19	2e-05	kmeans035_cluster034	transcriptional repressor activity
GO:0004177	44	8	0.89	2.3e-06	kmeans040_cluster007	aminopeptidase activity
GO:0050660	78	13	1.35	5.8e-10	kmeans045_cluster003	flavin adenine dinucleotide binding
GO:0004175	371	22	8.37	5.2e-05	kmeans045_cluster026	endopeptidase activity
GO:0004672	220	16	4.67	5.1e-05	kmeans050_cluster019	protein kinase activity
GO:0008273	7	4	0.12	2.5e-06	kmeans060_cluster001	calcium, potassium:sodium antiporter activity
GO:0031402	7	4	0.12	2.5e-06	kmeans060_cluster001	sodium ion binding
GO:0005524	630	26	8.88	3.8e-07	kmeans060_cluster053	ATP binding
GO:0015925	5	3	0.07	2.2e-05	kmeans065_cluster003	galactosidase activity
GO:0008270	568	23	9.07	2.6e-05	kmeans065_cluster005	zinc ion binding
GO:0004784	5	3	0.08	4.5e-05	kmeans065_cluster032	superoxide dismutase activity
GO:0035639	767	28	9.99	2.5e-07	kmeans065_cluster043	purine ribonucleoside triphosphate binding
GO:0032550	767	28	9.99	2.5e-07	kmeans065_cluster043	purine ribonucleoside binding
GO:0008061	108	14	0.57	8.5e-17	kmeans065_cluster059	chitin binding
GO:0004855	2	2	0.02	8e-05	kmeans070_cluster027	xanthine oxidase activity
GO:0030246	60	7	0.9	2.9e-05	kmeans075_cluster040	carbohydrate binding
GO:0005515	2198	64	38.06	2.6e-06	kmeans080_cluster008	protein binding
GO:0005030	4	3	0.05	6.3e-06	kmeans080_cluster017	neurotrophin receptor activity
GO:0004602	21	7	0.1	2.4e-12	kmeans080_cluster051	glutathione peroxidase activity
GO:0004364	28	7	0.13	2.4e-11	kmeans080_cluster051	glutathione transferase activity
GO:0017048	6	3	0.06	1.6e-05	kmeans085_cluster049	Rho GTPase binding
GO:0005184	7	3	0.1	9.4e-05	kmeans090_cluster048	neuropeptide hormone activity
GO:0070006	26	5	0.29	7.8e-06	kmeans095_cluster006	metalloaminopeptidase activity
GO:0042277	47	6	0.52	3.9e-05	kmeans095_cluster006	peptide binding
GO:0003684	25	5	0.37	2.6e-05	kmeans095_cluster084	damaged DNA binding
GO:0031386	5	3	0.08	3.5e-05	kmeans095_cluster088	protein tag
GO:0016614	63	10	0.72	1.7e-09	kmeans100_cluster002	oxidoreductase activity, acting on CH-OH group of donors
GO:0004866	42	5	0.32	1.5e-05	kmeans100_cluster014	endopeptidase inhibitor activity
GO:0004692	2	2	0.02	8.5e-05	kmeans100_cluster019	cGMP-dependent protein kinase activity
GO:0030674	11	3	0.07	4.3e-05	kmeans100_cluster030	protein binding, bridging
GO:0004198	9	3	0.08	5.9e-05	kmeans100_cluster075	calcium-dependent cysteine-type endopeptidase activity

## Sheet: Cellular Component
GO ID	Total of genes	Genes observed	Genes expected	p-value	Cluster	GO description
GO:0044455	77	47	19.61	1e-10	kmeans005_cluster002	mitochondrial membrane part
GO:0009986	43	18	4.97	4.1e-07	kmeans007_cluster001	cell surface
GO:0005885	7	7	1.7	5e-05	kmeans007_cluster003	Arp2/3 protein complex
GO:0016021	2374	331	281.54	9.5e-05	kmeans008_cluster006	integral component of membrane
GO:0044391	123	75	28.23	3.1e-20	kmeans008_cluster007	ribosomal subunit
GO:0098800	59	39	13.54	1.6e-12	kmeans008_cluster007	inner mitochondrial membrane protein com...
GO:0071942	4	4	0.33	4.7e-05	kmeans009_cluster002	XPC complex
GO:0000111	4	4	0.33	4.7e-05	kmeans009_cluster002	nucleotide-excision repair factor 2 comp...
GO:0005746	35	21	6.16	2.2e-08	kmeans009_cluster009	mitochondrial respiratory chain
GO:0022626	84	46	9.48	1.2e-22	kmeans014_cluster014	cytosolic ribosome
GO:0045261	6	5	0.62	6.3e-05	kmeans016_cluster0010	proton-transporting ATP synthase complex...
GO:0015934	71	35	7.49	4e-14	kmeans017_cluster005	large ribosomal subunit
GO:0005736	9	6	0.96	9.3e-05	kmeans018_cluster012	DNA-directed RNA polymerase I complex
GO:0016272	7	5	0.61	8.8e-05	kmeans020_cluster012	prefoldin complex
GO:0043025	53	11	2.03	3.8e-06	kmeans021_cluster020	neuronal cell body
GO:0030424	56	11	2.15	6.7e-06	kmeans021_cluster020	axon
GO:0030425	58	11	2.22	9.6e-06	kmeans021_cluster020	dendrite
GO:0032806	9	5	0.45	3.2e-05	kmeans022_cluster002	carboxy-terminal domain protein kinase c...
GO:0005581	5	3	0.07	2.8e-05	kmeans030_cluster009	collagen trimer
GO:0000275	4	4	0.22	9.1e-06	kmeans030_cluster011	mitochondrial proton-transporting ATP sy...
GO:0005840	150	17	3.86	6.4e-07	kmeans050_cluster043	ribosome
GO:0098798	71	10	1.9	1.6e-05	kmeans060_cluster045	mitochondrial protein complex
GO:0005576	443	15	2.32	1.2e-09	kmeans065_cluster059	extracellular region
GO:0008180	7	3	0.1	9.4e-05	kmeans075_cluster008	COP9 signalosome
GO:0005604	3	2	0.01	4.4e-05	kmeans080_cluster051	basement membrane
GO:0044445	125	12	1.78	1.5e-07	kmeans085_cluster041	cytosolic part
GO:0030286	23	4	0.21	4.6e-05	kmeans085_cluster068	dynein complex
GO:0005942	7	3	0.1	8.5e-05	kmeans090_cluster032	phosphatidylinositol 3-kinase complex
GO:0022625	49	9	0.89	1.8e-07	kmeans090_cluster048	cytosolic large ribosomal subunit
GO:0005615	231	11	2.65	5.4e-05	kmeans090_cluster053	extracellular space	2La
GO:0005887	338	16	5.09	3.6e-05	kmeans095_cluster012	integral component of plasma membrane	2La
GO:0045121	4	3	0.05	5.5e-06	kmeans095_cluster020	membrane raft
GO:0022627	33	7	0.41	1.1e-07	kmeans100_cluster013	cytosolic small ribosomal subunit
GO:0005744	6	3	0.07	2.6e-05	kmeans100_cluster037	mitochondrial inner membrane presequence...
